# Supplementary material for: Relationships among Fecal, Air, Oral, and Tracheal Microbial Communities in Pigs in a Respiratory Infection Disease Model
Source: Microorganisms. 2021 Jan 27;9(2):252. doi: 10.3390/microorganisms9020252 (PMC7912642; doi:10.3390/microorganisms9020252)
Supplement: Supplementary file 1 [file microorganisms-09-00252-s001.zip]

Archive with 4 entries (4 files):
- File 1.txt
- File 2.txt
- File 3.txt
- supplementary materials.docx
