# Supplementary material for: Relationships among Fecal, Air, Oral, and Tracheal Microbial Communities in Pigs in a Respiratory Infection Disease Model
Source: Microorganisms. 2021 Jan 27;9(2):252. doi: 10.3390/microorganisms9020252 (PMC7912642; doi:10.3390/microorganisms9020252)
Supplement: Supplementary file 1 [file microorganisms-09-00252-s001.zip › File 1.txt]

Alignment sequence 1 hit 1
sequence gi|343202530|ref|NR_042879.1| Glaesserella parasuis strain CCUG 3712 16S ribosomal RNA, partial sequence
length: 1362
score 266.0
e value: 4.51274e-139
TACGGAGGGTGCGAGCGTTAATCGGAATGACTGGGCGTAAAGGGCACGCAGGCGGTGACTTAAGTGAGATGTGAA...
|||||||||||||||||||||||||||||||||||||||||||||||||||||||||||||||||||||||||||...
TACGGAGGGTGCGAGCGTTAATCGGAATGACTGGGCGTAAAGGGCACGCAGGCGGTGACTTAAGTGAGATGTGAA...
Alignment sequence 1 hit 2
sequence gi|343202518|ref|NR_042867.1| Actinobacillus indolicus strain 46KC2 16S ribosomal RNA, partial sequence
length: 1362
score 263.0
e value: 2.09957e-137
TACGGAGGGTGCGAGCGTTAATCGGAATGACTGGGCGTAAAGGGCACGCAGGCGGTGACTTAAGTGAGATGTGAA...
|||||||||||||||||||||||||||||||||||||||||||||||||||||||||||||||||||||||||||...
TACGGAGGGTGCGAGCGTTAATCGGAATGACTGGGCGTAAAGGGCACGCAGGCGGTGACTTAAGTGAGATGTGAA...
Alignment sequence 1 hit 3
sequence gi|645321999|ref|NR_118848.1| Actinobacillus indolicus strain 46KC2 16S ribosomal RNA, partial sequence
length: 1464
score 263.0
e value: 2.09957e-137
TACGGAGGGTGCGAGCGTTAATCGGAATGACTGGGCGTAAAGGGCACGCAGGCGGTGACTTAAGTGAGATGTGAA...
|||||||||||||||||||||||||||||||||||||||||||||||||||||||||||||||||||||||||||...
TACGGAGGGTGCGAGCGTTAATCGGAATGACTGGGCGTAAAGGGCACGCAGGCGGTGACTTAAGTGAGATGTGAA...
Alignment sequence 1 hit 4
sequence gi|645321890|ref|NR_118757.1| Glaesserella parasuis strain NCTC 4557 16S ribosomal RNA, partial sequence
length: 1477
score 262.0
e value: 7.55141e-137
TACGGAGGGTGCGAGCGTTAATCGGAATGACTGGGCGTAAAGGGCACGCAGGCGGTGACTTAAGTGAGATGTGAA...
|||||||||||||||||||||||||||||||||||||||||||||||||||||||||||||||||||||||||||...
TACGGAGGGTGCGAGCGTTAATCGGAATGACTGGGCGTAAAGGGCACGCAGGCGGTGACTTAAGTGAGATGTGAA...
Alignment sequence 1 hit 5
sequence gi|343202520|ref|NR_042869.1| Actinobacillus minor NM305 16S ribosomal RNA, partial sequence
length: 1362
score 254.0
e value: 2.11448e-132
TACGGAGGGTGCGAGCGTTAATCGGAATGACTGGGCGTAAAGGGCACGCAGGCGGTGACTTAAGTGAGATGTGAA...
|||||||||||||||||||||||||||||||||||||||||||||||||||||||||||||||||||||||||||...
TACGGAGGGTGCGAGCGTTAATCGGAATGACTGGGCGTAAAGGGCACGCAGGCGGTGACTTAAGTGAGATGTGAA...


Alignment sequence 2 hit 1
sequence gi|343202530|ref|NR_042879.1| Glaesserella parasuis strain CCUG 3712 16S ribosomal RNA, partial sequence
length: 1362
score 265.0
e value: 1.62307e-138
TACGGAGGGTGCGAGCGTTAATCGGAATGACTGGGCGTAAAGGGCACGCAGGCGGTGACTTAAGTGAGATGTGAA...
|||||||||||||||||||||||||||||||||||||||||||||||||||||||||||||||||||||||||||...
TACGGAGGGTGCGAGCGTTAATCGGAATGACTGGGCGTAAAGGGCACGCAGGCGGTGACTTAAGTGAGATGTGAA...
Alignment sequence 2 hit 2
sequence gi|343202518|ref|NR_042867.1| Actinobacillus indolicus strain 46KC2 16S ribosomal RNA, partial sequence
length: 1362
score 262.0
e value: 7.55141e-137
TACGGAGGGTGCGAGCGTTAATCGGAATGACTGGGCGTAAAGGGCACGCAGGCGGTGACTTAAGTGAGATGTGAA...
|||||||||||||||||||||||||||||||||||||||||||||||||||||||||||||||||||||||||||...
TACGGAGGGTGCGAGCGTTAATCGGAATGACTGGGCGTAAAGGGCACGCAGGCGGTGACTTAAGTGAGATGTGAA...
Alignment sequence 2 hit 3
sequence gi|645321999|ref|NR_118848.1| Actinobacillus indolicus strain 46KC2 16S ribosomal RNA, partial sequence
length: 1464
score 262.0
e value: 7.55141e-137
TACGGAGGGTGCGAGCGTTAATCGGAATGACTGGGCGTAAAGGGCACGCAGGCGGTGACTTAAGTGAGATGTGAA...
|||||||||||||||||||||||||||||||||||||||||||||||||||||||||||||||||||||||||||...
TACGGAGGGTGCGAGCGTTAATCGGAATGACTGGGCGTAAAGGGCACGCAGGCGGTGACTTAAGTGAGATGTGAA...
Alignment sequence 2 hit 4
sequence gi|645321890|ref|NR_118757.1| Glaesserella parasuis strain NCTC 4557 16S ribosomal RNA, partial sequence
length: 1477
score 261.0
e value: 2.71597e-136
TACGGAGGGTGCGAGCGTTAATCGGAATGACTGGGCGTAAAGGGCACGCAGGCGGTGACTTAAGTGAGATGTGAA...
|||||||||||||||||||||||||||||||||||||||||||||||||||||||||||||||||||||||||||...
TACGGAGGGTGCGAGCGTTAATCGGAATGACTGGGCGTAAAGGGCACGCAGGCGGTGACTTAAGTGAGATGTGAA...
Alignment sequence 2 hit 5
sequence gi|343202520|ref|NR_042869.1| Actinobacillus minor NM305 16S ribosomal RNA, partial sequence
length: 1362
score 253.0
e value: 7.60502e-132
TACGGAGGGTGCGAGCGTTAATCGGAATGACTGGGCGTAAAGGGCACGCAGGCGGTGACTTAAGTGAGATGTGAA...
|||||||||||||||||||||||||||||||||||||||||||||||||||||||||||||||||||||||||||...
TACGGAGGGTGCGAGCGTTAATCGGAATGACTGGGCGTAAAGGGCACGCAGGCGGTGACTTAAGTGAGATGTGAA...


Alignment sequence 3 hit 1
sequence gi|343202530|ref|NR_042879.1| Glaesserella parasuis strain CCUG 3712 16S ribosomal RNA, partial sequence
length: 1362
score 264.0
e value: 5.8376e-138
TACGGAGGGTGCGAGCGTTAATCGGAATGACTGGGCGTAAAGGGCACGCAGGCGGTGACTTAAGTGAGATGTGAA...
|||||||||||||||||||||||||||||||||||||||||||||||||||||||||||||||||||||||||||...
TACGGAGGGTGCGAGCGTTAATCGGAATGACTGGGCGTAAAGGGCACGCAGGCGGTGACTTAAGTGAGATGTGAA...
Alignment sequence 3 hit 2
sequence gi|343202518|ref|NR_042867.1| Actinobacillus indolicus strain 46KC2 16S ribosomal RNA, partial sequence
length: 1362
score 261.0
e value: 2.71597e-136
TACGGAGGGTGCGAGCGTTAATCGGAATGACTGGGCGTAAAGGGCACGCAGGCGGTGACTTAAGTGAGATGTGAA...
|||||||||||||||||||||||||||||||||||||||||||||||||||||||||||||||||||||||||||...
TACGGAGGGTGCGAGCGTTAATCGGAATGACTGGGCGTAAAGGGCACGCAGGCGGTGACTTAAGTGAGATGTGAA...
Alignment sequence 3 hit 3
sequence gi|645321999|ref|NR_118848.1| Actinobacillus indolicus strain 46KC2 16S ribosomal RNA, partial sequence
length: 1464
score 261.0
e value: 2.71597e-136
TACGGAGGGTGCGAGCGTTAATCGGAATGACTGGGCGTAAAGGGCACGCAGGCGGTGACTTAAGTGAGATGTGAA...
|||||||||||||||||||||||||||||||||||||||||||||||||||||||||||||||||||||||||||...
TACGGAGGGTGCGAGCGTTAATCGGAATGACTGGGCGTAAAGGGCACGCAGGCGGTGACTTAAGTGAGATGTGAA...
Alignment sequence 3 hit 4
sequence gi|645321890|ref|NR_118757.1| Glaesserella parasuis strain NCTC 4557 16S ribosomal RNA, partial sequence
length: 1477
score 260.0
e value: 9.76837e-136
TACGGAGGGTGCGAGCGTTAATCGGAATGACTGGGCGTAAAGGGCACGCAGGCGGTGACTTAAGTGAGATGTGAA...
|||||||||||||||||||||||||||||||||||||||||||||||||||||||||||||||||||||||||||...
TACGGAGGGTGCGAGCGTTAATCGGAATGACTGGGCGTAAAGGGCACGCAGGCGGTGACTTAAGTGAGATGTGAA...
Alignment sequence 3 hit 5
sequence gi|343202520|ref|NR_042869.1| Actinobacillus minor NM305 16S ribosomal RNA, partial sequence
length: 1362
score 252.0
e value: 2.73525e-131
TACGGAGGGTGCGAGCGTTAATCGGAATGACTGGGCGTAAAGGGCACGCAGGCGGTGACTTAAGTGAGATGTGAA...
|||||||||||||||||||||||||||||||||||||||||||||||||||||||||||||||||||||||||||...
TACGGAGGGTGCGAGCGTTAATCGGAATGACTGGGCGTAAAGGGCACGCAGGCGGTGACTTAAGTGAGATGTGAA...


Alignment sequence 4 hit 1
sequence gi|631252213|ref|NR_113411.1| Prevotella copri DSM 18205 strain JCM 13464 16S ribosomal RNA, partial sequence
length: 1493
score 261.0
e value: 2.71597e-136
TACGGAAGGTCCGGGCGTTATCCGGATTTATTGGGTTTAAAGGGAGCGTAGGCCGGAGATTAAGCGTGTTGTGAA...
|||||||||||||||||||||||||||||||||||||||||||||||||||||||||||||||||||||||||||...
TACGGAAGGTCCGGGCGTTATCCGGATTTATTGGGTTTAAAGGGAGCGTAGGCCGGAGATTAAGCGTGTTGTGAA...
Alignment sequence 4 hit 2
sequence gi|343200190|ref|NR_040877.1| Prevotella copri DSM 18205 strain CB7 16S ribosomal RNA, partial sequence
length: 1494
score 261.0
e value: 2.71597e-136
TACGGAAGGTCCGGGCGTTATCCGGATTTATTGGGTTTAAAGGGAGCGTAGGCCGGAGATTAAGCGTGTTGTGAA...
|||||||||||||||||||||||||||||||||||||||||||||||||||||||||||||||||||||||||||...
TACGGAAGGTCCGGGCGTTATCCGGATTTATTGGGTTTAAAGGGAGCGTAGGCCGGAGATTAAGCGTGTTGTGAA...
Alignment sequence 4 hit 3
sequence gi|566085557|ref|NR_109628.1| Prevotella jejuni strain CD3:28 16S ribosomal RNA, partial sequence
length: 1484
score 222.0
e value: 1.29989e-114
TACGGAAGGTCCGGGCGTTATCCGGATTTATTGGGTTTAAAGGGAGCGTAGGCCGGAGATTAAGCGTGTTGTGAA...
|||||||||||||||||||||||||||||||||||||||||||||||||||||||||||||||| ||||||||||...
TACGGAAGGTCCGGGCGTTATCCGGATTTATTGGGTTTAAAGGGAGCGTAGGCCGGAGATTAAGTGTGTTGTGAA...
Alignment sequence 4 hit 4
sequence gi|631251907|ref|NR_113105.1| Prevotella histicola strain JCM 15637 16S ribosomal RNA, partial sequence
length: 1480
score 222.0
e value: 1.29989e-114
TACGGAAGGTCCGGGCGTTATCCGGATTTATTGGGTTTAAAGGGAGCGTAGGCCGGAGATTAAGCGTGTTGTGAA...
||||||||||||||||||||||||||||||||||||||||||||||||||||| |||||||||| ||||||||||...
TACGGAAGGTCCGGGCGTTATCCGGATTTATTGGGTTTAAAGGGAGCGTAGGCTGGAGATTAAGTGTGTTGTGAA...
Alignment sequence 4 hit 5
sequence gi|343199048|ref|NR_044407.1| Prevotella histicola strain T05-04 16S ribosomal RNA, partial sequence
length: 1453
score 222.0
e value: 1.29989e-114
TACGGAAGGTCCGGGCGTTATCCGGATTTATTGGGTTTAAAGGGAGCGTAGGCCGGAGATTAAGCGTGTTGTGAA...
||||||||||||||||||||||||||||||||||||||||||||||||||||| |||||||||| ||||||||||...
TACGGAAGGTCCGGGCGTTATCCGGATTTATTGGGTTTAAAGGGAGCGTAGGCTGGAGATTAAGTGTGTTGTGAA...


Alignment sequence 5 hit 1
sequence gi|566085368|ref|NR_109417.1| Terrimonas rubra strain M-8 16S ribosomal RNA, partial sequence
length: 1418
score 183.0
e value: 6.22137e-93
TACGGAGGGTGCGAGCATTATCCGGATTTACTGGGTTTAAAGGGTGCGTAGGTGGCTAAGTAAGTCAGTGGTGAA...
|||||||||||| ||| ||||||||||| |||||||||||||||||||||||||| | |||||||||||||||||...
TACGGAGGGTGCAAGCGTTATCCGGATTCACTGGGTTTAAAGGGTGCGTAGGTGGGTTAGTAAGTCAGTGGTGAA...
Alignment sequence 5 hit 2
sequence gi|343200563|ref|NR_041250.1| Terrimonas lutea strain DY 16S ribosomal RNA, partial sequence
length: 1431
score 183.0
e value: 6.22137e-93
TACGGAGGGTGCGAGCATTATCCGGATTTACTGGGTTTAAAGGGTGCGTAGGTGGCTAAGTAAGTCAGTGGTGAA...
|||||||||||| ||| ||||||||||| |||||||||||||||||||||||||| |  ||||||||||||||||...
TACGGAGGGTGCAAGCGTTATCCGGATTCACTGGGTTTAAAGGGTGCGTAGGTGGGTTGGTAAGTCAGTGGTGAA...
Alignment sequence 5 hit 3
sequence gi|1397641718|ref|NR_156827.1| Terrimonas crocea strain M1-33108 16S ribosomal RNA, partial sequence
length: 1460
score 180.0
e value: 2.89452e-91
TACGGAGGGTGCGAGCATTATCCGGATTTACTGGGTTTAAAGGGTGCGTAGGTGGCTAAGTAAGTCAGTGGTGAA...
|||||||||||| ||| ||||||||||| |||||||||||||||||||||||||| |  ||||||||||||||||...
TACGGAGGGTGCAAGCGTTATCCGGATTCACTGGGTTTAAAGGGTGCGTAGGTGGGTTGGTAAGTCAGTGGTGAA...
Alignment sequence 5 hit 4
sequence gi|1341394026|ref|NR_153698.1| Niastella hibisci strain THG-YS3.2.1 16S ribosomal RNA, partial sequence
length: 1479
score 180.0
e value: 2.89452e-91
TACGGAGGGTGCGAGCATTATCCGGATTTACTGGGTTTAAAGGGTGCGTAGGTGGCTAAGTAAGTCAGTGGTGAA...
|||||||||||| ||| ||||||||||| |||||||||||||||||||||||||| |  ||||||||||||||||...
TACGGAGGGTGCAAGCGTTATCCGGATTCACTGGGTTTAAAGGGTGCGTAGGTGGGTTGGTAAGTCAGTGGTGAA...
Alignment sequence 5 hit 5
sequence gi|961555244|ref|NR_134213.1| Terrimonas arctica strain R9-86 16S ribosomal RNA, partial sequence
length: 1419
score 180.0
e value: 2.89452e-91
TACGGAGGGTGCGAGCATTATCCGGATTTACTGGGTTTAAAGGGTGCGTAGGTGGCTAAGTAAGTCAGTGGTGAA...
|||||||||||| ||| ||||||||||| |||||||||||||||||||||||||| |  ||||||||||||||||...
TACGGAGGGTGCAAGCGTTATCCGGATTCACTGGGTTTAAAGGGTGCGTAGGTGGGTTGGTAAGTCAGTGGTGAA...


Alignment sequence 6 hit 1
sequence gi|1441204342|ref|NR_157757.1| Sphingomonas olei strain K-1-16 16S ribosomal RNA, partial sequence
length: 1435
score 264.0
e value: 5.8376e-138
TACGGAGGGAGCTAGCGTTATTCGGAATTACTGGGCGTAAAGCGCACGTAGGCGGCTTTGTAAGTAAGAGGTGAA...
|||||||||||||||||||||||||||||||||||||||||||||||||||||||||||||||||||||||||||...
TACGGAGGGAGCTAGCGTTATTCGGAATTACTGGGCGTAAAGCGCACGTAGGCGGCTTTGTAAGTAAGAGGTGAA...
Alignment sequence 6 hit 2
sequence gi|1182956143|ref|NR_146851.1| Sphingomonas panaciterrae strain DCY91 16S ribosomal RNA, partial sequence
length: 1395
score 264.0
e value: 5.8376e-138
TACGGAGGGAGCTAGCGTTATTCGGAATTACTGGGCGTAAAGCGCACGTAGGCGGCTTTGTAAGTAAGAGGTGAA...
|||||||||||||||||||||||||||||||||||||||||||||||||||||||||||||||||||||||||||...
TACGGAGGGAGCTAGCGTTATTCGGAATTACTGGGCGTAAAGCGCACGTAGGCGGCTTTGTAAGTAAGAGGTGAA...
Alignment sequence 6 hit 3
sequence gi|645320682|ref|NR_117830.1| Sphingomonas ginsenosidivorax strain KHI67 16S ribosomal RNA, partial sequence
length: 1438
score 264.0
e value: 5.8376e-138
TACGGAGGGAGCTAGCGTTATTCGGAATTACTGGGCGTAAAGCGCACGTAGGCGGCTTTGTAAGTAAGAGGTGAA...
|||||||||||||||||||||||||||||||||||||||||||||||||||||||||||||||||||||||||||...
TACGGAGGGAGCTAGCGTTATTCGGAATTACTGGGCGTAAAGCGCACGTAGGCGGCTTTGTAAGTAAGAGGTGAA...
Alignment sequence 6 hit 4
sequence gi|343201404|ref|NR_042130.1| Sphingomonas aerolata strain NW12 16S ribosomal RNA, partial sequence
length: 1472
score 264.0
e value: 5.8376e-138
TACGGAGGGAGCTAGCGTTATTCGGAATTACTGGGCGTAAAGCGCACGTAGGCGGCTTTGTAAGTAAGAGGTGAA...
|||||||||||||||||||||||||||||||||||||||||||||||||||||||||||||||||||||||||||...
TACGGAGGGAGCTAGCGTTATTCGGAATTACTGGGCGTAAAGCGCACGTAGGCGGCTTTGTAAGTAAGAGGTGAA...
Alignment sequence 6 hit 5
sequence gi|343201403|ref|NR_042129.1| Sphingomonas faeni strain MA-olki 16S ribosomal RNA, partial sequence
length: 1457
score 264.0
e value: 5.8376e-138
TACGGAGGGAGCTAGCGTTATTCGGAATTACTGGGCGTAAAGCGCACGTAGGCGGCTTTGTAAGTAAGAGGTGAA...
|||||||||||||||||||||||||||||||||||||||||||||||||||||||||||||||||||||||||||...
TACGGAGGGAGCTAGCGTTATTCGGAATTACTGGGCGTAAAGCGCACGTAGGCGGCTTTGTAAGTAAGAGGTGAA...


Alignment sequence 7 hit 1
sequence gi|1441204332|ref|NR_157747.1| Lactobacillus caviae strain MOZM2 16S ribosomal RNA, partial sequence
length: 1487
score 261.0
e value: 2.71597e-136
TACGTAGGTGGCAAGCGTTATCCGGATTTATTGGGCGTAAAGCGAGCGCAGGCGGTTGCTTAGGTCTGATGTGAA...
|||||||||||||||||||||||||||||||||||||||||||||||||||||||||||||||||||||||||||...
TACGTAGGTGGCAAGCGTTATCCGGATTTATTGGGCGTAAAGCGAGCGCAGGCGGTTGCTTAGGTCTGATGTGAA...
Alignment sequence 7 hit 2
sequence gi|444439721|ref|NR_075036.1| Lactobacillus reuteri DSM 20016 16S ribosomal RNA, partial sequence
length: 1569
score 261.0
e value: 2.71597e-136
TACGTAGGTGGCAAGCGTTATCCGGATTTATTGGGCGTAAAGCGAGCGCAGGCGGTTGCTTAGGTCTGATGTGAA...
|||||||||||||||||||||||||||||||||||||||||||||||||||||||||||||||||||||||||||...
TACGTAGGTGGCAAGCGTTATCCGGATTTATTGGGCGTAAAGCGAGCGCAGGCGGTTGCTTAGGTCTGATGTGAA...
Alignment sequence 7 hit 3
sequence gi|631252622|ref|NR_113820.1| Lactobacillus reuteri strain NBRC 15892 16S ribosomal RNA, partial sequence
length: 1501
score 261.0
e value: 2.71597e-136
TACGTAGGTGGCAAGCGTTATCCGGATTTATTGGGCGTAAAGCGAGCGCAGGCGGTTGCTTAGGTCTGATGTGAA...
|||||||||||||||||||||||||||||||||||||||||||||||||||||||||||||||||||||||||||...
TACGTAGGTGGCAAGCGTTATCCGGATTTATTGGGCGTAAAGCGAGCGCAGGCGGTTGCTTAGGTCTGATGTGAA...
Alignment sequence 7 hit 4
sequence gi|224581425|ref|NR_027206.1| Lactobacillus antri strain Kx146A4 16S ribosomal RNA, partial sequence
length: 1520
score 261.0
e value: 2.71597e-136
TACGTAGGTGGCAAGCGTTATCCGGATTTATTGGGCGTAAAGCGAGCGCAGGCGGTTGCTTAGGTCTGATGTGAA...
|||||||||||||||||||||||||||||||||||||||||||||||||||||||||||||||||||||||||||...
TACGTAGGTGGCAAGCGTTATCCGGATTTATTGGGCGTAAAGCGAGCGCAGGCGGTTGCTTAGGTCTGATGTGAA...
Alignment sequence 7 hit 5
sequence gi|219878232|ref|NR_025371.1| Lactobacillus frumenti strain TMW 1.666 16S ribosomal RNA, partial sequence
length: 1561
score 261.0
e value: 2.71597e-136
TACGTAGGTGGCAAGCGTTATCCGGATTTATTGGGCGTAAAGCGAGCGCAGGCGGTTGCTTAGGTCTGATGTGAA...
|||||||||||||||||||||||||||||||||||||||||||||||||||||||||||||||||||||||||||...
TACGTAGGTGGCAAGCGTTATCCGGATTTATTGGGCGTAAAGCGAGCGCAGGCGGTTGCTTAGGTCTGATGTGAA...


Alignment sequence 8 hit 1
sequence gi|636558639|ref|NR_114696.1| Anaerovibrio lipolyticus DSM 3074 16S ribosomal RNA, partial sequence
length: 1526
score 245.0
e value: 2.12949e-127
TACGTAGGTGGCGAGCGTTGTCCGGAATTATTGGGCGTAAAGGGAGCGCAGGTGGGACTTCAAGTCAGTCTTAAA...
||||||||||||||||||||||||||||||||||||||||||||||||||||||||| |  ||||||||||||||...
TACGTAGGTGGCGAGCGTTGTCCGGAATTATTGGGCGTAAAGGGAGCGCAGGTGGGATTGTAAGTCAGTCTTAAA...
Alignment sequence 8 hit 2
sequence gi|343200149|ref|NR_040836.1| Anaerovibrio lipolyticus DSM 3074 16S ribosomal RNA, partial sequence
length: 1587
score 242.0
e value: 9.90756e-126
TACGTAGGTGGCGAGCGTTGTCCGGAATTATTGGGCGTAAAGGGAGCGCAGGTGGGACTTCAAGTCAGTCTTAAA...
||||||||||||||||||||||||||||||||||||||||||||||||||||||||| |  ||||||||||||||...
TACGTAGGTGGCGAGCGTTGTCCGGAATTATTGGGCGTAAAGGGAGCGCAGGTGGGATTGTAAGTCAGTCTTAAA...
Alignment sequence 8 hit 3
sequence gi|310975048|ref|NR_036912.1| Selenomonas ruminantium subsp. lactilytica strain JCM 6582 16S ribosomal RNA gene, partial sequence
length: 1455
score 242.0
e value: 9.90756e-126
TACGTAGGTGGCGAGCGTTGTCCGGAATTATTGGGCGTAAAGGGAGCGCAGGTGGGACTTCAAGTCAGTCTTAAA...
|||||||||||||||||||||||||||||||||||||||||||||||||||| ||||   |||||||||||||||...
TACGTAGGTGGCGAGCGTTGTCCGGAATTATTGGGCGTAAAGGGAGCGCAGGCGGGAAGGCAAGTCAGTCTTAAA...
Alignment sequence 8 hit 4
sequence gi|343206145|ref|NR_044734.1| Selenomonas ruminantium strain GA192 16S ribosomal RNA, partial sequence
length: 1486
score 242.0
e value: 9.90756e-126
TACGTAGGTGGCGAGCGTTGTCCGGAATTATTGGGCGTAAAGGGAGCGCAGGTGGGACTTCAAGTCAGTCTTAAA...
|||||||||||||||||||||||||||||||||||||||||||||||||||| ||||   |||||||||||||||...
TACGTAGGTGGCGAGCGTTGTCCGGAATTATTGGGCGTAAAGGGAGCGCAGGCGGGAAGGCAAGTCAGTCTTAAA...
Alignment sequence 8 hit 5
sequence gi|228720667|ref|NR_027596.1| Mitsuokella multacida strain DSM 20544 16S ribosomal RNA, partial sequence
length: 1511
score 231.0
e value: 1.29072e-119
TACGTAGGTGGCGAGCGTTGTCCGGAATTATTGGGCGTAAAGGGAGCGCAGGTGGGACTTCAAGTCAGTCTTAAA...
|||||||||||||||||||||||||||||||||||||||||||||||||||| ||||  |||||||  |||||||...
TACGTAGGTGGCGAGCGTTGTCCGGAATTATTGGGCGTAAAGGGAGCGCAGGCGGGAGNTCAAGTCTATCTTAAA...


Alignment sequence 9 hit 1
sequence gi|1193829153|ref|NR_147396.1| Lachnoclostridium pacaense strain Marseille-P3100 16S ribosomal RNA, partial sequence
length: 1453
score 237.0
e value: 5.96282e-123
TACGTAGGGGGCAAGCGTTATCCGGATTTACTGGGTGTAAAGGGAGCGTAGACGGCAAAGCAAGTCTGAAGTGAA...
|||||||||||||||||||||||||||||||||||||||||||||||||||||||| | ||||||||||||||||...
TACGTAGGGGGCAAGCGTTATCCGGATTTACTGGGTGTAAAGGGAGCGTAGACGGCGATGCAAGTCTGAAGTGAA...
Alignment sequence 9 hit 2
sequence gi|1384992332|ref|NR_156081.1| Kineothrix alysoides strain KNHs209 16S ribosomal RNA, partial sequence
length: 1411
score 237.0
e value: 5.96282e-123
TACGTAGGGGGCAAGCGTTATCCGGATTTACTGGGTGTAAAGGGAGCGTAGACGGCAAAGCAAGTCTGAAGTGAA...
|||||||||||||||||||||||||||||||||||||||||||||||||||||||||  ||||||||||||||||...
TACGTAGGGGGCAAGCGTTATCCGGATTTACTGGGTGTAAAGGGAGCGTAGACGGCAGGGCAAGTCTGAAGTGAA...
Alignment sequence 9 hit 3
sequence gi|1384992329|ref|NR_156078.1| Kineothrix alysoides strain KNHs209 16S ribosomal RNA, partial sequence >gi|1384992330|ref|NR_156079.1| Kineothrix alysoides strain KNHs209 16S ribosomal RNA, partial sequence
length: 1412
score 237.0
e value: 5.96282e-123
TACGTAGGGGGCAAGCGTTATCCGGATTTACTGGGTGTAAAGGGAGCGTAGACGGCAAAGCAAGTCTGAAGTGAA...
|||||||||||||||||||||||||||||||||||||||||||||||||||||||||  ||||||||||||||||...
TACGTAGGGGGCAAGCGTTATCCGGATTTACTGGGTGTAAAGGGAGCGTAGACGGCAGGGCAAGTCTGAAGTGAA...
Alignment sequence 9 hit 4
sequence gi|959494895|ref|NR_133762.1| Hungatella effluvii strain UB-B.2 16S ribosomal RNA, partial sequence
length: 1409
score 237.0
e value: 5.96282e-123
TACGTAGGGGGCAAGCGTTATCCGGATTTACTGGGTGTAAAGGGAGCGTAGACGGCAAAGCAAGTCTGAAGTGAA...
|||||||||||||||||||||||||||||||||||||||||||||||||||||||  ||||||||||||||||||...
TACGTAGGGGGCAAGCGTTATCCGGATTTACTGGGTGTAAAGGGAGCGTAGACGGTTAAGCAAGTCTGAAGTGAA...
Alignment sequence 9 hit 5
sequence gi|343205837|ref|NR_044289.1| [Clostridium] lavalense strain CCRI-9842 16S ribosomal RNA, partial sequence
length: 1454
score 237.0
e value: 5.96282e-123
TACGTAGGGGGCAAGCGTTATCCGGATTTACTGGGTGTAAAGGGAGCGTAGACGGCAAAGCAAGTCTGAAGTGAA...
|||||||||||||||||||||||||||||||||||||||||||||||||||||||||  ||||||||||||||||...
TACGTAGGGGGCAAGCGTTATCCGGATTTACTGGGTGTAAAGGGAGCGTAGACGGCATGGCAAGTCTGAAGTGAA...


Alignment sequence 10 hit 1
sequence gi|636560858|ref|NR_116918.1| Moraxella porci DSM 25326 strain SN9-4M 16S ribosomal RNA, partial sequence
length: 1364
score 264.0
e value: 5.8376e-138
TACAGAGGGTGCAAGCGTTAATCGGAATTACTGGGCGTAAAGCGCGCGTAGGTGGTTACTTAAGTCAGATGTGAA...
|||||||||||||||||||||||||||||||||||||||||||||||||||||||||||||||||||||||||||...
TACAGAGGGTGCAAGCGTTAATCGGAATTACTGGGCGTAAAGCGCGCGTAGGTGGTTACTTAAGTCAGATGTGAA...
Alignment sequence 10 hit 2
sequence gi|343202380|ref|NR_042666.1| Moraxella pluranimalium strain 248-01 16S ribosomal RNA, partial sequence
length: 1395
score 261.0
e value: 2.71597e-136
TACAGAGGGTGCAAGCGTTAATCGGAATTACTGGGCGTAAAGCGCGCGTAGGTGGTTACTTAAGTCAGATGTGAA...
|||||||||||||||||||||||||||||||||||||||||||||||||||||||||||||||||||||||||||...
TACAGAGGGTGCAAGCGTTAATCGGAATTACTGGGCGTAAAGCGCGCGTAGGTGGTTACTTAAGTCAGATGTGAA...
Alignment sequence 10 hit 3
sequence gi|265678609|ref|NR_028914.1| Moraxella canis strain N7 16S ribosomal RNA, partial sequence
length: 1447
score 256.0
e value: 1.63459e-133
TACAGAGGGTGCAAGCGTTAATCGGAATTACTGGGCGTAAAGCGCGCGTAGGTGGTTACTTAAGTCAGATGTGAA...
|||||||||||||||||||||||||||||||||||||||||||||||||||||||||||||||||||||||||||...
TACAGAGGGTGCAAGCGTTAATCGGAATTACTGGGCGTAAAGCGCGCGTAGGTGGTTACTTAAGTCAGATGTGAA...
Alignment sequence 10 hit 4
sequence gi|559795345|ref|NR_104938.1| Moraxella nonliquefaciens strain 4663/62 16S ribosomal RNA, partial sequence
length: 1521
score 255.0
e value: 5.87904e-133
TACAGAGGGTGCAAGCGTTAATCGGAATTACTGGGCGTAAAGCGCGCGTAGGTGGTTACTTAAGTCAGATGTGAA...
|||||||||||||||||||||||||||||||||||||||||||||||||||||||||| ||||||||||||||||...
TACAGAGGGTGCAAGCGTTAATCGGAATTACTGGGCGTAAAGCGCGCGTAGGTGGTTATTTAAGTCAGATGTGAA...
Alignment sequence 10 hit 5
sequence gi|645320642|ref|NR_117799.1| Moraxella nonliquefaciens strain CCUG 348 16S ribosomal RNA, partial sequence
length: 1502
score 255.0
e value: 5.87904e-133
TACAGAGGGTGCAAGCGTTAATCGGAATTACTGGGCGTAAAGCGCGCGTAGGTGGTTACTTAAGTCAGATGTGAA...
|||||||||||||||||||||||||||||||||||||||||||||||||||||||||| ||||||||||||||||...
TACAGAGGGTGCAAGCGTTAATCGGAATTACTGGGCGTAAAGCGCGCGTAGGTGGTTATTTAAGTCAGATGTGAA...


Alignment sequence 11 hit 1
sequence gi|559795122|ref|NR_104708.1| Aerococcus viridans strain NBRC 12219 16S ribosomal RNA, partial sequence
length: 1474
score 261.0
e value: 2.71597e-136
TACGTAGGTGGCAAGCGTTGTCCGGATTTATTGGGCGTAAAGGGAGCGCAGGTGGTTTCTTAAGTCTGATGTGAA...
|||||||||||||||||||||||||||||||||||||||||||||||||||||||||||||||||||||||||||...
TACGTAGGTGGCAAGCGTTGTCCGGATTTATTGGGCGTAAAGGGAGCGCAGGTGGTTTCTTAAGTCTGATGTGAA...
Alignment sequence 11 hit 2
sequence gi|343202949|ref|NR_043443.1| Aerococcus urinaeequi strain IFO12173 16S ribosomal RNA, partial sequence
length: 1419
score 261.0
e value: 2.71597e-136
TACGTAGGTGGCAAGCGTTGTCCGGATTTATTGGGCGTAAAGGGAGCGCAGGTGGTTTCTTAAGTCTGATGTGAA...
|||||||||||||||||||||||||||||||||||||||||||||||||||||||||||||||||||||||||||...
TACGTAGGTGGCAAGCGTTGTCCGGATTTATTGGGCGTAAAGGGAGCGCAGGTGGTTTCTTAAGTCTGATGTGAA...
Alignment sequence 11 hit 3
sequence gi|1270533033|ref|NR_118723.2| Aerococcus viridans ATCC 11563 = CCUG 4311 16S ribosomal RNA, partial sequence
length: 1497
score 259.0
e value: 3.51333e-135
TACGTAGGTGGCAAGCGTTGTCCGGATTTATTGGGCGTAAAGGGAGCGCAGGTGGTTTCTTAAGTCTGATGTGAA...
|||||||||||| ||||||||||||||||||||||||||||||||||||||||||||||||||||||||||||||...
TACGTAGGTGGCNAGCGTTGTCCGGATTTATTGGGCGTAAAGGGAGCGCAGGTGGTTTCTTAAGTCTGATGTGAA...
Alignment sequence 11 hit 4
sequence gi|343201774|ref|NR_042500.1| Aerococcus suis strain 1821/02 16S ribosomal RNA, partial sequence
length: 1332
score 246.0
e value: 5.92078e-128
TACGTAGGTGGCAAGCGTTGTCCGGATTTATTGGGCGTAAAGGGAGCGCAGGTGGTTTCTTAAGTCTGATGTGAA...
|||||||||||||||||||||||||||||||||||||||||||||||||||||||||||||||||||||||||||...
TACGTAGGTGGCAAGCGTTGTCCGGATTTATTGGGCGTAAAGGGAGCGCAGGTGGTTTCTTAAGTCTGATGTGAA...
Alignment sequence 11 hit 5
sequence gi|219878257|ref|NR_025396.1| Aerococcus sanguinicola strain CCUG 43001 16S ribosomal RNA, partial sequence
length: 1499
score 244.0
e value: 7.65902e-127
TACGTAGGTGGCAAGCGTTGTCCGGATTTATTGGGCGTAAAGGGAGCGCAGGTGGTTTCTTAAGTCTGATGTGAA...
|||||||||||||||||||||||||||||||||||||||||||||||||||||||||||||||||||||||||||...
TACGTAGGTGGCAAGCGTTGTCCGGATTTATTGGGCGTAAAGGGAGCGCAGGTGGTTTCTTAAGTCTGATGTGAA...


Alignment sequence 12 hit 1
sequence gi|1109168036|ref|NR_144616.1| Muribaculum intestinale strain YL27 16S ribosomal RNA, partial sequence
length: 1460
score 176.0
e value: 4.84356e-89
TACGGAGGATGCGAGCGTTATCCGGATTTATTGGGTTTAAAGGGTGCGCAGGCGGCGTGCCAAGTCAGCGGTCAA...
|||||||||||||||||||||||||||||||||||||||||||||||| ||||||  |  |||||||||||| ||...
TACGGAGGATGCGAGCGTTATCCGGATTTATTGGGTTTAAAGGGTGCGTAGGCGGAATATCAAGTCAGCGGTAAA...
Alignment sequence 12 hit 2
sequence gi|631251875|ref|NR_113073.1| Barnesiella intestinihominis strain JCM 15079 16S ribosomal RNA, partial sequence
length: 1481
score 173.0
e value: 2.25349e-87
TACGGAGGATGCGAGCGTTATCCGGATTTATTGGGTTTAAAGGGTGCGCAGGCGGCGTGCCAAGTCAGCGGTCAA...
|||||||||||||||||||||||||||||||||||||||||||||||| |||||||  |||||||||||||| ||...
TACGGAGGATGCGAGCGTTATCCGGATTTATTGGGTTTAAAGGGTGCGTAGGCGGCACGCCAAGTCAGCGGTGAA...
Alignment sequence 12 hit 3
sequence gi|343200981|ref|NR_041668.1| Barnesiella intestinihominis YIT 11860 16S ribosomal RNA, partial sequence
length: 1484
score 173.0
e value: 2.25349e-87
TACGGAGGATGCGAGCGTTATCCGGATTTATTGGGTTTAAAGGGTGCGCAGGCGGCGTGCCAAGTCAGCGGTCAA...
|||||||||||||||||||||||||||||||||||||||||||||||| |||||||  |||||||||||||| ||...
TACGGAGGATGCGAGCGTTATCCGGATTTATTGGGTTTAAAGGGTGCGTAGGCGGCACGCCAAGTCAGCGGTGAA...
Alignment sequence 12 hit 4
sequence gi|1270532346|ref|NR_121773.2| Barnesiella viscericola strain C46 16S ribosomal RNA, complete sequence
length: 1532
score 170.0
e value: 1.04845e-85
TACGGAGGATGCGAGCGTTATCCGGATTTATTGGGTTTAAAGGGTGCGCAGGCGGCGTGCCAAGTCAGCGGTCAA...
|||||||||||||||||||||||||||||||||||||||||||||||| |||||||  |||||||||||||| ||...
TACGGAGGATGCGAGCGTTATCCGGATTTATTGGGTTTAAAGGGTGCGTAGGCGGCACGCCAAGTCAGCGGTGAA...
Alignment sequence 12 hit 5
sequence gi|1018196564|ref|NR_136443.1| Porphyromonas pogonae strain MI 10-1288 16S ribosomal RNA, partial sequence
length: 1429
score 167.0
e value: 4.87795e-84
TACGGAGGATGCGAGCGTTATCCGGATTTATTGGGTTTAAAGGGTGCGCAGGCGGCGTGCCAAGTCAGCGGTCAA...
|||||||||||||||||||||||||||||||||||||||||||||||| ||||||| |   ||||||||||| ||...
TACGGAGGATGCGAGCGTTATCCGGATTTATTGGGTTTAAAGGGTGCGTAGGCGGCTTTTTAAGTCAGCGGTGAA...


Alignment sequence 13 hit 1
sequence gi|343206048|ref|NR_044628.1| Prevotella oris strain ATCC 33573 16S ribosomal RNA, partial sequence
length: 1480
score 196.0
e value: 3.6917e-100
TACGGAAGGTCCAGGCGTTATCCGGATTTATTGGGTTTAAAGGGAGCGTAGGCCGCCCCTTAAGCGTGTTGTGAA...
|||||||||||| ||||||||||||||||||||||||||||||||||||||||||    ||||||||||||||||...
TACGGAAGGTCCNGGCGTTATCCGGATTTATTGGGTTTAAAGGGAGCGTAGGCCGTGGATTAAGCGTGTTGTGAA...
Alignment sequence 13 hit 2
sequence gi|631251920|ref|NR_113118.1| Prevotella oris strain JCM 12252 16S ribosomal RNA, partial sequence >gi|631251921|ref|NR_113119.1| Prevotella oris strain JCM 8540 16S ribosomal RNA, partial sequence
length: 1481
score 195.0
e value: 1.32777e-99
TACGGAAGGTCCAGGCGTTATCCGGATTTATTGGGTTTAAAGGGAGCGTAGGCCGCCCCTTAAGCGTGTTGTGAA...
|||||||||||| ||||||||||||||||||||||||||||||||||||||||||    ||||||||||||||||...
TACGGAAGGTCCGGGCGTTATCCGGATTTATTGGGTTTAAAGGGAGCGTAGGCCGTGGATTAAGCGTGTTGTGAA...
Alignment sequence 13 hit 3
sequence gi|631251900|ref|NR_113098.1| Prevotella buccalis strain JCM 12246 16S ribosomal RNA, partial sequence
length: 1493
score 195.0
e value: 1.32777e-99
TACGGAAGGTCCAGGCGTTATCCGGATTTATTGGGTTTAAAGGGAGCGTAGGCCGCCCCTTAAGCGTGTTGTGAA...
|||||||||||| ||||||||||||||||||||||||||||||||||||||||||||   |||||||||||||||...
TACGGAAGGTCCGGGCGTTATCCGGATTTATTGGGTTTAAAGGGAGCGTAGGCCGCCAGGTAAGCGTGTTGTGAA...
Alignment sequence 13 hit 4
sequence gi|219857187|ref|NR_024815.1| Prevotella shahii strain EHS11 16S ribosomal RNA, partial sequence
length: 1490
score 192.0
e value: 6.17751e-98
TACGGAAGGTCCAGGCGTTATCCGGATTTATTGGGTTTAAAGGGAGCGTAGGCCGCCCCTTAAGCGTGTTGTGAA...
||||||||||||||||||||||||||||||||||||||||||||||||||||||||| |||||||||||||||||...
TACGGAAGGTCCAGGCGTTATCCGGATTTATTGGGTTTAAAGGGAGCGTAGGCCGCCTCTTAAGCGTGTTGTGAA...
Alignment sequence 13 hit 5
sequence gi|343206050|ref|NR_044630.1| Prevotella buccalis ATCC 35310 16S ribosomal RNA, partial sequence
length: 1474
score 190.0
e value: 7.99112e-97
TACGGAAGGTCCAGGCGTTATCCGGATTTATTGGGTTTAAAGGGAGCGTAGGCCGCCCCTTAAGCGTGTTGTGAA...
|||||||||||| |||||||||||||||||||||||||  |||||||||||||||||   |||||||||||||||...
TACGGAAGGTCCNGGCGTTATCCGGATTTATTGGGTTTNNAGGGAGCGTAGGCCGCCAGGTAAGCGTGTTGTGAA...


Alignment sequence 14 hit 1
sequence gi|631251879|ref|NR_113077.1| Paraprevotella clara strain JCM 14859 16S ribosomal RNA, partial sequence
length: 1480
score 176.0
e value: 4.84356e-89
TACGGAAGATGCGAGCGTTATCCGGATTTATTGGGTTTAAAGGGAGCGTAGGCGGGCTGTTAAGTCAGCGGTCAA...
|||||||||||||||||||||||||||||||||||||||||||||||||||||||||| ||||||||||||||||...
TACGGAAGATGCGAGCGTTATCCGGATTTATTGGGTTTAAAGGGAGCGTAGGCGGGCTTTTAAGTCAGCGGTCAA...
Alignment sequence 14 hit 2
sequence gi|343200939|ref|NR_041626.1| Paraprevotella clara YIT 11840 16S ribosomal RNA, partial sequence
length: 1483
score 176.0
e value: 4.84356e-89
TACGGAAGATGCGAGCGTTATCCGGATTTATTGGGTTTAAAGGGAGCGTAGGCGGGCTGTTAAGTCAGCGGTCAA...
|||||||||||||||||||||||||||||||||||||||||||||||||||||||||| ||||||||||||||||...
TACGGAAGATGCGAGCGTTATCCGGATTTATTGGGTTTAAAGGGAGCGTAGGCGGGCTTTTAAGTCAGCGGTCAA...
Alignment sequence 14 hit 3
sequence gi|631251745|ref|NR_112943.1| Bacteroides stercoris ATCC 43183 strain JCM 9496 16S ribosomal RNA, partial sequence
length: 1476
score 167.0
e value: 4.87795e-84
TACGGAAGATGCGAGCGTTATCCGGATTTATTGGGTTTAAAGGGAGCGTAGGCGGGCTGTTAAGTCAGCGGTCAA...
|||||| ||| ||||||||||||||||||||||||||||||||||||||||||||| |||||||||||  || ||...
TACGGAGGATCCGAGCGTTATCCGGATTTATTGGGTTTAAAGGGAGCGTAGGCGGGTTGTTAAGTCAGTTGTGAA...
Alignment sequence 14 hit 4
sequence gi|224581415|ref|NR_027196.1| Bacteroides stercoris ATCC 43183 16S ribosomal RNA, partial sequence
length: 1342
score 167.0
e value: 4.87795e-84
TACGGAAGATGCGAGCGTTATCCGGATTTATTGGGTTTAAAGGGAGCGTAGGCGGGCTGTTAAGTCAGCGGTCAA...
|||||| ||| ||||||||||||||||||||||||||||||||||||||||||||| |||||||||||  || ||...
TACGGAGGATCCGAGCGTTATCCGGATTTATTGGGTTTAAAGGGAGCGTAGGCGGGTTGTTAAGTCAGTTGTGAA...
Alignment sequence 14 hit 5
sequence gi|631251880|ref|NR_113078.1| Paraprevotella xylaniphila strain JCM 14860 16S ribosomal RNA, partial sequence
length: 1488
score 161.0
e value: 1.05589e-80
TACGGAAGATGCGAGCGTTATCCGGATTTATTGGGTTTAAAGGGAGCGTAGGCGGGCTGTTAAGTCAGCGGTCAA...
||||||||||||||||||||||||||||||||||||||||||||||||||||||||| || ||||||||||||||...
TACGGAAGATGCGAGCGTTATCCGGATTTATTGGGTTTAAAGGGAGCGTAGGCGGGCAGTCAAGTCAGCGGTCAA...


Alignment sequence 15 hit 1
sequence gi|636558639|ref|NR_114696.1| Anaerovibrio lipolyticus DSM 3074 16S ribosomal RNA, partial sequence
length: 1526
score 251.0
e value: 9.83772e-131
TACGTAGGTGGCGAGCGTTGTCCGGAATTATTGGGCGTAAAGGGAGCGCAGGTGGGAAAGTAAGTCAGTCTTAAA...
|||||||||||||||||||||||||||||||||||||||||||||||||||||||||  ||||||||||||||||...
TACGTAGGTGGCGAGCGTTGTCCGGAATTATTGGGCGTAAAGGGAGCGCAGGTGGGATTGTAAGTCAGTCTTAAA...
Alignment sequence 15 hit 2
sequence gi|343200149|ref|NR_040836.1| Anaerovibrio lipolyticus DSM 3074 16S ribosomal RNA, partial sequence
length: 1587
score 248.0
e value: 4.57705e-129
TACGTAGGTGGCGAGCGTTGTCCGGAATTATTGGGCGTAAAGGGAGCGCAGGTGGGAAAGTAAGTCAGTCTTAAA...
|||||||||||||||||||||||||||||||||||||||||||||||||||||||||  ||||||||||||||||...
TACGTAGGTGGCGAGCGTTGTCCGGAATTATTGGGCGTAAAGGGAGCGCAGGTGGGATTGTAAGTCAGTCTTAAA...
Alignment sequence 15 hit 3
sequence gi|310975048|ref|NR_036912.1| Selenomonas ruminantium subsp. lactilytica strain JCM 6582 16S ribosomal RNA gene, partial sequence
length: 1455
score 242.0
e value: 9.90756e-126
TACGTAGGTGGCGAGCGTTGTCCGGAATTATTGGGCGTAAAGGGAGCGCAGGTGGGAAAGTAAGTCAGTCTTAAA...
|||||||||||||||||||||||||||||||||||||||||||||||||||| ||||| | ||||||||||||||...
TACGTAGGTGGCGAGCGTTGTCCGGAATTATTGGGCGTAAAGGGAGCGCAGGCGGGAAGGCAAGTCAGTCTTAAA...
Alignment sequence 15 hit 4
sequence gi|343206145|ref|NR_044734.1| Selenomonas ruminantium strain GA192 16S ribosomal RNA, partial sequence
length: 1486
score 242.0
e value: 9.90756e-126
TACGTAGGTGGCGAGCGTTGTCCGGAATTATTGGGCGTAAAGGGAGCGCAGGTGGGAAAGTAAGTCAGTCTTAAA...
|||||||||||||||||||||||||||||||||||||||||||||||||||| ||||| | ||||||||||||||...
TACGTAGGTGGCGAGCGTTGTCCGGAATTATTGGGCGTAAAGGGAGCGCAGGCGGGAAGGCAAGTCAGTCTTAAA...
Alignment sequence 15 hit 5
sequence gi|265678536|ref|NR_028840.1| Mitsuokella jalaludinii strain M9 16S ribosomal RNA, partial sequence
length: 1543
score 236.0
e value: 2.14461e-122
TACGTAGGTGGCGAGCGTTGTCCGGAATTATTGGGCGTAAAGGGAGCGCAGGTGGGAAAGTAAGTCAGTCTTAAA...
|||||||||||||||||||||||||||||||||||||||||||||||||||| ||||| |||||||  |||||||...
TACGTAGGTGGCGAGCGTTGTCCGGAATTATTGGGCGTAAAGGGAGCGCAGGCGGGAAGGTAAGTCTATCTTAAA...


Alignment sequence 16 hit 1
sequence gi|1193829153|ref|NR_147396.1| Lachnoclostridium pacaense strain Marseille-P3100 16S ribosomal RNA, partial sequence
length: 1453
score 231.0
e value: 1.29072e-119
TACGTAGGGGGCAAGCGTTATCCGGATTTACTGGGTGTAAAGGGAGCGTAGACGGCGAAGCAAGTCTGATGTGAA...
|||||||||||||||||||||||||||||||||||||||||||||||||||||||||| |||||||||| |||||...
TACGTAGGGGGCAAGCGTTATCCGGATTTACTGGGTGTAAAGGGAGCGTAGACGGCGATGCAAGTCTGAAGTGAA...
Alignment sequence 16 hit 2
sequence gi|974142252|ref|NR_134772.1| Murimonas intestini strain SRB-530-5-H 16S ribosomal RNA, partial sequence
length: 1433
score 228.0
e value: 6.00515e-118
TACGTAGGGGGCAAGCGTTATCCGGATTTACTGGGTGTAAAGGGAGCGTAGACGGCGAAGCAAGTCTGATGTGAA...
|||||||||||||||||||||||||||||||||||||||||||||||||||||||| | ||||||||||||||||...
TACGTAGGGGGCAAGCGTTATCCGGATTTACTGGGTGTAAAGGGAGCGTAGACGGCCAGGCAAGTCTGATGTGAA...
Alignment sequence 16 hit 3
sequence gi|343198449|ref|NR_041882.1| Robinsoniella peoriensis strain PPC31 16S ribosomal RNA, partial sequence
length: 1525
score 228.0
e value: 6.00515e-118
TACGTAGGGGGCAAGCGTTATCCGGATTTACTGGGTGTAAAGGGAGCGTAGACGGCGAAGCAAGTCTGATGTGAA...
||||||||||||||||||||||||||||||||||||||||||||||||||||||||   ||||||||| ||||||...
TACGTAGGGGGCAAGCGTTATCCGGATTTACTGGGTGTAAAGGGAGCGTAGACGGCATGGCAAGTCTGGTGTGAA...
Alignment sequence 16 hit 4
sequence gi|636559154|ref|NR_115211.1| [Clostridium] amygdalinum strain BR-10 16S ribosomal RNA, partial sequence
length: 1485
score 228.0
e value: 6.00515e-118
TACGTAGGGGGCAAGCGTTATCCGGATTTACTGGGTGTAAAGGGAGCGTAGACGGCGAAGCAAGTCTGATGTGAA...
|||||||||||||||||||||||||||||||||||||||||||||||||||||||||| |||||||||  |||||...
TACGTAGGGGGCAAGCGTTATCCGGATTTACTGGGTGTAAAGGGAGCGTAGACGGCGATGCAAGTCTGGAGTGAA...
Alignment sequence 16 hit 5
sequence gi|219857286|ref|NR_024917.1| [Clostridium] methoxybenzovorans SR3 16S ribosomal RNA, partial sequence
length: 1514
score 228.0
e value: 6.00515e-118
TACGTAGGGGGCAAGCGTTATCCGGATTTACTGGGTGTAAAGGGAGCGTAGACGGCGAAGCAAGTCTGATGTGAA...
|||||||||||||||||||||||||||||||||||||||||||||||||||||||||| |||||||||  |||||...
TACGTAGGGGGCAAGCGTTATCCGGATTTACTGGGTGTAAAGGGAGCGTAGACGGCGATGCAAGTCTGGAGTGAA...


Alignment sequence 17 hit 1
sequence gi|444304153|ref|NR_074577.1| Paludibacter propionicigenes WB4 16S ribosomal RNA, partial sequence
length: 1516
score 201.0
e value: 6.13397e-103
TACGGAGGATGCGAGCGTTATCCGGATTTATTGGGTTTAAAGGGTGCGTAGGCGGGATGTTAAGTCAGCGGTGAA...
|||||||||| ||||||||||||||||||||||||||||||||||||||||||||    ||||||||| ||||||...
TACGGAGGATCCGAGCGTTATCCGGATTTATTGGGTTTAAAGGGTGCGTAGGCGGACCCTTAAGTCAGTGGTGAA...
Alignment sequence 17 hit 2
sequence gi|343200238|ref|NR_040925.1| Paludibacter propionicigenes WB4 16S ribosomal RNA, partial sequence
length: 1447
score 201.0
e value: 6.13397e-103
TACGGAGGATGCGAGCGTTATCCGGATTTATTGGGTTTAAAGGGTGCGTAGGCGGGATGTTAAGTCAGCGGTGAA...
|||||||||| ||||||||||||||||||||||||||||||||||||||||||||    ||||||||| ||||||...
TACGGAGGATCCGAGCGTTATCCGGATTTATTGGGTTTAAAGGGTGCGTAGGCGGACCCTTAAGTCAGTGGTGAA...
Alignment sequence 17 hit 3
sequence gi|1040567038|ref|NR_137387.1| Carboxylicivirga linearis strain FB218 16S ribosomal RNA, partial sequence
length: 1438
score 192.0
e value: 6.17751e-98
TACGGAGGATGCGAGCGTTATCCGGATTTATTGGGTTTAAAGGGTGCGTAGGCGGGATGTTAAGTCAGCGGTGAA...
|||||||||||| ||||||||||||||| |||||||||||||||||||||||||| ||  |||||||| ||||||...
TACGGAGGATGCAAGCGTTATCCGGATTCATTGGGTTTAAAGGGTGCGTAGGCGGAATAGTAAGTCAGGGGTGAA...
Alignment sequence 17 hit 4
sequence gi|1341394029|ref|NR_153701.1| Carboxylicivirga flava strain Q15 16S ribosomal RNA, partial sequence
length: 1409
score 186.0
e value: 1.3372e-94
TACGGAGGATGCGAGCGTTATCCGGATTTATTGGGTTTAAAGGGTGCGTAGGCGGGATGTTAAGTCAGCGGTGAA...
|||||||||||| ||||||||||||||| ||||||||||||||||||||||||||  | ||||||||| ||||||...
TACGGAGGATGCAAGCGTTATCCGGATTCATTGGGTTTAAAGGGTGCGTAGGCGGATTATTAAGTCAGGGGTGAA...
Alignment sequence 17 hit 5
sequence gi|645319737|ref|NR_117112.1| Cytophaga xylanolytica strain DSM 6779 16S ribosomal RNA, partial sequence
length: 1507
score 186.0
e value: 1.3372e-94
TACGGAGGATGCGAGCGTTATCCGGATTTATTGGGTTTAAAGGGTGCGTAGGCGGGATGTTAAGTCAGCGGTGAA...
|||||||||| ||||||||||||||||||||||||||||||||||||||||||||||  ||||||||| ||||||...
TACGGAGGATCCGAGCGTTATCCGGATTTATTGGGTTTAAAGGGTGCGTAGGCGGGAGATTAAGTCAGTGGTGAA...


Alignment sequence 18 hit 1
sequence gi|559795376|ref|NR_104969.1| Lactobacillus leichmannii strain LMG 13136 16S ribosomal RNA, partial sequence
length: 1479
score 266.0
e value: 4.51274e-139
TACGTAGGTGGCAAGCGTTGTCCGGATTTATTGGGCGTAAAGCGAGCGCAGGCGGAATGATAAGTCTGATGTGAA...
|||||||||||||||||||||||||||||||||||||||||||||||||||||||||||||||||||||||||||...
TACGTAGGTGGCAAGCGTTGTCCGGATTTATTGGGCGTAAAGCGAGCGCAGGCGGAATGATAAGTCTGATGTGAA...
Alignment sequence 18 hit 2
sequence gi|631252970|ref|NR_114168.1| Lactobacillus delbrueckii subsp. lactis strain NBRC 102622 16S ribosomal RNA, partial sequence
length: 1489
score 266.0
e value: 4.51274e-139
TACGTAGGTGGCAAGCGTTGTCCGGATTTATTGGGCGTAAAGCGAGCGCAGGCGGAATGATAAGTCTGATGTGAA...
|||||||||||||||||||||||||||||||||||||||||||||||||||||||||||||||||||||||||||...
TACGTAGGTGGCAAGCGTTGTCCGGATTTATTGGGCGTAAAGCGAGCGCAGGCGGAATGATAAGTCTGATGTGAA...
Alignment sequence 18 hit 3
sequence gi|631252377|ref|NR_113575.1| Lactobacillus delbrueckii strain NBRC 3202 16S ribosomal RNA, partial sequence
length: 1489
score 266.0
e value: 4.51274e-139
TACGTAGGTGGCAAGCGTTGTCCGGATTTATTGGGCGTAAAGCGAGCGCAGGCGGAATGATAAGTCTGATGTGAA...
|||||||||||||||||||||||||||||||||||||||||||||||||||||||||||||||||||||||||||...
TACGTAGGTGGCAAGCGTTGTCCGGATTTATTGGGCGTAAAGCGAGCGCAGGCGGAATGATAAGTCTGATGTGAA...
Alignment sequence 18 hit 4
sequence gi|631252189|ref|NR_113387.1| Lactobacillus delbrueckii subsp. sunkii strain YIT 11221 16S ribosomal RNA, partial sequence
length: 1556
score 266.0
e value: 4.51274e-139
TACGTAGGTGGCAAGCGTTGTCCGGATTTATTGGGCGTAAAGCGAGCGCAGGCGGAATGATAAGTCTGATGTGAA...
|||||||||||||||||||||||||||||||||||||||||||||||||||||||||||||||||||||||||||...
TACGTAGGTGGCAAGCGTTGTCCGGATTTATTGGGCGTAAAGCGAGCGCAGGCGGAATGATAAGTCTGATGTGAA...
Alignment sequence 18 hit 5
sequence gi|645319718|ref|NR_117076.1| Lactobacillus delbrueckii subsp. lactis DSM 20072 16S ribosomal RNA, partial sequence
length: 1445
score 266.0
e value: 4.51274e-139
TACGTAGGTGGCAAGCGTTGTCCGGATTTATTGGGCGTAAAGCGAGCGCAGGCGGAATGATAAGTCTGATGTGAA...
|||||||||||||||||||||||||||||||||||||||||||||||||||||||||||||||||||||||||||...
TACGTAGGTGGCAAGCGTTGTCCGGATTTATTGGGCGTAAAGCGAGCGCAGGCGGAATGATAAGTCTGATGTGAA...


Alignment sequence 19 hit 1
sequence gi|219846080|ref|NR_025670.1| Pseudoflavonifractor capillosus ATCC 29799 16S ribosomal RNA, partial sequence
length: 1483
score 204.0
e value: 1.31841e-104
TACGTAGGTGGCAAGCGTTGTCCGGATTTACTGGGTGTAAAGGGCGTGTAGCCGGGTCTGCAAGTCAGATGTGAA...
||||||||||||||||||| ||||||||||||||||||||||||||||||| |||| ||||||||||| ||||||...
TACGTAGGTGGCAAGCGTTATCCGGATTTACTGGGTGTAAAGGGCGTGTAGGCGGGACTGCAAGTCAGGTGTGAA...
Alignment sequence 19 hit 2
sequence gi|1193829127|ref|NR_147370.1| Pseudoflavonifractor phocaeensis strain Marseille-P3064 16S ribosomal RNA, partial sequence
length: 1495
score 201.0
e value: 6.13397e-103
TACGTAGGTGGCAAGCGTTGTCCGGATTTACTGGGTGTAAAGGGCGTGTAGCCGGGTCTGCAAGTCAGATGTGAA...
||||||||||||||||||| ||||||||||||||||||||||||||||||| ||||  ||||||||||  |||||...
TACGTAGGTGGCAAGCGTTATCCGGATTTACTGGGTGTAAAGGGCGTGTAGGCGGGATTGCAAGTCAGGCGTGAA...
Alignment sequence 19 hit 3
sequence gi|1193829132|ref|NR_147375.1| Colidextribacter massiliensis strain Marseille-P3083 16S ribosomal RNA, partial sequence
length: 1487
score 198.0
e value: 2.85386e-101
TACGTAGGTGGCAAGCGTTGTCCGGATTTACTGGGTGTAAAGGGCGTGTAGCCGGGTCTGCAAGTCAGATGTGAA...
||||||||  ||||||||| ||||||||||||||||||||||||||||||| |||| ||||||||||||||||||...
TACGTAGGGAGCAAGCGTTATCCGGATTTACTGGGTGTAAAGGGCGTGTAGGCGGGACTGCAAGTCAGATGTGAA...
Alignment sequence 19 hit 4
sequence gi|219857201|ref|NR_024829.1| Hungateiclostridium straminisolvens strain CSK1 16S ribosomal RNA, partial sequence
length: 1447
score 198.0
e value: 2.85386e-101
TACGTAGGTGGCAAGCGTTGTCCGGATTTACTGGGTGTAAAGGGCGTGTAGCCGGGTCTGCAAGTCAGATGTGAA...
|||||||||||||||||||||||||| |||||||||||||||||||||||| ||||  |||||||||||||||||...
TACGTAGGTGGCAAGCGTTGTCCGGAATTACTGGGTGTAAAGGGCGTGTAGGCGGGGATGCAAGTCAGATGTGAA...
Alignment sequence 19 hit 5
sequence gi|219857437|ref|NR_025025.1| Papillibacter cinnamivorans strain CIN1 16S ribosomal RNA, partial sequence
length: 1491
score 196.0
e value: 3.6917e-100
TACGTAGGTGGCAAGCGTTGTCCGGATTTACTGGGTGTAAAGGGCGTGTAGCCGGGTCTGCAAGTCAGATGTGAA...
|||||||||||||||||||||||||||||||||||||||||||||| |||| |||   |||||||||||||||||...
TACGTAGGTGGCAAGCGTTGTCCGGATTTACTGGGTGTAAAGGGCGCGTAGGCGGCATTGCAAGTCAGATGTGAA...


Alignment sequence 20 hit 1
sequence gi|219878455|ref|NR_025594.1| Erysipelothrix inopinata strain 143-02 16S ribosomal RNA, partial sequence
length: 1504
score 177.0
e value: 1.34669e-89
TACGTAGGTGGCGAGCGTTATCCGGAATCATTGGGCGTAAAGGGTGCGTAGGCGGCAGATTAAGTTTGTGGTGAA...
|||||||||||||||||||||||||||| ||||||||||||||| ||| ||||||   ||||||||| |||||||...
TACGTAGGTGGCGAGCGTTATCCGGAATTATTGGGCGTAAAGGGAGCGCAGGCGGTTTATTAAGTTTATGGTGAA...
Alignment sequence 20 hit 2
sequence gi|645320615|ref|NR_117779.1| Anaerorhabdus furcosa 16S ribosomal RNA, partial sequence
length: 1488
score 174.0
e value: 6.26554e-88
TACGTAGGTGGCGAGCGTTATCCGGAATCATTGGGCGTAAAGGGTGCGTAGGCGGCAGATTAAGTTTGTGGTGAA...
|||||||||||| ||||||||||||||| ||||||||||||||||||||||||||  ||||||||||  ||||||...
TACGTAGGTGGCAAGCGTTATCCGGAATTATTGGGCGTAAAGGGTGCGTAGGCGGTTGATTAAGTTTTAGGTGAA...
Alignment sequence 20 hit 3
sequence gi|559795259|ref|NR_104850.1| Anaerorhabdus furcosa strain T-301-A2 16S ribosomal RNA, partial sequence
length: 1471
score 174.0
e value: 6.26554e-88
TACGTAGGTGGCGAGCGTTATCCGGAATCATTGGGCGTAAAGGGTGCGTAGGCGGCAGATTAAGTTTGTGGTGAA...
|||||||||||| ||||||||||||||| ||||||||||||||||||||||||||  ||||||||||  ||||||...
TACGTAGGTGGCAAGCGTTATCCGGAATTATTGGGCGTAAAGGGTGCGTAGGCGGTTGATTAAGTTTTAGGTGAA...
Alignment sequence 20 hit 4
sequence gi|265678858|ref|NR_029164.1| [Clostridium] innocuum strain B-3 16S ribosomal RNA, partial sequence
length: 1475
score 174.0
e value: 6.26554e-88
TACGTAGGTGGCGAGCGTTATCCGGAATCATTGGGCGTAAAGGGTGCGTAGGCGGCAGATTAAGTTTGTGGTGAA...
|||||||||||| ||||||||||||||||||||||||||||||||||||||| |||  | ||||| ||| || ||...
TACGTAGGTGGCAAGCGTTATCCGGAATCATTGGGCGTAAAGGGTGCGTAGGTGGCGTACTAAGTCTGTAGTAAA...
Alignment sequence 20 hit 5
sequence gi|1179766736|ref|NR_146686.1| Breznakia blatticola strain ErySL 16S ribosomal RNA, partial sequence
length: 1429
score 171.0
e value: 2.91507e-86
TACGTAGGTGGCGAGCGTTATCCGGAATCATTGGGCGTAAAGGGTGCGTAGGCGGCAGATTAAGTTTGTGGTGAA...
|||||||||||| ||||||||||||||| ||||||||||||||| ||||||||||   | ||||| ||  || ||...
TACGTAGGTGGCAAGCGTTATCCGGAATTATTGGGCGTAAAGGGAGCGTAGGCGGTTTAATAAGTCTGAAGTTAA...


Alignment sequence 21 hit 1
sequence gi|631252118|ref|NR_113316.1| Collinsella aerofaciens strain JCM 10188 16S ribosomal RNA, partial sequence
length: 1467
score 263.0
e value: 2.09957e-137
TACGTAGGGGGCGAGCGTTATCCGGATTCATTGGGCGTAAAGCGCGCGTAGGCGGCCCGGCAGGCCGGGGGTCGA...
|||||||||||||||||||||||||||||||||||||||||||||||||||||||||||||||||||||||||||...
TACGTAGGGGGCGAGCGTTATCCGGATTCATTGGGCGTAAAGCGCGCGTAGGCGGCCCGGCAGGCCGGGGGTCGA...
Alignment sequence 21 hit 2
sequence gi|265678302|ref|NR_028604.1| Collinsella aerofaciens strain ATCC 25986 16S ribosomal RNA, partial sequence
length: 1463
score 250.0
e value: 3.53827e-130
TACGTAGGGGGCGAGCGTTATCCGGATTCATTGGGCGTAAAGCGCGCGTAGGCGGCCCGGCAGGCCGGGGGTCGA...
|||||||||||||||||||||||||||||||||||||||||||||||||||||||||||||||||||||||||||...
TACGTAGGGGGCGAGCGTTATCCGGATTCATTGGGCGTAAAGCGCGCGTAGGCGGCCCGGCAGGCCGGGGGTCGA...
Alignment sequence 21 hit 3
sequence gi|1193829136|ref|NR_147379.1| Collinsella bouchesdurhonensis strain Marseille-P3296 16S ribosomal RNA, partial sequence
length: 1471
score 232.0
e value: 3.58869e-120
TACGTAGGGGGCGAGCGTTATCCGGATTCATTGGGCGTAAAGCGCGCGTAGGCGGCCCGGCAGGCCGGGGGTCGA...
||||||||||||||||||||||||||||||||||||||||||||||||||||||||| ||||||||||||||| |...
TACGTAGGGGGCGAGCGTTATCCGGATTCATTGGGCGTAAAGCGCGCGTAGGCGGCCTGGCAGGCCGGGGGTCAA...
Alignment sequence 21 hit 4
sequence gi|1193829156|ref|NR_147399.1| Collinsella phocaeensis strain Marseille-P3245 16S ribosomal RNA, partial sequence
length: 1472
score 223.0
e value: 3.61417e-115
TACGTAGGGGGCGAGCGTTATCCGGATTCATTGGGCGTAAAGCGCGCGTAGGCGGCCCGGCAGGCCGGGGGTCGA...
||||||||||||||||||||||||||||||||||||||||||||||||||||||||||||||||| ||||||| |...
TACGTAGGGGGCGAGCGTTATCCGGATTCATTGGGCGTAAAGCGCGCGTAGGCGGCCCGGCAGGCAGGGGGTCAA...
Alignment sequence 21 hit 5
sequence gi|631251967|ref|NR_113165.1| Collinsella intestinalis strain JCM 10643 16S ribosomal RNA, partial sequence
length: 1466
score 220.0
e value: 1.68151e-113
TACGTAGGGGGCGAGCGTTATCCGGATTCATTGGGCGTAAAGCGCGCGTAGGCGGCCCGGCAGGCCGGGGGTCGA...
||||||||||||||||||||||||||||||||||||||||||||||||||||||||||||||||| ||||||| |...
TACGTAGGGGGCGAGCGTTATCCGGATTCATTGGGCGTAAAGCGCGCGTAGGCGGCCCGGCAGGCAGGGGGTCAA...


Alignment sequence 22 hit 1
sequence gi|343205678|ref|NR_044054.1| Blautia wexlerae DSM 19850 16S ribosomal RNA, partial sequence
length: 1438
score 261.0
e value: 2.71597e-136
TACGTAGGGGGCAAGCGTTATCCGGATTTACTGGGTGTAAAGGGAGCGTAGACGGTGTGGCAAGTCTGATGTGAA...
|||||||||||||||||||||||||||||||||||||||||||||||||||||||||||||||||||||||||||...
TACGTAGGGGGCAAGCGTTATCCGGATTTACTGGGTGTAAAGGGAGCGTAGACGGTGTGGCAAGTCTGATGTGAA...
Alignment sequence 22 hit 2
sequence gi|631253117|ref|NR_114315.1| Blautia luti DSM 14534 16S ribosomal RNA, partial sequence
length: 1481
score 259.0
e value: 3.51333e-135
TACGTAGGGGGCAAGCGTTATCCGGATTTACTGGGTGTAAAGGGAGCGTAGACGGTGTGGCAAGTCTGATGTGAA...
|||||||||||||||||||||||||||||||||||||||||||||||||||||||||||||||||||||||||||...
TACGTAGGGGGCAAGCGTTATCCGGATTTACTGGGTGTAAAGGGAGCGTAGACGGTGTGGCAAGTCTGATGTGAA...
Alignment sequence 22 hit 3
sequence gi|219846722|ref|NR_026314.1| Blautia hydrogenotrophica strain S5a36 16S ribosomal RNA, partial sequence
length: 1458
score 240.0
e value: 1.28162e-124
TACGTAGGGGGCAAGCGTTATCCGGATTTACTGGGTGTAAAGGGAGCGTAGACGGTGTGGCAAGTCTGATGTGAA...
|||||| ||||||||||||||||||||||||||||||||||||||||||||||||| ||||||||||||||||||...
TACGTAAGGGGCAAGCGTTATCCGGATTTACTGGGTGTAAAGGGAGCGTAGACGGTTTGGCAAGTCTGATGTGAA...
Alignment sequence 22 hit 4
sequence gi|219846720|ref|NR_026312.1| Blautia schinkii strain B 16S ribosomal RNA, partial sequence
length: 1482
score 237.0
e value: 5.96282e-123
TACGTAGGGGGCAAGCGTTATCCGGATTTACTGGGTGTAAAGGGAGCGTAGACGGTGTGGCAAGTCTGATGTGAA...
|||||||||||||||||||||||||||||||||||||||||||||||||||||||| | ||||||||||||||||...
TACGTAGGGGGCAAGCGTTATCCGGATTTACTGGGTGTAAAGGGAGCGTAGACGGTATAGCAAGTCTGATGTGAA...
Alignment sequence 22 hit 5
sequence gi|631252033|ref|NR_113231.1| Blautia glucerasea strain JCM 17039 16S ribosomal RNA, partial sequence
length: 1491
score 231.0
e value: 1.29072e-119
TACGTAGGGGGCAAGCGTTATCCGGATTTACTGGGTGTAAAGGGAGCGTAGACGGTGTGGCAAGTCTGATGTGAA...
||||||||||||||||||||||||||||||||||||||||||||||||||||||| |  ||||||||||||||||...
TACGTAGGGGGCAAGCGTTATCCGGATTTACTGGGTGTAAAGGGAGCGTAGACGGAGCAGCAAGTCTGATGTGAA...


Alignment sequence 23 hit 1
sequence gi|1315204026|ref|NR_152695.1| Akkermansia glycaniphila strain Pyt 16S ribosomal RNA, partial sequence
length: 1438
score 208.0
e value: 7.87885e-107
TACAGAGGTCTCAAGCGTTGTTCGGAATCACTGGGCGTAAAGGGTACGTAGGCTGCACCATAAGTCGCGCGTGAA...
||||||||||||||||||||||||||||||||||||||||||||||||||||||||| ||||||||| |||||||...
TACAGAGGTCTCAAGCGTTGTTCGGAATCACTGGGCGTAAAGGGTACGTAGGCTGCATCATAAGTCGGGCGTGAA...
Alignment sequence 23 hit 2
sequence gi|444304012|ref|NR_074436.1| Akkermansia muciniphila strain ATCC BAA-835 16S ribosomal RNA, partial sequence
length: 1505
score 172.0
e value: 8.10499e-87
TACAGAGGTCTCAAGCGTTGTTCGGAATCACTGGGCGTAAAGGGTACGTAGGCTGCACCATAAGTCGCGCGTGAA...
|||||||||||||||||||||||||||||||||||||||||| || |||||||||   | ||||||| | |||||...
TACAGAGGTCTCAAGCGTTGTTCGGAATCACTGGGCGTAAAGCGTGCGTAGGCTGTTTCGTAAGTCGTGTGTGAA...
Alignment sequence 23 hit 3
sequence gi|343202494|ref|NR_042817.1| Akkermansia muciniphila ATCC BAA-835 strain Muc 16S ribosomal RNA, partial sequence
length: 1433
score 172.0
e value: 8.10499e-87
TACAGAGGTCTCAAGCGTTGTTCGGAATCACTGGGCGTAAAGGGTACGTAGGCTGCACCATAAGTCGCGCGTGAA...
|||||||||||||||||||||||||||||||||||||||||| || |||||||||   | ||||||| | |||||...
TACAGAGGTCTCAAGCGTTGTTCGGAATCACTGGGCGTAAAGCGTGCGTAGGCTGTTTCGTAAGTCGTGTGTGAA...
Alignment sequence 23 hit 4
sequence gi|343200933|ref|NR_041620.1| Persicirhabdus sediminis strain YM20-087 16S ribosomal RNA, partial sequence
length: 1480
score 134.0
e value: 1.07854e-65
AGGTCTCAAGCGTTGTTCGGAATCACTGGGCGTAAAGGGTACGTAGGCTGCACCATAAGTCGCGCGTGAAAGGCA...
||||| ||||||||||||||||||||||||||||||| |||||||||| |     ||||||    ||||||||||...
AGGTCCCAAGCGTTGTTCGGAATCACTGGGCGTAAAGCGTACGTAGGCGGTTAGGTAAGTCAGATGTGAAAGGCA...
Alignment sequence 23 hit 5
sequence gi|631251851|ref|NR_113049.1| Rubritalea halochordaticola strain MN1-1006 16S ribosomal RNA, partial sequence
length: 1453
score 131.0
e value: 5.01796e-64
AGGTCTCAAGCGTTGTTCGGAATCACTGGGCGTAAAGGGTACGTAGGCTGCACCATAAGTCGCGCGTGAAAGGCA...
||||| | |||||||||||||||||||||||||||||||  ||||||| |||   ||||||    ||||||  | ...
AGGTCCCGAGCGTTGTTCGGAATCACTGGGCGTAAAGGGAGCGTAGGCGGCATGGTAAGTCAGATGTGAAATCCC...


Alignment sequence 24 hit 1
sequence gi|602269354|ref|NR_044731.2| Holdemanella biformis strain DSM 3989 16S ribosomal RNA, partial sequence
length: 1487
score 243.0
e value: 2.75467e-126
TACGTAGGTGGCGAGCGTTATCCGGAATGATTGGGCGTAAAGGGTGCGTAGGTGGCAGATCAAGTCTGGAGTAAA...
||||||||||||||||||||||||||||||||||||||| ||||||||||||||||||| |||||||||||||||...
TACGTAGGTGGCGAGCGTTATCCGGAATGATTGGGCGTANAGGGTGCGTAGGTGGCAGAACAAGTCTGGAGTAAA...
Alignment sequence 24 hit 2
sequence gi|961555061|ref|NR_134029.1| Faecalicoccus acidiformans strain 37-2a 16S ribosomal RNA, partial sequence
length: 1380
score 182.0
e value: 2.2376e-92
TACGTAGGTGGCGAGCGTTATCCGGAATGATTGGGCGTAAAGGGTGCGTAGGTGGCAGATCAAGTCTGGAGTAAA...
|||||||||||||||||||||||||||||||||||||||||||||||||||||||||  | ||||||||||||||...
TACGTAGGTGGCGAGCGTTATCCGGAATGATTGGGCGTAAAGGGTGCGTAGGTGGCACGTTAAGTCTGGAGTAAA...
Alignment sequence 24 hit 3
sequence gi|343201384|ref|NR_042110.1| Allobaculum stercoricanis DSM 13633 16S ribosomal RNA, partial sequence
length: 1479
score 173.0
e value: 2.25349e-87
TACGTAGGTGGCGAGCGTTATCCGGAATGATTGGGCGTAAAGGGTGCGTAGGTGGCAGATCAAGTCTGGAGTAAA...
|||||||||||||||||||||||||||||||||||||||||||||||| ||| |||| |||||||||| ||| ||...
TACGTAGGTGGCGAGCGTTATCCGGAATGATTGGGCGTAAAGGGTGCGCAGGCGGCATATCAAGTCTGAAGTGAA...
Alignment sequence 24 hit 4
sequence gi|1397641801|ref|NR_156910.1| Dubosiella newyorkensis strain NYU-BL-A4 16S ribosomal RNA, partial sequence
length: 1460
score 167.0
e value: 4.87795e-84
TACGTAGGTGGCGAGCGTTATCCGGAATGATTGGGCGTAAAGGGTGCGTAGGTGGCAGATCAAGTCTGGAGTAAA...
|||||||||||||||||||||||||||||||||||||||||||||||| ||| ||| |  |||||| | ||||||...
TACGTAGGTGGCGAGCGTTATCCGGAATGATTGGGCGTAAAGGGTGCGCAGGCGGCCGGGCAAGTCCGCAGTAAA...
Alignment sequence 24 hit 5
sequence gi|1109168031|ref|NR_144614.1| Longicatena caecimuris strain PG-426-CC-2 16S ribosomal RNA, partial sequence
length: 1433
score 164.0
e value: 2.26949e-82
TACGTAGGTGGCGAGCGTTATCCGGAATGATTGGGCGTAAAGGGTGCGTAGGTGGCA-GATCAAGTCTGGAGTAA...
|||||||||||| ||||||||||||||| |||||||||||||||||||||||||||| ||| ||||||| |||||...
TACGTAGGTGGCAAGCGTTATCCGGAATCATTGGGCGTAAAGGGTGCGTAGGTGGCACGAT-AAGTCTGAAGTAA...


Alignment sequence 25 hit 1
sequence gi|343198573|ref|NR_042942.1| Treponema porcinum strain 14V28 16S ribosomal RNA, partial sequence
length: 1426
score 208.0
e value: 7.87885e-107
CACGTAAGCCTCGAGCGTTGTTCGGAATTATTGGGCGTAAAGGGCATGTAGGCGGAATTGCAAGCTTGATGTGAA...
||||||||   ||||||||||||||||||||||||||||||||||||||||||||   |||||||||| ||||||...
CACGTAAGTTGCGAGCGTTGTTCGGAATTATTGGGCGTAAAGGGCATGTAGGCGGTCGTGCAAGCTTGGTGTGAA...
Alignment sequence 25 hit 2
sequence gi|559795192|ref|NR_104781.1| Treponema bryantii strain RUS-1 16S ribosomal RNA, partial sequence
length: 1535
score 178.0
e value: 3.7443e-90
CACGTAAGCCTCGAGCGTTGTTCGGAATTATTGGGCGTAAAGGGCATGTAGGCGGAATTGCAAGCTTGATGTGAA...
||||||||   ||||||||||||||||||||||||||||||||||||||||||||   ||||||  || ||||||...
CACGTAAGTTGCGAGCGTTGTTCGGAATTATTGGGCGTAAAGGGCATGTAGGCGGTTCTGCAAGTCTGGTGTGAA...
Alignment sequence 25 hit 3
sequence gi|219857543|ref|NR_025131.1| Treponema parvum strain OMZ 833 16S ribosomal RNA, partial sequence
length: 1485
score 175.0
e value: 1.74205e-88
CACGTAAGCCTCGAGCGTTGTTCGGAATTATTGGGCGTAAAGGGCATGTAGGCGG-AATTGCAAGCTTGATGTGA...
||||||||   |||||||||||||||||||||||||||||||||||| |||||||  ||| |||||||| |||||...
CACGTAAGTTGCGAGCGTTGTTCGGAATTATTGGGCGTAAAGGGCATCTAGGCGGTCATT-CAAGCTTGGTGTGA...
Alignment sequence 25 hit 4
sequence gi|1590307594|ref|NR_118718.2| Treponema bryantii strain RUS-1 16S ribosomal RNA, partial sequence
length: 1508
score 173.0
e value: 2.25349e-87
CACGTAAGCCTCGAGCGTTGTTCGGAATTATTGGGCGTAAAGGGCATGTAGGCGGAATTGCAAGCTTGATGTGAA...
||||||||   |||||||||||||||||||||| |||||||||||||||||||||   ||||||  || ||||||...
CACGTAAGTTGCGAGCGTTGTTCGGAATTATTGAGCGTAAAGGGCATGTAGGCGGTTCTGCAAGTCTGGTGTGAA...
Alignment sequence 25 hit 5
sequence gi|343198526|ref|NR_042797.1| Treponema berlinense strain 7CPL208 16S ribosomal RNA, partial sequence
length: 1440
score 163.0
e value: 8.16253e-82
CACGTAAGCCTCGAGCGTTGTTCGGAATTATTGGGCGTAAAGGGCATGTAGGCGGAATTGCAAGCTTGATGTGAA...
||||||||   |||||||| |||||||||||||||||||||||||| | ||||||  ||||||||||| ||||||...
CACGTAAGGTGCGAGCGTTATTCGGAATTATTGGGCGTAAAGGGCACGCAGGCGGCTTTGCAAGCTTGGTGTGAA...


Alignment sequence 26 hit 1
sequence gi|343198950|ref|NR_044119.1| Parapedobacter soli strain DCY14 16S ribosomal RNA, partial sequence
length: 1468
score 164.0
e value: 2.26949e-82
TACGGAGGATGCAAGCGTTATCCGGATTCATTGGGTTTAAAGGGTGCGTAGGCGGCTTGGTAAGTCAGCGGTGAA...
|||||||||| ||||||||||||||||| |||||||||||||||||||||||||||  | |||||||| ||||||...
TACGGAGGATCCAAGCGTTATCCGGATTTATTGGGTTTAAAGGGTGCGTAGGCGGCGCGCTAAGTCAGTGGTGAA...
Alignment sequence 26 hit 2
sequence gi|1441204205|ref|NR_157620.1| Parapedobacter deserti strain N5SSJ16 16S ribosomal RNA, partial sequence
length: 1413
score 158.0
e value: 4.91258e-79
TACGGAGGATGCAAGCGTTATCCGGATTCATTGGGTTTAAAGGGTGCGTAGGCGGCTTGGTAAGTCAGCGGTGAA...
|||||||||| | ||||||||||||||| |||||||||||||||||||||||||||| | |||||||| ||||||...
TACGGAGGATCCGAGCGTTATCCGGATTTATTGGGTTTAAAGGGTGCGTAGGCGGCTCGCTAAGTCAGTGGTGAA...
Alignment sequence 26 hit 3
sequence gi|961555124|ref|NR_134092.1| Mucilaginibacter koreensis strain TF8 16S ribosomal RNA, partial sequence
length: 1417
score 158.0
e value: 4.91258e-79
TACGGAGGATGCAAGCGTTATCCGGATTCATTGGGTTTAAAGGGTGCGTAGGCGGCTTGGTAAGTCAGCGGTGAA...
|||||||||| ||||||||||||||||| ||||||||||||||||||||||||||| || |||||||| ||||||...
TACGGAGGATCCAAGCGTTATCCGGATTTATTGGGTTTAAAGGGTGCGTAGGCGGCCTGTTAAGTCAGGGGTGAA...
Alignment sequence 26 hit 4
sequence gi|959494928|ref|NR_133791.1| Mucilaginibacter polytrichastri strain RG4-7 16S ribosomal RNA, partial sequence
length: 1483
score 155.0
e value: 2.2856e-77
TACGGAGGATGCAAGCGTTATCCGGATTCATTGGGTTTAAAGGGTGCGTAGGCGGCTTGGTAAGTCAGCGGTGAA...
|||||||||| ||||||||||||||||| |||||||||||||||||||||||||||||| |||||||| ||||||...
TACGGAGGATCCAAGCGTTATCCGGATTTATTGGGTTTAAAGGGTGCGTAGGCGGCTTGTTAAGTCAGGGGTGAA...
Alignment sequence 26 hit 5
sequence gi|1230874700|ref|NR_148861.1| Mucilaginibacter yixingensis strain YX-36 16S ribosomal RNA, partial sequence
length: 1444
score 152.0
e value: 1.06339e-75
TACGGAGGATGCAAGCGTTATCCGGATTCATTGGGTTTAAAGGGTGCGTAGGCGGCTTGGTAAGTCAGCGGTGAA...
|||||||||| | ||||||||||||||| ||||||||||||||||||||||||||| |  |||||||| ||||||...
TACGGAGGATCCGAGCGTTATCCGGATTTATTGGGTTTAAAGGGTGCGTAGGCGGCCTATTAAGTCAGGGGTGAA...


Alignment sequence 27 hit 1
sequence gi|1193829160|ref|NR_147403.1| Enorma phocaeensis strain Marseille-P3242 16S ribosomal RNA, partial sequence
length: 1467
score 188.0
e value: 1.03372e-95
TACGTAGGGGGCGAGCGTTGTCCGGATTCATTGGGCGTAAAGCGCGCGTAGGCGGCCCGGCAGGTCGGGGGTGAA...
||||||||||||||||||| |||||||||||||||||||||||||||||||||||||  |||||  |||||| ||...
TACGTAGGGGGCGAGCGTTATCCGGATTCATTGGGCGTAAAGCGCGCGTAGGCGGCCGCGCAGGCGGGGGGTCAA...
Alignment sequence 27 hit 2
sequence gi|672239017|ref|NR_125606.1| Enorma massiliensis phI 16S ribosomal RNA, partial sequence
length: 1464
score 188.0
e value: 1.03372e-95
TACGTAGGGGGCGAGCGTTGTCCGGATTCATTGGGCGTAAAGCGCGCGTAGGCGGCCCGGCAGGTCGGGGGTGAA...
||||||||||||||||||| |||||||||||||||||||||||||||||||||||||  |||||  |||||| ||...
TACGTAGGGGGCGAGCGTTATCCGGATTCATTGGGCGTAAAGCGCGCGTAGGCGGCCGCGCAGGCGGGGGGTCAA...
Alignment sequence 27 hit 3
sequence gi|631251967|ref|NR_113165.1| Collinsella intestinalis strain JCM 10643 16S ribosomal RNA, partial sequence
length: 1466
score 185.0
e value: 4.80942e-94
TACGTAGGGGGCGAGCGTTGTCCGGATTCATTGGGCGTAAAGCGCGCGTAGGCGGCCCGGCAGGTCGGGGGTGAA...
||||||||||||||||||| ||||||||||||||||||||||||||||||||||||||||||||  |||||| ||...
TACGTAGGGGGCGAGCGTTATCCGGATTCATTGGGCGTAAAGCGCGCGTAGGCGGCCCGGCAGGCAGGGGGTCAA...
Alignment sequence 27 hit 4
sequence gi|631251966|ref|NR_113164.1| Collinsella stercoris strain JCM 10641 16S ribosomal RNA, partial sequence
length: 1466
score 185.0
e value: 4.80942e-94
TACGTAGGGGGCGAGCGTTGTCCGGATTCATTGGGCGTAAAGCGCGCGTAGGCGGCCCGGCAGGTCGGGGGTGAA...
||||||||||||||||||| ||||||||||||||||||||||||||||||||||||||||||||  |||||| ||...
TACGTAGGGGGCGAGCGTTATCCGGATTCATTGGGCGTAAAGCGCGCGTAGGCGGCCCGGCAGGCAGGGGGTCAA...
Alignment sequence 27 hit 5
sequence gi|1193829156|ref|NR_147399.1| Collinsella phocaeensis strain Marseille-P3245 16S ribosomal RNA, partial sequence
length: 1472
score 182.0
e value: 2.2376e-92
TACGTAGGGGGCGAGCGTTGTCCGGATTCATTGGGCGTAAAGCGCGCGTAGGCGGCCCGGCAGGTCGGGGGTGAA...
||||||||||||||||||| ||||||||||||||||||||||||||||||||||||||||||||  |||||| ||...
TACGTAGGGGGCGAGCGTTATCCGGATTCATTGGGCGTAAAGCGCGCGTAGGCGGCCCGGCAGGCAGGGGGTCAA...


Alignment sequence 28 hit 1
sequence gi|1193829153|ref|NR_147396.1| Lachnoclostridium pacaense strain Marseille-P3100 16S ribosomal RNA, partial sequence
length: 1453
score 238.0
e value: 1.65789e-123
TACGTAGGGGGCAAGCGTTATCCGGATTTACTGGGTGTAAAGGGAGCGTAGACGGCAAAGCAAGTCTGAAGTGAA...
|||||||||||||||||||||||||||||||||||||||||||||||||||||||| | ||||||||||||||||...
TACGTAGGGGGCAAGCGTTATCCGGATTTACTGGGTGTAAAGGGAGCGTAGACGGCGATGCAAGTCTGAAGTGAA...
Alignment sequence 28 hit 2
sequence gi|1384992332|ref|NR_156081.1| Kineothrix alysoides strain KNHs209 16S ribosomal RNA, partial sequence
length: 1411
score 238.0
e value: 1.65789e-123
TACGTAGGGGGCAAGCGTTATCCGGATTTACTGGGTGTAAAGGGAGCGTAGACGGCAAAGCAAGTCTGAAGTGAA...
|||||||||||||||||||||||||||||||||||||||||||||||||||||||||  ||||||||||||||||...
TACGTAGGGGGCAAGCGTTATCCGGATTTACTGGGTGTAAAGGGAGCGTAGACGGCAGGGCAAGTCTGAAGTGAA...
Alignment sequence 28 hit 3
sequence gi|1384992329|ref|NR_156078.1| Kineothrix alysoides strain KNHs209 16S ribosomal RNA, partial sequence >gi|1384992330|ref|NR_156079.1| Kineothrix alysoides strain KNHs209 16S ribosomal RNA, partial sequence
length: 1412
score 238.0
e value: 1.65789e-123
TACGTAGGGGGCAAGCGTTATCCGGATTTACTGGGTGTAAAGGGAGCGTAGACGGCAAAGCAAGTCTGAAGTGAA...
|||||||||||||||||||||||||||||||||||||||||||||||||||||||||  ||||||||||||||||...
TACGTAGGGGGCAAGCGTTATCCGGATTTACTGGGTGTAAAGGGAGCGTAGACGGCAGGGCAAGTCTGAAGTGAA...
Alignment sequence 28 hit 4
sequence gi|959494895|ref|NR_133762.1| Hungatella effluvii strain UB-B.2 16S ribosomal RNA, partial sequence
length: 1409
score 238.0
e value: 1.65789e-123
TACGTAGGGGGCAAGCGTTATCCGGATTTACTGGGTGTAAAGGGAGCGTAGACGGCAAAGCAAGTCTGAAGTGAA...
|||||||||||||||||||||||||||||||||||||||||||||||||||||||  ||||||||||||||||||...
TACGTAGGGGGCAAGCGTTATCCGGATTTACTGGGTGTAAAGGGAGCGTAGACGGTTAAGCAAGTCTGAAGTGAA...
Alignment sequence 28 hit 5
sequence gi|343205837|ref|NR_044289.1| [Clostridium] lavalense strain CCRI-9842 16S ribosomal RNA, partial sequence
length: 1454
score 238.0
e value: 1.65789e-123
TACGTAGGGGGCAAGCGTTATCCGGATTTACTGGGTGTAAAGGGAGCGTAGACGGCAAAGCAAGTCTGAAGTGAA...
|||||||||||||||||||||||||||||||||||||||||||||||||||||||||  ||||||||||||||||...
TACGTAGGGGGCAAGCGTTATCCGGATTTACTGGGTGTAAAGGGAGCGTAGACGGCATGGCAAGTCTGAAGTGAA...


Alignment sequence 29 hit 1
sequence gi|265679027|ref|NR_029335.1| Holdemania filiformis strain J1-31B-1 16S ribosomal RNA, partial sequence
length: 1391
score 200.0
e value: 2.20617e-102
TACGTAGGTGGCAAGCGTTATCCGGATTTATTGGGCGTAAAGGGTGCGCAGGCGGTCTGTTAAGTTTGGTGTGAA...
|||||||||||| ||||||||||||| ||||||||||||||||||||||||||||| ||||||||||   |||||...
TACGTAGGTGGCGAGCGTTATCCGGAATTATTGGGCGTAAAGGGTGCGCAGGCGGTTTGTTAAGTTTAAGGTGAA...
Alignment sequence 29 hit 2
sequence gi|672239039|ref|NR_125628.1| Holdemania massiliensis AP2 16S ribosomal RNA, partial sequence
length: 1499
score 197.0
e value: 1.02643e-100
TACGTAGGTGGCAAGCGTTATCCGGATTTATTGGGCGTAAAGGGTGCGCAGGCGGTCTGTTAAGTTTGGTGTGAA...
|||||||||||| ||||||||||||| ||||||||||||||||||||||||||||| ||  ||||||   |||||...
TACGTAGGTGGCGAGCGTTATCCGGAATTATTGGGCGTAAAGGGTGCGCAGGCGGTTTGAAAAGTTTAAGGTGAA...
Alignment sequence 29 hit 3
sequence gi|645320615|ref|NR_117779.1| Anaerorhabdus furcosa 16S ribosomal RNA, partial sequence
length: 1488
score 194.0
e value: 4.77551e-99
TACGTAGGTGGCAAGCGTTATCCGGATTTATTGGGCGTAAAGGGTGCGCAGGCGGTCTG-TTAAGTTTGGTGTGA...
|||||||||||||||||||||||||| ||||||||||||||||||||| ||||||| || ||||||||   ||||...
TACGTAGGTGGCAAGCGTTATCCGGAATTATTGGGCGTAAAGGGTGCGTAGGCGGT-TGATTAAGTTTTAGGTGA...
Alignment sequence 29 hit 4
sequence gi|559795259|ref|NR_104850.1| Anaerorhabdus furcosa strain T-301-A2 16S ribosomal RNA, partial sequence
length: 1471
score 194.0
e value: 4.77551e-99
TACGTAGGTGGCAAGCGTTATCCGGATTTATTGGGCGTAAAGGGTGCGCAGGCGGTCTG-TTAAGTTTGGTGTGA...
|||||||||||||||||||||||||| ||||||||||||||||||||| ||||||| || ||||||||   ||||...
TACGTAGGTGGCAAGCGTTATCCGGAATTATTGGGCGTAAAGGGTGCGTAGGCGGT-TGATTAAGTTTTAGGTGA...
Alignment sequence 29 hit 5
sequence gi|219878455|ref|NR_025594.1| Erysipelothrix inopinata strain 143-02 16S ribosomal RNA, partial sequence
length: 1504
score 173.0
e value: 2.25349e-87
TACGTAGGTGGCAAGCGTTATCCGGATTTATTGGGCGTAAAGGGTGCGCAGGCGGTCTGTTAAGTTTGGTGTGAA...
|||||||||||| ||||||||||||| ||||||||||||||||| ||||||||||| | ||||||||   |||||...
TACGTAGGTGGCGAGCGTTATCCGGAATTATTGGGCGTAAAGGGAGCGCAGGCGGTTTATTAAGTTTATGGTGAA...


Alignment sequence 30 hit 1
sequence gi|444303954|ref|NR_074377.1| Eggerthella lenta strain DSM 2243 16S ribosomal RNA, partial sequence
length: 1497
score 192.0
e value: 6.17751e-98
TACGTAGGGGGCGAGCGTTATCCGGATTCATTGGGCGTAAAGCGCGCGTAGGCGGC-TCGCCAAGCGGGATCTCA...
||||||||| |||||||||||||||||||||||||||||||| ||||||||||||| ||  ||||||||||||| ...
TACGTAGGGAGCGAGCGTTATCCGGATTCATTGGGCGTAAAGAGCGCGTAGGCGGCCTCT-CAAGCGGGATCTCT...
Alignment sequence 30 hit 2
sequence gi|631251960|ref|NR_113158.1| Eggerthella lenta strain JCM 9979 16S ribosomal RNA, partial sequence
length: 1470
score 192.0
e value: 6.17751e-98
TACGTAGGGGGCGAGCGTTATCCGGATTCATTGGGCGTAAAGCGCGCGTAGGCGGC-TCGCCAAGCGGGATCTCA...
||||||||| |||||||||||||||||||||||||||||||| ||||||||||||| ||  ||||||||||||| ...
TACGTAGGGAGCGAGCGTTATCCGGATTCATTGGGCGTAAAGAGCGCGTAGGCGGCCTCT-CAAGCGGGATCTCT...
Alignment sequence 30 hit 3
sequence gi|310975225|ref|NR_037089.1| Eggerthella lenta strain 1899B 16S ribosomal RNA, partial sequence
length: 1500
score 192.0
e value: 6.17751e-98
TACGTAGGGGGCGAGCGTTATCCGGATTCATTGGGCGTAAAGCGCGCGTAGGCGGC-TCGCCAAGCGGGATCTCA...
||||||||| |||||||||||||||||||||||||||||||| ||||||||||||| ||  ||||||||||||| ...
TACGTAGGGAGCGAGCGTTATCCGGATTCATTGGGCGTAAAGAGCGCGTAGGCGGCCTCT-CAAGCGGGATCTCT...
Alignment sequence 30 hit 4
sequence gi|343202502|ref|NR_042825.1| Paraeggerthella hongkongensis JCM 14552 strain HKU10 16S ribosomal RNA, partial sequence
length: 1427
score 192.0
e value: 6.17751e-98
TACGTAGGGGGCGAGCGTTATCCGGATTCATTGGGCGTAAAGCGCGCGTAGGCGGCTCGCCAAGCGGGATCTCAA...
|||||||||||||||||||||||||||||||||||||||||||||||||||||||| |||||||||| | ||| |...
TACGTAGGGGGCGAGCGTTATCCGGATTCATTGGGCGTAAAGCGCGCGTAGGCGGCGCGCCAAGCGGAACCTCTA...
Alignment sequence 30 hit 5
sequence gi|631250842|ref|NR_112038.1| Eggerthella lenta strain JCM 9979 16S ribosomal RNA, partial sequence
length: 1472
score 192.0
e value: 6.17751e-98
TACGTAGGGGGCGAGCGTTATCCGGATTCATTGGGCGTAAAGCGCGCGTAGGCGGC-TCGCCAAGCGGGATCTCA...
||||||||| |||||||||||||||||||||||||||||||| ||||||||||||| ||  ||||||||||||| ...
TACGTAGGGAGCGAGCGTTATCCGGATTCATTGGGCGTAAAGAGCGCGTAGGCGGCCTCT-CAAGCGGGATCTCT...


Alignment sequence 31 hit 1
sequence gi|219857543|ref|NR_025131.1| Treponema parvum strain OMZ 833 16S ribosomal RNA, partial sequence
length: 1485
score 213.0
e value: 1.30912e-109
CACGTAAGTTGCGAGCGTTGTTCGGAATTATTGGGCGTAAAGGGCATCTAGGCGGT-ATCTCAAGCTTGGTGTGA...
|||||||||||||||||||||||||||||||||||||||||||||||||||||||| || |||||||||||||||...
CACGTAAGTTGCGAGCGTTGTTCGGAATTATTGGGCGTAAAGGGCATCTAGGCGGTCAT-TCAAGCTTGGTGTGA...
Alignment sequence 31 hit 2
sequence gi|559795192|ref|NR_104781.1| Treponema bryantii strain RUS-1 16S ribosomal RNA, partial sequence
length: 1535
score 198.0
e value: 2.85386e-101
CACGTAAGTTGCGAGCGTTGTTCGGAATTATTGGGCGTAAAGGGCATCTAGGCGGTATCT-CAAGCTTGGTGTGA...
||||||||||||||||||||||||||||||||||||||||||||||| |||||||| ||| ||||  ||||||||...
CACGTAAGTTGCGAGCGTTGTTCGGAATTATTGGGCGTAAAGGGCATGTAGGCGGT-TCTGCAAGTCTGGTGTGA...
Alignment sequence 31 hit 3
sequence gi|1590307594|ref|NR_118718.2| Treponema bryantii strain RUS-1 16S ribosomal RNA, partial sequence
length: 1508
score 193.0
e value: 1.71758e-98
CACGTAAGTTGCGAGCGTTGTTCGGAATTATTGGGCGTAAAGGGCATCTAGGCGGTATCT-CAAGCTTGGTGTGA...
||||||||||||||||||||||||||||||||| ||||||||||||| |||||||| ||| ||||  ||||||||...
CACGTAAGTTGCGAGCGTTGTTCGGAATTATTGAGCGTAAAGGGCATGTAGGCGGT-TCTGCAAGTCTGGTGTGA...
Alignment sequence 31 hit 4
sequence gi|343198573|ref|NR_042942.1| Treponema porcinum strain 14V28 16S ribosomal RNA, partial sequence
length: 1426
score 180.0
e value: 2.89452e-91
CACGTAAGTTGCGAGCGTTGTTCGGAATTATTGGGCGTAAAGGGCATCTAGGCGGTATCTCAAGCTTGGTGTGAA...
||||||||||||||||||||||||||||||||||||||||||||||| ||||||||    |||||||||||||||...
CACGTAAGTTGCGAGCGTTGTTCGGAATTATTGGGCGTAAAGGGCATGTAGGCGGTCGTGCAAGCTTGGTGTGAA...
Alignment sequence 31 hit 5
sequence gi|444439427|ref|NR_074742.1| Treponema brennaborense strain DD5/3 16S ribosomal RNA, partial sequence
length: 1530
score 177.0
e value: 1.34669e-89
CACGTAAGTTGCGAGCGTTGTTCGGAATTATTGGGCGTAAAGGGCATCTAGGCGGTATCTCAAGCTTGGTGTGAA...
||||||||||||||||||||||||||||||||||||||||||||||| ||||| || |  |||||||||||||||...
CACGTAAGTTGCGAGCGTTGTTCGGAATTATTGGGCGTAAAGGGCATGTAGGCAGTTTTGCAAGCTTGGTGTGAA...


Alignment sequence 32 hit 1
sequence gi|645319646|ref|NR_117025.1| Kroppenstedtia eburnea strain JFMB-ATE 16S ribosomal RNA, partial sequence
length: 1607
score 171.0
e value: 2.91507e-86
TACGTAGGGGGCAAGCGTTGTCCGGAATGATTGGGCGTAAAGGGCGCGTAGGCGGCCCGGTAAGTCTGGAGTGAA...
|||||||||||||||||||||||||||| ||||||||||||| ||||| |||||||| | ||||||||| |||||...
TACGTAGGGGGCAAGCGTTGTCCGGAATTATTGGGCGTAAAGCGCGCGCAGGCGGCCTGTTAAGTCTGGTGTGAA...
Alignment sequence 32 hit 2
sequence gi|1024974787|ref|NR_136804.1| Desmospora profundinema strain SCSIO 11154 16S ribosomal RNA, partial sequence
length: 1511
score 168.0
e value: 1.35625e-84
TACGTAGGGGGCAAGCGTTGTCCGGAATGATTGGGCGTAAAGGGCGCGTAGGCGGCCCGGTAAGTCTGGA-GTGA...
|||||||||||||||||||||||||||| ||||||||||||| ||||| |||||||| | |||||| ||| ||||...
TACGTAGGGGGCAAGCGTTGTCCGGAATTATTGGGCGTAAAGCGCGCGCAGGCGGCCTGTTAAGTC-GGATGTGA...
Alignment sequence 32 hit 3
sequence gi|1179766720|ref|NR_146670.1| Kroppenstedtia pulmonis strain W9323 16S ribosomal RNA, partial sequence
length: 1473
score 168.0
e value: 1.35625e-84
TACGTAGGGGGCAAGCGTTGTCCGGAATGATTGGGCGTAAAGGGCGCGTAGGCGGCCCGGTAAGTCTGGAGTGAA...
|||||||||||||||||||||||||||| ||||||||||||| ||||| |||||||| | |||||| || |||||...
TACGTAGGGGGCAAGCGTTGTCCGGAATTATTGGGCGTAAAGCGCGCGCAGGCGGCCTGTTAAGTCGGGTGTGAA...
Alignment sequence 32 hit 4
sequence gi|343202406|ref|NR_042692.1| Desmospora activa strain IMMIB L-1269 16S ribosomal RNA, partial sequence
length: 1522
score 168.0
e value: 1.35625e-84
TACGTAGGGGGCAAGCGTTGTCCGGAATGATTGGGCGTAAAGGGCGCGTAGGCGGCCCGGTAAGTCTGGA-GTGA...
|||||||||||||||||||||||||||| ||||||||||||| ||||| |||||||| | |||||| ||| ||||...
TACGTAGGGGGCAAGCGTTGTCCGGAATTATTGGGCGTAAAGCGCGCGCAGGCGGCCTGTTAAGTC-GGATGTGA...
Alignment sequence 32 hit 5
sequence gi|636559633|ref|NR_115693.1| Gracilibacter thermotolerans JW/YJL-S1 16S ribosomal RNA, partial sequence
length: 1526
score 168.0
e value: 1.35625e-84
TACGTAGGGGGCAAGCGTTGTCCGGAATGATTGGGCGTAAAGGGCGCGTAGGCGGCCCGGTAAGTCTGGAGTGAA...
|||||||| ||| ||||||||||||||| | ||||||||||||||||||||||||     |||||| |  |||||...
TACGTAGGTGGCGAGCGTTGTCCGGAATTACTGGGCGTAAAGGGCGCGTAGGCGGTTTTTTAAGTCAGATGTGAA...


Alignment sequence 33 hit 1
sequence gi|631251879|ref|NR_113077.1| Paraprevotella clara strain JCM 14859 16S ribosomal RNA, partial sequence
length: 1480
score 162.0
e value: 2.93577e-81
TACGGAAGATGCGAGCGTTATCCGGATTTATTGGGTTTAAAGGGAGCGTAGGCGGGATGGTAAGTCAGCGGTCAA...
|||||||||||||||||||||||||||||||||||||||||||||||||||||||| |  |||||||||||||||...
TACGGAAGATGCGAGCGTTATCCGGATTTATTGGGTTTAAAGGGAGCGTAGGCGGGCTTTTAAGTCAGCGGTCAA...
Alignment sequence 33 hit 2
sequence gi|343200939|ref|NR_041626.1| Paraprevotella clara YIT 11840 16S ribosomal RNA, partial sequence
length: 1483
score 162.0
e value: 2.93577e-81
TACGGAAGATGCGAGCGTTATCCGGATTTATTGGGTTTAAAGGGAGCGTAGGCGGGATGGTAAGTCAGCGGTCAA...
|||||||||||||||||||||||||||||||||||||||||||||||||||||||| |  |||||||||||||||...
TACGGAAGATGCGAGCGTTATCCGGATTTATTGGGTTTAAAGGGAGCGTAGGCGGGCTTTTAAGTCAGCGGTCAA...
Alignment sequence 33 hit 3
sequence gi|631251880|ref|NR_113078.1| Paraprevotella xylaniphila strain JCM 14860 16S ribosomal RNA, partial sequence
length: 1488
score 147.0
e value: 6.39994e-73
TACGGAAGATGCGAGCGTTATCCGGATTTATTGGGTTTAAAGGGAGCGTAGGCGGGATGGTAAGTCAGCGGTCAA...
||||||||||||||||||||||||||||||||||||||||||||||||||||||||  |  ||||||||||||||...
TACGGAAGATGCGAGCGTTATCCGGATTTATTGGGTTTAAAGGGAGCGTAGGCGGGCAGTCAAGTCAGCGGTCAA...
Alignment sequence 33 hit 4
sequence gi|343200940|ref|NR_041627.1| Paraprevotella xylaniphila YIT 11841 16S ribosomal RNA, partial sequence
length: 1481
score 147.0
e value: 6.39994e-73
TACGGAAGATGCGAGCGTTATCCGGATTTATTGGGTTTAAAGGGAGCGTAGGCGGGATGGTAAGTCAGCGGTCAA...
||||||||||||||||||||||||||||||||||||||||||||||||||||||||  |  ||||||||||||||...
TACGGAAGATGCGAGCGTTATCCGGATTTATTGGGTTTAAAGGGAGCGTAGGCGGGCAGTCAAGTCAGCGGTCAA...
Alignment sequence 33 hit 5
sequence gi|631251870|ref|NR_113068.1| Bacteroides fluxus YIT 12057 strain JCM 16101 16S ribosomal RNA, partial sequence
length: 1486
score 138.0
e value: 6.44538e-68
TACGGAAGATGCGAGCGTTATCCGGATTTATTGGGTTTAAAGGGAGCGTAGGCGGGATGG-TAAGTCAGCGGTCA...
|||||| ||| |||||||||||||||||||||||||||||||||||||||||||| |||  ||||||||  || |...
TACGGAGGATCCGAGCGTTATCCGGATTTATTGGGTTTAAAGGGAGCGTAGGCGG-ATGCTTAAGTCAGTTGTGA...


Alignment sequence 34 hit 1
sequence gi|1116030291|ref|NR_144749.1| Ihubacter massiliensis strain Marseille-P2843 16S ribosomal RNA, partial sequence
length: 1479
score 224.0
e value: 1.00487e-115
TACGTAGGGGGCAAGCGTTATCCGGAATTATTGGGCGTAAAGGGTACGTAGGCGGTTTCTTAAGCGCAGGGTTTA...
|||||||||||||||||||||||||||||||||||||||||| || |||||| |||| | |||||||||||| ||...
TACGTAGGGGGCAAGCGTTATCCGGAATTATTGGGCGTAAAGAGTGCGTAGGTGGTTACCTAAGCGCAGGGTATA...
Alignment sequence 34 hit 2
sequence gi|1116030279|ref|NR_144737.1| Emergencia timonensis strain SN18 16S ribosomal RNA, partial sequence
length: 1480
score 218.0
e value: 2.17517e-112
TACGTAGGGGGCAAGCGTTATCCGGAATTATTGGGCGTAAAGGGTACGTAGGCGGTTTCTTAAGCGCAGGGTTTA...
|||||||||||| ||||||||||||||||||||||||||||| || |||||| |||| | |||||||||||| ||...
TACGTAGGGGGCGAGCGTTATCCGGAATTATTGGGCGTAAAGAGTGCGTAGGTGGTTACCTAAGCGCAGGGTCTA...
Alignment sequence 34 hit 3
sequence gi|645321915|ref|NR_118779.1| [Eubacterium] brachy strain ATCC 33089 16S ribosomal RNA, partial sequence
length: 1438
score 207.0
e value: 2.83374e-106
AGGGGGCAAGCGTTATCCGGAATTATTGGGCGTAAAGGGTACGTAGGCGGTTTCTTAAGCGCAGGGTTTAAGGCA...
||||||||||||||||||||||||||||||||||||||||||||||| ||  | ||||||| ||||| |||||||...
AGGGGGCAAGCGTTATCCGGAATTATTGGGCGTAAAGGGTACGTAGGTGGCCTTTTAAGCGTAGGGTATAAGGCA...
Alignment sequence 34 hit 4
sequence gi|310975129|ref|NR_036993.1| [Eubacterium] brachy strain BR-179 16S ribosomal RNA, partial sequence
length: 1500
score 207.0
e value: 2.83374e-106
AGGGGGCAAGCGTTATCCGGAATTATTGGGCGTAAAGGGTACGTAGGCGGTTTCTTAAGCGCAGGGTTTAAGGCA...
||||||||||||||||||||||||||||||||||||||||||||||| ||  | ||||||| ||||| |||||||...
AGGGGGCAAGCGTTATCCGGAATTATTGGGCGTAAAGGGTACGTAGGTGGCCTTTTAAGCGTAGGGTATAAGGCA...
Alignment sequence 34 hit 5
sequence gi|645321917|ref|NR_118780.1| [Eubacterium] infirmum strain W 1471 16S ribosomal RNA, partial sequence
length: 1496
score 206.0
e value: 1.01919e-105
TACGTAGGGGGCAAGCGTTATCCGGAATTATTGGGCGTAAAGGGTACGTAGGCGGTTTCTTAAGCGCAGGGTTTA...
|||||||||||| ||||||||||||||||||||||||||||| || |||||| ||  ||||||||||||||||||...
TACGTAGGGGGCGAGCGTTATCCGGAATTATTGGGCGTAAAGAGTGCGTAGGTGGCATCTTAAGCGCAGGGTTTA...


Alignment sequence 35 hit 1
sequence gi|1116030291|ref|NR_144749.1| Ihubacter massiliensis strain Marseille-P2843 16S ribosomal RNA, partial sequence
length: 1479
score 204.0
e value: 1.31841e-104
TACGTAGGGGGCGAGCGTTATCCGGAATTATTGGGCGTAAAGAGTACGTAGGTGGTTTCCTAAGCATGGGGTTTA...
|||||||||||| |||||||||||||||||||||||||||||||| ||||||||||| |||||||   |||| ||...
TACGTAGGGGGCAAGCGTTATCCGGAATTATTGGGCGTAAAGAGTGCGTAGGTGGTTACCTAAGCGCAGGGTATA...
Alignment sequence 35 hit 2
sequence gi|1116030279|ref|NR_144737.1| Emergencia timonensis strain SN18 16S ribosomal RNA, partial sequence
length: 1480
score 204.0
e value: 1.31841e-104
TACGTAGGGGGCGAGCGTTATCCGGAATTATTGGGCGTAAAGAGTACGTAGGTGGTTTCCTAAGCATGGGGTTTA...
||||||||||||||||||||||||||||||||||||||||||||| ||||||||||| |||||||   |||| ||...
TACGTAGGGGGCGAGCGTTATCCGGAATTATTGGGCGTAAAGAGTGCGTAGGTGGTTACCTAAGCGCAGGGTCTA...
Alignment sequence 35 hit 3
sequence gi|1491520133|ref|NR_159296.1| Aminipila butyrica strain FH042 16S ribosomal RNA, partial sequence
length: 1460
score 192.0
e value: 6.17751e-98
TACGTAGGGGGCGAGCGTTATCCGGAATTATTGGGCGTAAAGAGTACGTAGGTGGTTTCCTAAGCATGGGGTTTA...
||||||||||||||||||||||||||||||||||||||||||||| |||||||||| |  ||||| ||||||  |...
TACGTAGGGGGCGAGCGTTATCCGGAATTATTGGGCGTAAAGAGTGCGTAGGTGGTCTTGTAAGCGTGGGGTGAA...
Alignment sequence 35 hit 4
sequence gi|645321917|ref|NR_118780.1| [Eubacterium] infirmum strain W 1471 16S ribosomal RNA, partial sequence
length: 1496
score 192.0
e value: 6.17751e-98
TACGTAGGGGGCGAGCGTTATCCGGAATTATTGGGCGTAAAGAGTACGTAGGTGGTTTCCTAAGCATGGGGTTTA...
||||||||||||||||||||||||||||||||||||||||||||| |||||||||  || |||||   |||||||...
TACGTAGGGGGCGAGCGTTATCCGGAATTATTGGGCGTAAAGAGTGCGTAGGTGGCATCTTAAGCGCAGGGTTTA...
Alignment sequence 35 hit 5
sequence gi|219878150|ref|NR_025289.1| Eubacterium sulci ATCC 35585 16S ribosomal RNA, partial sequence
length: 1453
score 189.0
e value: 2.87412e-96
TACGTAGGGGGCGAGCGTTATCCGGAATTATTGGGCGTAAAGAGTACGTAGGTGGTTTCCTAAGCATGGGGTTTA...
||||||||||||||||||||||||||||||||||||||||||||| |||||||||   | |||||   |||||||...
TACGTAGGGGGCGAGCGTTATCCGGAATTATTGGGCGTAAAGAGTGCGTAGGTGGCACCTTAAGCGCAGGGTTTA...


Alignment sequence 36 hit 1
sequence gi|1116030291|ref|NR_144749.1| Ihubacter massiliensis strain Marseille-P2843 16S ribosomal RNA, partial sequence
length: 1479
score 203.0
e value: 4.74185e-104
TACGTAGGGGGCGAGCGTTATCCGGAATTATTGGGCGTAAAGAGTACGTAGGTGGTTGTTTAAGCATAGGGTTTA...
|||||||||||| |||||||||||||||||||||||||||||||| |||||||||||   |||||  ||||| ||...
TACGTAGGGGGCAAGCGTTATCCGGAATTATTGGGCGTAAAGAGTGCGTAGGTGGTTACCTAAGCGCAGGGTATA...
Alignment sequence 36 hit 2
sequence gi|1116030279|ref|NR_144737.1| Emergencia timonensis strain SN18 16S ribosomal RNA, partial sequence
length: 1480
score 203.0
e value: 4.74185e-104
TACGTAGGGGGCGAGCGTTATCCGGAATTATTGGGCGTAAAGAGTACGTAGGTGGTTGTTTAAGCATAGGGTTTA...
||||||||||||||||||||||||||||||||||||||||||||| |||||||||||   |||||  ||||| ||...
TACGTAGGGGGCGAGCGTTATCCGGAATTATTGGGCGTAAAGAGTGCGTAGGTGGTTACCTAAGCGCAGGGTCTA...
Alignment sequence 36 hit 3
sequence gi|1491520133|ref|NR_159296.1| Aminipila butyrica strain FH042 16S ribosomal RNA, partial sequence
length: 1460
score 197.0
e value: 1.02643e-100
TACGTAGGGGGCGAGCGTTATCCGGAATTATTGGGCGTAAAGAGTACGTAGGTGGTTGTTTAAGCATAGGGTTTA...
||||||||||||||||||||||||||||||||||||||||||||| ||||||||||  | ||||| | ||||  |...
TACGTAGGGGGCGAGCGTTATCCGGAATTATTGGGCGTAAAGAGTGCGTAGGTGGTCTTGTAAGCGTGGGGTGAA...
Alignment sequence 36 hit 4
sequence gi|645321915|ref|NR_118779.1| [Eubacterium] brachy strain ATCC 33089 16S ribosomal RNA, partial sequence
length: 1438
score 195.0
e value: 1.32777e-99
AGGGGGCGAGCGTTATCCGGAATTATTGGGCGTAAAGAGTACGTAGGTGGTTGTTTAAGCATAGGGTTTAAGGCA...
||||||| ||||||||||||||||||||||||||||| ||||||||||||   ||||||| |||||| |||||||...
AGGGGGCAAGCGTTATCCGGAATTATTGGGCGTAAAGGGTACGTAGGTGGCCTTTTAAGCGTAGGGTATAAGGCA...
Alignment sequence 36 hit 5
sequence gi|310975129|ref|NR_036993.1| [Eubacterium] brachy strain BR-179 16S ribosomal RNA, partial sequence
length: 1500
score 195.0
e value: 1.32777e-99
AGGGGGCGAGCGTTATCCGGAATTATTGGGCGTAAAGAGTACGTAGGTGGTTGTTTAAGCATAGGGTTTAAGGCA...
||||||| ||||||||||||||||||||||||||||| ||||||||||||   ||||||| |||||| |||||||...
AGGGGGCAAGCGTTATCCGGAATTATTGGGCGTAAAGGGTACGTAGGTGGCCTTTTAAGCGTAGGGTATAAGGCA...


Alignment sequence 37 hit 1
sequence gi|219857543|ref|NR_025131.1| Treponema parvum strain OMZ 833 16S ribosomal RNA, partial sequence
length: 1485
score 193.0
e value: 1.71758e-98
CACGTAAGCCTCGAGCGTTGTTCGGAATTATTGGGCGTAAAGGGCATGTAGGCGGTAATCTAAGCTTGGTGTGAA...
||||||||   |||||||||||||||||||||||||||||||||||| |||||||| ||  ||||||||||||||...
CACGTAAGTTGCGAGCGTTGTTCGGAATTATTGGGCGTAAAGGGCATCTAGGCGGTCATTCAAGCTTGGTGTGAA...
Alignment sequence 37 hit 2
sequence gi|444439427|ref|NR_074742.1| Treponema brennaborense strain DD5/3 16S ribosomal RNA, partial sequence
length: 1530
score 184.0
e value: 1.72977e-93
CACGTAAGCCTCGAGCGTTGTTCGGAATTATTGGGCGTAAAGGGCATGTAGGCGGTAATCTAAGCTTGGTGTGAA...
||||||||   |||||||||||||||||||||||||||||||||||||||||| ||  |  ||||||||||||||...
CACGTAAGTTGCGAGCGTTGTTCGGAATTATTGGGCGTAAAGGGCATGTAGGCAGTTTTGCAAGCTTGGTGTGAA...
Alignment sequence 37 hit 3
sequence gi|265679040|ref|NR_029348.1| Treponema brennaborense strain DD5/3 16S ribosomal RNA, partial sequence
length: 1497
score 182.0
e value: 2.2376e-92
CACGTAAGCCTCGAGCGTTGTTCGGAATTATTGGGCGTAAAGGGCATGTAGGCGGTAATCTAAGCTTGGTGTGAA...
||||||||   |||||||||||||||||||||||||||||||||||||||||| ||  |  ||||||||||||||...
CACGTAAGTTGCGAGCGTTGTTCGGAATTATTGGGCGTAAAGGGCATGTAGGCAGTTTTGCAAGCTTGGTGTGAA...
Alignment sequence 37 hit 4
sequence gi|343198573|ref|NR_042942.1| Treponema porcinum strain 14V28 16S ribosomal RNA, partial sequence
length: 1426
score 178.0
e value: 3.7443e-90
CACGTAAGCCTCGAGCGTTGTTCGGAATTATTGGGCGTAAAGGGCATGTAGGCGGTAATCTAAGCTTGGTGTGAA...
||||||||   |||||||||||||||||||||||||||||||||||||||||||||  |  ||||||||||||||...
CACGTAAGTTGCGAGCGTTGTTCGGAATTATTGGGCGTAAAGGGCATGTAGGCGGTCGTGCAAGCTTGGTGTGAA...
Alignment sequence 37 hit 5
sequence gi|265678988|ref|NR_029296.1| Treponema maltophilum strain BR 16S ribosomal RNA, partial sequence
length: 1494
score 172.0
e value: 8.10499e-87
CACGTAAGCCTCGAGCGTTGTTCGGAATTATTGGGCGTAAAGGGCATGTAGGCGG-TAATCTAAGCTTGGTGTGA...
||||||||   |||||||||||||||||||||||||||||||||||||||||||| ||  | |||||||||||||...
CACGTAAGGTGCGAGCGTTGTTCGGAATTATTGGGCGTAAAGGGCATGTAGGCGGATAGGC-AAGCTTGGTGTGA...


Alignment sequence 38 hit 1
sequence gi|974142261|ref|NR_134781.1| Olsenella scatoligenes strain SK9K4 16S ribosomal RNA, partial sequence
length: 1469
score 231.0
e value: 1.29072e-119
TACGTAGGGGGCGAGCGTTATCCGGATTCATTGGGCGTAAAGCGCTCGTAGGCGGTCCGTTAGGTCGGGAGTCAA...
||||||||||||||||||||||||||||||||||||||||||||||||||||||| | | |||||||||||||||...
TACGTAGGGGGCGAGCGTTATCCGGATTCATTGGGCGTAAAGCGCTCGTAGGCGGCCTGCTAGGTCGGGAGTCAA...
Alignment sequence 38 hit 2
sequence gi|444303990|ref|NR_074414.1| Olsenella uli DSM 7084 16S ribosomal RNA, partial sequence
length: 1503
score 228.0
e value: 6.00515e-118
TACGTAGGGGGCGAGCGTTATCCGGATTCATTGGGCGTAAAGCGCTCGTAGGCGGTCCGTTAGGTCGGGAGTCAA...
|||||||||||| |||||||||||||||||||||||||||||||| ||||||||| | |||||||||||||||||...
TACGTAGGGGGCAAGCGTTATCCGGATTCATTGGGCGTAAAGCGCGCGTAGGCGGCCTGTTAGGTCGGGAGTCAA...
Alignment sequence 38 hit 3
sequence gi|645319531|ref|NR_116938.1| Olsenella profusa DSM 13989 16S ribosomal RNA, partial sequence >gi|645319532|ref|NR_116939.1| Olsenella profusa DSM 13989 strain CCUG 45371 16S ribosomal RNA, partial sequence
length: 1428
score 228.0
e value: 6.00515e-118
TACGTAGGGGGCGAGCGTTATCCGGATTCATTGGGCGTAAAGCGCTCGTAGGCGGTCCGTTAGGTCGGGAGTCAA...
||||||||||||||||||||||||||||||||||||||||||||| ||||||||| | | |||||||||||||||...
TACGTAGGGGGCGAGCGTTATCCGGATTCATTGGGCGTAAAGCGCGCGTAGGCGGCCTGCTAGGTCGGGAGTCAA...
Alignment sequence 38 hit 4
sequence gi|645319529|ref|NR_116937.1| Olsenella uli DSM 7084 16S ribosomal RNA, partial sequence
length: 1428
score 228.0
e value: 6.00515e-118
TACGTAGGGGGCGAGCGTTATCCGGATTCATTGGGCGTAAAGCGCTCGTAGGCGGTCCGTTAGGTCGGGAGTCAA...
|||||||||||| |||||||||||||||||||||||||||||||| ||||||||| | |||||||||||||||||...
TACGTAGGGGGCAAGCGTTATCCGGATTCATTGGGCGTAAAGCGCGCGTAGGCGGCCTGTTAGGTCGGGAGTCAA...
Alignment sequence 38 hit 5
sequence gi|310974957|ref|NR_036821.1| Olsenella profusa DSM 13989 strain D315A-29 16S ribosomal RNA, partial sequence
length: 1437
score 228.0
e value: 6.00515e-118
TACGTAGGGGGCGAGCGTTATCCGGATTCATTGGGCGTAAAGCGCTCGTAGGCGGTCCGTTAGGTCGGGAGTCAA...
||||||||||||||||||||||||||||||||||||||||||||| ||||||||| | | |||||||||||||||...
TACGTAGGGGGCGAGCGTTATCCGGATTCATTGGGCGTAAAGCGCGCGTAGGCGGCCTGCTAGGTCGGGAGTCAA...


Alignment sequence 39 hit 1
sequence gi|219878455|ref|NR_025594.1| Erysipelothrix inopinata strain 143-02 16S ribosomal RNA, partial sequence
length: 1504
score 174.0
e value: 6.26554e-88
TACGTAGGTGGCGAGCGTTATCCGGAATCATTGGGCGTAAAGGGTGCGTAGGCGGCAGATTAAGTTTGTGGTGAA...
|||||||||||||||||||||||||||| ||||||||||||||| ||| ||||||   ||||||||| |||||||...
TACGTAGGTGGCGAGCGTTATCCGGAATTATTGGGCGTAAAGGGAGCGCAGGCGGTTTATTAAGTTTATGGTGAA...
Alignment sequence 39 hit 2
sequence gi|645320615|ref|NR_117779.1| Anaerorhabdus furcosa 16S ribosomal RNA, partial sequence
length: 1488
score 171.0
e value: 2.91507e-86
TACGTAGGTGGCGAGCGTTATCCGGAATCATTGGGCGTAAAGGGTGCGTAGGCGGCAGATTAAGTTTGTGGTGAA...
|||||||||||| ||||||||||||||| ||||||||||||||||||||||||||  ||||||||||  ||||||...
TACGTAGGTGGCAAGCGTTATCCGGAATTATTGGGCGTAAAGGGTGCGTAGGCGGTTGATTAAGTTTTAGGTGAA...
Alignment sequence 39 hit 3
sequence gi|559795259|ref|NR_104850.1| Anaerorhabdus furcosa strain T-301-A2 16S ribosomal RNA, partial sequence
length: 1471
score 171.0
e value: 2.91507e-86
TACGTAGGTGGCGAGCGTTATCCGGAATCATTGGGCGTAAAGGGTGCGTAGGCGGCAGATTAAGTTTGTGGTGAA...
|||||||||||| ||||||||||||||| ||||||||||||||||||||||||||  ||||||||||  ||||||...
TACGTAGGTGGCAAGCGTTATCCGGAATTATTGGGCGTAAAGGGTGCGTAGGCGGTTGATTAAGTTTTAGGTGAA...
Alignment sequence 39 hit 4
sequence gi|265678858|ref|NR_029164.1| [Clostridium] innocuum strain B-3 16S ribosomal RNA, partial sequence
length: 1475
score 171.0
e value: 2.91507e-86
TACGTAGGTGGCGAGCGTTATCCGGAATCATTGGGCGTAAAGGGTGCGTAGGCGGCAGATTAAGTTTGTGGTGAA...
|||||||||||| ||||||||||||||||||||||||||||||||||||||| |||  | ||||| ||| || ||...
TACGTAGGTGGCAAGCGTTATCCGGAATCATTGGGCGTAAAGGGTGCGTAGGTGGCGTACTAAGTCTGTAGTAAA...
Alignment sequence 39 hit 5
sequence gi|1179766736|ref|NR_146686.1| Breznakia blatticola strain ErySL 16S ribosomal RNA, partial sequence
length: 1429
score 168.0
e value: 1.35625e-84
TACGTAGGTGGCGAGCGTTATCCGGAATCATTGGGCGTAAAGGGTGCGTAGGCGGCAGATTAAGTTTGTGGTGAA...
|||||||||||| ||||||||||||||| ||||||||||||||| ||||||||||   | ||||| ||  || ||...
TACGTAGGTGGCAAGCGTTATCCGGAATTATTGGGCGTAAAGGGAGCGTAGGCGGTTTAATAAGTCTGAAGTTAA...


Alignment sequence 40 hit 1
sequence gi|343202530|ref|NR_042879.1| Glaesserella parasuis strain CCUG 3712 16S ribosomal RNA, partial sequence
length: 1362
score 264.0
e value: 5.8376e-138
TACGGAGGGTGCGAGCGTTAATCGGAATGACTGGGCGTAAAGGGCACGCAGGCGGTGACTTAAGTGAGATGTGAA...
|||||||||||||||||||||||||||||||||||||||||||||||||||||||||||||||||||||||||||...
TACGGAGGGTGCGAGCGTTAATCGGAATGACTGGGCGTAAAGGGCACGCAGGCGGTGACTTAAGTGAGATGTGAA...
Alignment sequence 40 hit 2
sequence gi|343202518|ref|NR_042867.1| Actinobacillus indolicus strain 46KC2 16S ribosomal RNA, partial sequence
length: 1362
score 261.0
e value: 2.71597e-136
TACGGAGGGTGCGAGCGTTAATCGGAATGACTGGGCGTAAAGGGCACGCAGGCGGTGACTTAAGTGAGATGTGAA...
|||||||||||||||||||||||||||||||||||||||||||||||||||||||||||||||||||||||||||...
TACGGAGGGTGCGAGCGTTAATCGGAATGACTGGGCGTAAAGGGCACGCAGGCGGTGACTTAAGTGAGATGTGAA...
Alignment sequence 40 hit 3
sequence gi|645321999|ref|NR_118848.1| Actinobacillus indolicus strain 46KC2 16S ribosomal RNA, partial sequence
length: 1464
score 261.0
e value: 2.71597e-136
TACGGAGGGTGCGAGCGTTAATCGGAATGACTGGGCGTAAAGGGCACGCAGGCGGTGACTTAAGTGAGATGTGAA...
|||||||||||||||||||||||||||||||||||||||||||||||||||||||||||||||||||||||||||...
TACGGAGGGTGCGAGCGTTAATCGGAATGACTGGGCGTAAAGGGCACGCAGGCGGTGACTTAAGTGAGATGTGAA...
Alignment sequence 40 hit 4
sequence gi|645321890|ref|NR_118757.1| Glaesserella parasuis strain NCTC 4557 16S ribosomal RNA, partial sequence
length: 1477
score 260.0
e value: 9.76837e-136
TACGGAGGGTGCGAGCGTTAATCGGAATGACTGGGCGTAAAGGGCACGCAGGCGGTGACTTAAGTGAGATGTGAA...
|||||||||||||||||||||||||||||||||||||||||||||||||||||||||||||||||||||||||||...
TACGGAGGGTGCGAGCGTTAATCGGAATGACTGGGCGTAAAGGGCACGCAGGCGGTGACTTAAGTGAGATGTGAA...
Alignment sequence 40 hit 5
sequence gi|343202520|ref|NR_042869.1| Actinobacillus minor NM305 16S ribosomal RNA, partial sequence
length: 1362
score 252.0
e value: 2.73525e-131
TACGGAGGGTGCGAGCGTTAATCGGAATGACTGGGCGTAAAGGGCACGCAGGCGGTGACTTAAGTGAGATGTGAA...
|||||||||||||||||||||||||||||||||||||||||||||||||||||||||||||||||||||||||||...
TACGGAGGGTGCGAGCGTTAATCGGAATGACTGGGCGTAAAGGGCACGCAGGCGGTGACTTAAGTGAGATGTGAA...


Alignment sequence 41 hit 1
sequence gi|631252488|ref|NR_113686.1| Mycoplasma hyorhinis strain NBRC 14858 16S ribosomal RNA, partial sequence
length: 1450
score 264.0
e value: 5.8376e-138
TACATAGGTCGCAAGCGTTATCCGGAATTATTGGGCGTAAAGCGTCCGTAGGTTTTTTGCTAAGTCTGGAGTTAA...
|||||||||||||||||||||||||||||||||||||||||||||||||||||||||||||||||||||||||||...
TACATAGGTCGCAAGCGTTATCCGGAATTATTGGGCGTAAAGCGTCCGTAGGTTTTTTGCTAAGTCTGGAGTTAA...
Alignment sequence 41 hit 2
sequence gi|645320209|ref|NR_117469.1| Mycoplasma hyorhinis ATCC 17981 16S ribosomal RNA, partial sequence
length: 1432
score 264.0
e value: 5.8376e-138
TACATAGGTCGCAAGCGTTATCCGGAATTATTGGGCGTAAAGCGTCCGTAGGTTTTTTGCTAAGTCTGGAGTTAA...
|||||||||||||||||||||||||||||||||||||||||||||||||||||||||||||||||||||||||||...
TACATAGGTCGCAAGCGTTATCCGGAATTATTGGGCGTAAAGCGTCCGTAGGTTTTTTGCTAAGTCTGGAGTTAA...
Alignment sequence 41 hit 3
sequence gi|343201130|ref|NR_041845.1| Mycoplasma hyorhinis strain BTS7 16S ribosomal RNA, partial sequence
length: 1468
score 264.0
e value: 5.8376e-138
TACATAGGTCGCAAGCGTTATCCGGAATTATTGGGCGTAAAGCGTCCGTAGGTTTTTTGCTAAGTCTGGAGTTAA...
|||||||||||||||||||||||||||||||||||||||||||||||||||||||||||||||||||||||||||...
TACATAGGTCGCAAGCGTTATCCGGAATTATTGGGCGTAAAGCGTCCGTAGGTTTTTTGCTAAGTCTGGAGTTAA...
Alignment sequence 41 hit 4
sequence gi|636558506|ref|NR_114563.1| Mycoplasma hyorhinis strain BTS7 16S ribosomal RNA, partial sequence
length: 1349
score 264.0
e value: 5.8376e-138
TACATAGGTCGCAAGCGTTATCCGGAATTATTGGGCGTAAAGCGTCCGTAGGTTTTTTGCTAAGTCTGGAGTTAA...
|||||||||||||||||||||||||||||||||||||||||||||||||||||||||||||||||||||||||||...
TACATAGGTCGCAAGCGTTATCCGGAATTATTGGGCGTAAAGCGTCCGTAGGTTTTTTGCTAAGTCTGGAGTTAA...
Alignment sequence 41 hit 5
sequence gi|219857594|ref|NR_025182.1| Mycoplasma dispar strain 462/2 16S ribosomal RNA, partial sequence
length: 1475
score 231.0
e value: 1.29072e-119
TACATAGGTCGCAAGCGTTATCCGGAATTATTGGGCGTAAAGCGTCCGTAGGTTTTTTGCTAAGTCTGGAGTTAA...
||||||||||||||||||||||||||||||||||||||||||||||||||||||||||| ||||| |   |||||...
TACATAGGTCGCAAGCGTTATCCGGAATTATTGGGCGTAAAGCGTCCGTAGGTTTTTTGTTAAGTTTAAGGTTAA...


Alignment sequence 42 hit 1
sequence gi|343202530|ref|NR_042879.1| Glaesserella parasuis strain CCUG 3712 16S ribosomal RNA, partial sequence
length: 1362
score 261.0
e value: 2.71597e-136
TACGGAGGGTGCGAGCGTTAATCGGAATGACTGGGCGTAAAGGGCACGCAGGCGGTGACTTAAGTGAGATGTGAA...
|||||||||||||||||||||||||||||||||||||||||||||||||||||||||||||||||||||||||||...
TACGGAGGGTGCGAGCGTTAATCGGAATGACTGGGCGTAAAGGGCACGCAGGCGGTGACTTAAGTGAGATGTGAA...
Alignment sequence 42 hit 2
sequence gi|343202518|ref|NR_042867.1| Actinobacillus indolicus strain 46KC2 16S ribosomal RNA, partial sequence
length: 1362
score 258.0
e value: 1.26362e-134
TACGGAGGGTGCGAGCGTTAATCGGAATGACTGGGCGTAAAGGGCACGCAGGCGGTGACTTAAGTGAGATGTGAA...
|||||||||||||||||||||||||||||||||||||||||||||||||||||||||||||||||||||||||||...
TACGGAGGGTGCGAGCGTTAATCGGAATGACTGGGCGTAAAGGGCACGCAGGCGGTGACTTAAGTGAGATGTGAA...
Alignment sequence 42 hit 3
sequence gi|645321999|ref|NR_118848.1| Actinobacillus indolicus strain 46KC2 16S ribosomal RNA, partial sequence
length: 1464
score 258.0
e value: 1.26362e-134
TACGGAGGGTGCGAGCGTTAATCGGAATGACTGGGCGTAAAGGGCACGCAGGCGGTGACTTAAGTGAGATGTGAA...
|||||||||||||||||||||||||||||||||||||||||||||||||||||||||||||||||||||||||||...
TACGGAGGGTGCGAGCGTTAATCGGAATGACTGGGCGTAAAGGGCACGCAGGCGGTGACTTAAGTGAGATGTGAA...
Alignment sequence 42 hit 4
sequence gi|645321890|ref|NR_118757.1| Glaesserella parasuis strain NCTC 4557 16S ribosomal RNA, partial sequence
length: 1477
score 257.0
e value: 4.54478e-134
TACGGAGGGTGCGAGCGTTAATCGGAATGACTGGGCGTAAAGGGCACGCAGGCGGTGACTTAAGTGAGATGTGAA...
|||||||||||||||||||||||||||||||||||||||||||||||||||||||||||||||||||||||||||...
TACGGAGGGTGCGAGCGTTAATCGGAATGACTGGGCGTAAAGGGCACGCAGGCGGTGACTTAAGTGAGATGTGAA...
Alignment sequence 42 hit 5
sequence gi|343202520|ref|NR_042869.1| Actinobacillus minor NM305 16S ribosomal RNA, partial sequence
length: 1362
score 249.0
e value: 1.27259e-129
TACGGAGGGTGCGAGCGTTAATCGGAATGACTGGGCGTAAAGGGCACGCAGGCGGTGACTTAAGTGAGATGTGAA...
|||||||||||||||||||||||||||||||||||||||||||||||||||||||||||||||||||||||||||...
TACGGAGGGTGCGAGCGTTAATCGGAATGACTGGGCGTAAAGGGCACGCAGGCGGTGACTTAAGTGAGATGTGAA...


Alignment sequence 43 hit 1
sequence gi|631252901|ref|NR_114099.1| Alysiella crassa strain NBRC 102455 16S ribosomal RNA, partial sequence
length: 1462
score 249.0
e value: 1.27259e-129
TACGTAGGGTGCGAGCGTTAATCGGAATTACTGGGCGTAAAGCGAGCGCAGACGGTTTGTTAAG-CAGGATGTGA...
|||||||||||||||||||||||||||||||||||||||||||||||||||||||||||||||| || |||||||...
TACGTAGGGTGCGAGCGTTAATCGGAATTACTGGGCGTAAAGCGAGCGCAGACGGTTTGTTAAGTCA-GATGTGA...
Alignment sequence 43 hit 2
sequence gi|631252900|ref|NR_114098.1| Alysiella filiformis strain NBRC 102454 16S ribosomal RNA, partial sequence
length: 1464
score 249.0
e value: 1.27259e-129
TACGTAGGGTGCGAGCGTTAATCGGAATTACTGGGCGTAAAGCGAGCGCAGACGGTTTGTTAAG-CAGGATGTGA...
|||||||||||||||||||||||||||||||||||||||||||||||||||||||||||||||| || |||||||...
TACGTAGGGTGCGAGCGTTAATCGGAATTACTGGGCGTAAAGCGAGCGCAGACGGTTTGTTAAGTCA-GATGTGA...
Alignment sequence 43 hit 3
sequence gi|636560707|ref|NR_116767.1| Neisseria shayeganii 871 strain WC 08-871 16S ribosomal RNA, partial sequence
length: 1463
score 249.0
e value: 1.27259e-129
TACGTAGGGTGCGAGCGTTAATCGGAATTACTGGGCGTAAAGCGAGCGCAGACGGTTTGTTAAGCAGGATGTGAA...
|||||||||||||||||||||||||||||||||||||||||||||||||||||||||||||||||||||||||||...
TACGTAGGGTGCGAGCGTTAATCGGAATTACTGGGCGTAAAGCGAGCGCAGACGGTTTGTTAAGCAGGATGTGAA...
Alignment sequence 43 hit 4
sequence gi|265678540|ref|NR_028844.1| Alysiella filiformis strain A1 16S ribosomal RNA, partial sequence
length: 1511
score 249.0
e value: 1.27259e-129
TACGTAGGGTGCGAGCGTTAATCGGAATTACTGGGCGTAAAGCGAGCGCAGACGGTTTGTTAAG-CAGGATGTGA...
|||||||||||||||||||||||||||||||||||||||||||||||||||||||||||||||| || |||||||...
TACGTAGGGTGCGAGCGTTAATCGGAATTACTGGGCGTAAAGCGAGCGCAGACGGTTTGTTAAGTCA-GATGTGA...
Alignment sequence 43 hit 5
sequence gi|343200245|ref|NR_040932.1| Alysiella crassa strain IAM 14969 16S ribosomal RNA, partial sequence
length: 1492
score 249.0
e value: 1.27259e-129
TACGTAGGGTGCGAGCGTTAATCGGAATTACTGGGCGTAAAGCGAGCGCAGACGGTTTGTTAAG-CAGGATGTGA...
|||||||||||||||||||||||||||||||||||||||||||||||||||||||||||||||| || |||||||...
TACGTAGGGTGCGAGCGTTAATCGGAATTACTGGGCGTAAAGCGAGCGCAGACGGTTTGTTAAGTCA-GATGTGA...


Alignment sequence 44 hit 1
sequence gi|636559079|ref|NR_115136.1| Pasteurella multocida subsp. gallicida strain NCTC 10204 16S ribosomal RNA, partial sequence >gi|636559080|ref|NR_115137.1| Pasteurella multocida strain NCTC 10322 16S ribosomal RNA, partial sequence
length: 1468
score 264.0
e value: 5.8376e-138
TACGGAGGGTGCGAGCGTTAATCGGAATAACTGGGCGTAAAGGGCACGCAGGCGGACTTTTAAGTGAGATGTGAA...
|||||||||||||||||||||||||||||||||||||||||||||||||||||||||||||||||||||||||||...
TACGGAGGGTGCGAGCGTTAATCGGAATAACTGGGCGTAAAGGGCACGCAGGCGGACTTTTAAGTGAGATGTGAA...
Alignment sequence 44 hit 2
sequence gi|343202539|ref|NR_042888.1| Pasteurella stomatis strain CCUG 17979 16S ribosomal RNA, partial sequence
length: 1364
score 264.0
e value: 5.8376e-138
TACGGAGGGTGCGAGCGTTAATCGGAATAACTGGGCGTAAAGGGCACGCAGGCGGACTTTTAAGTGAGATGTGAA...
|||||||||||||||||||||||||||||||||||||||||||||||||||||||||||||||||||||||||||...
TACGGAGGGTGCGAGCGTTAATCGGAATAACTGGGCGTAAAGGGCACGCAGGCGGACTTTTAAGTGAGATGTGAA...
Alignment sequence 44 hit 3
sequence gi|343202534|ref|NR_042883.1| Pasteurella dagmatis ATCC 43325 strain CCUG 12397 16S ribosomal RNA, partial sequence
length: 1364
score 264.0
e value: 5.8376e-138
TACGGAGGGTGCGAGCGTTAATCGGAATAACTGGGCGTAAAGGGCACGCAGGCGGACTTTTAAGTGAGATGTGAA...
|||||||||||||||||||||||||||||||||||||||||||||||||||||||||||||||||||||||||||...
TACGGAGGGTGCGAGCGTTAATCGGAATAACTGGGCGTAAAGGGCACGCAGGCGGACTTTTAAGTGAGATGTGAA...
Alignment sequence 44 hit 4
sequence gi|343202533|ref|NR_042882.1| Pasteurella canis strain CCUG 12400 16S ribosomal RNA, partial sequence
length: 1364
score 264.0
e value: 5.8376e-138
TACGGAGGGTGCGAGCGTTAATCGGAATAACTGGGCGTAAAGGGCACGCAGGCGGACTTTTAAGTGAGATGTGAA...
|||||||||||||||||||||||||||||||||||||||||||||||||||||||||||||||||||||||||||...
TACGGAGGGTGCGAGCGTTAATCGGAATAACTGGGCGTAAAGGGCACGCAGGCGGACTTTTAAGTGAGATGTGAA...
Alignment sequence 44 hit 5
sequence gi|343201111|ref|NR_041811.1| Pasteurella multocida subsp. gallicida strain CCUG 17978 16S ribosomal RNA, partial sequence
length: 1363
score 264.0
e value: 5.8376e-138
TACGGAGGGTGCGAGCGTTAATCGGAATAACTGGGCGTAAAGGGCACGCAGGCGGACTTTTAAGTGAGATGTGAA...
|||||||||||||||||||||||||||||||||||||||||||||||||||||||||||||||||||||||||||...
TACGGAGGGTGCGAGCGTTAATCGGAATAACTGGGCGTAAAGGGCACGCAGGCGGACTTTTAAGTGAGATGTGAA...


Alignment sequence 45 hit 1
sequence gi|645321444|ref|NR_118409.1| Acinetobacter boissieri strain SAP 284.1 16S ribosomal RNA, partial sequence
length: 1498
score 231.0
e value: 1.29072e-119
TACAGAGGGTGCGAGCGTTAATCGGAATTACTGGGCGTAAAGCGCGCGTAGGTGGCAAATTAAGTCGGATGTGAA...
|||||||||||| ||||||||||||||||||||||||||||||||||||||||||| |||||||||  |||||||...
TACAGAGGGTGCAAGCGTTAATCGGAATTACTGGGCGTAAAGCGCGCGTAGGTGGCCAATTAAGTCAAATGTGAA...
Alignment sequence 45 hit 2
sequence gi|645320622|ref|NR_117784.1| Acinetobacter indicus CIP 110367 strain A648 16S ribosomal RNA, partial sequence
length: 1393
score 231.0
e value: 1.29072e-119
TACAGAGGGTGCGAGCGTTAATCGGAATTACTGGGCGTAAAGCGCGCGTAGGTGGCAAATTAAGTCGGATGTGAA...
|||||||||||||||||||||||||| ||||||||||||||||||||||||||||| |||||||||  |||||||...
TACAGAGGGTGCGAGCGTTAATCGGATTTACTGGGCGTAAAGCGCGCGTAGGTGGCTAATTAAGTCAAATGTGAA...
Alignment sequence 45 hit 3
sequence gi|974142165|ref|NR_134685.1| Acinetobacter variabilis strain NIPH 2171 16S ribosomal RNA, partial sequence
length: 1527
score 228.0
e value: 6.00515e-118
TACAGAGGGTGCGAGCGTTAATCGGAATTACTGGGCGTAAAGCGCGCGTAGGTGGCAAATTAAGTCGGATGTGAA...
|||||||||||| ||||||||||||| ||||||||||||||||||||||||||||| |||||||||  |||||||...
TACAGAGGGTGCAAGCGTTAATCGGATTTACTGGGCGTAAAGCGCGCGTAGGTGGCTAATTAAGTCAAATGTGAA...
Alignment sequence 45 hit 4
sequence gi|961554987|ref|NR_133954.1| Acinetobacter indicus strain 1NM-4 16S ribosomal RNA, partial sequence
length: 1499
score 228.0
e value: 6.00515e-118
TACAGAGGGTGCGAGCGTTAATCGGAATTACTGGGCGTAAAGCGCGCGTAGGTGGCAAATTAAGTCGGATGTGAA...
|||||||||||| ||||||||||||| ||||||||||||||||||||||||||||| |||||||||  |||||||...
TACAGAGGGTGCTAGCGTTAATCGGATTTACTGGGCGTAAAGCGCGCGTAGGTGGCTAATTAAGTCAAATGTGAA...
Alignment sequence 45 hit 5
sequence gi|636559928|ref|NR_115988.1| Acinetobacter rudis strain G30 16S ribosomal RNA, partial sequence
length: 1500
score 228.0
e value: 6.00515e-118
TACAGAGGGTGCGAGCGTTAATCGGAATTACTGGGCGTAAAGCGCGCGTAGGTGGCAAATTAAGTCGGATGTGAA...
|||||||||||||||||||||||||| ||||||||||||||||| ||||||| ||| | ||||||||||||||||...
TACAGAGGGTGCGAGCGTTAATCGGATTTACTGGGCGTAAAGCGTGCGTAGGCGGCCATTTAAGTCGGATGTGAA...


Alignment sequence 46 hit 1
sequence gi|631252488|ref|NR_113686.1| Mycoplasma hyorhinis strain NBRC 14858 16S ribosomal RNA, partial sequence
length: 1450
score 264.0
e value: 5.8376e-138
TACATAGGTCGCAAGCGTTATCCGGAATTATTGGGCGTAAAGCGTCCGTAGGTTTTTTGCTAAGTCTGGAGTTAA...
|||||||||||||||||||||||||||||||||||||||||||||||||||||||||||||||||||||||||||...
TACATAGGTCGCAAGCGTTATCCGGAATTATTGGGCGTAAAGCGTCCGTAGGTTTTTTGCTAAGTCTGGAGTTAA...
Alignment sequence 46 hit 2
sequence gi|645320209|ref|NR_117469.1| Mycoplasma hyorhinis ATCC 17981 16S ribosomal RNA, partial sequence
length: 1432
score 264.0
e value: 5.8376e-138
TACATAGGTCGCAAGCGTTATCCGGAATTATTGGGCGTAAAGCGTCCGTAGGTTTTTTGCTAAGTCTGGAGTTAA...
|||||||||||||||||||||||||||||||||||||||||||||||||||||||||||||||||||||||||||...
TACATAGGTCGCAAGCGTTATCCGGAATTATTGGGCGTAAAGCGTCCGTAGGTTTTTTGCTAAGTCTGGAGTTAA...
Alignment sequence 46 hit 3
sequence gi|343201130|ref|NR_041845.1| Mycoplasma hyorhinis strain BTS7 16S ribosomal RNA, partial sequence
length: 1468
score 264.0
e value: 5.8376e-138
TACATAGGTCGCAAGCGTTATCCGGAATTATTGGGCGTAAAGCGTCCGTAGGTTTTTTGCTAAGTCTGGAGTTAA...
|||||||||||||||||||||||||||||||||||||||||||||||||||||||||||||||||||||||||||...
TACATAGGTCGCAAGCGTTATCCGGAATTATTGGGCGTAAAGCGTCCGTAGGTTTTTTGCTAAGTCTGGAGTTAA...
Alignment sequence 46 hit 4
sequence gi|636558506|ref|NR_114563.1| Mycoplasma hyorhinis strain BTS7 16S ribosomal RNA, partial sequence
length: 1349
score 264.0
e value: 5.8376e-138
TACATAGGTCGCAAGCGTTATCCGGAATTATTGGGCGTAAAGCGTCCGTAGGTTTTTTGCTAAGTCTGGAGTTAA...
|||||||||||||||||||||||||||||||||||||||||||||||||||||||||||||||||||||||||||...
TACATAGGTCGCAAGCGTTATCCGGAATTATTGGGCGTAAAGCGTCCGTAGGTTTTTTGCTAAGTCTGGAGTTAA...
Alignment sequence 46 hit 5
sequence gi|219857594|ref|NR_025182.1| Mycoplasma dispar strain 462/2 16S ribosomal RNA, partial sequence
length: 1475
score 231.0
e value: 1.29072e-119
TACATAGGTCGCAAGCGTTATCCGGAATTATTGGGCGTAAAGCGTCCGTAGGTTTTTTGCTAAGTCTGGAGTTAA...
||||||||||||||||||||||||||||||||||||||||||||||||||||||||||| ||||| |   |||||...
TACATAGGTCGCAAGCGTTATCCGGAATTATTGGGCGTAAAGCGTCCGTAGGTTTTTTGTTAAGTTTAAGGTTAA...


Alignment sequence 47 hit 1
sequence gi|1040566995|ref|NR_137344.1| Ursidibacter arcticus strain Bamse61 16S ribosomal RNA, partial sequence
length: 1290
score 252.0
e value: 2.73525e-131
TACGGAGGGTGCGAGCGTTAATCGGAATGACTGGGCGTAAAGGGCACGCAGGCGGTGACTTAAGTGAGATGTGAA...
|||||||||||||||||||||||||||||||||||||||||||||||||||||||| ||||||||||||||||||...
TACGGAGGGTGCGAGCGTTAATCGGAATGACTGGGCGTAAAGGGCACGCAGGCGGTAACTTAAGTGAGATGTGAA...
Alignment sequence 47 hit 2
sequence gi|699005415|ref|NR_126284.1| Vespertiliibacter pulmonis strain E127/08 16S ribosomal RNA, partial sequence
length: 1462
score 252.0
e value: 2.73525e-131
TACGGAGGGTGCGAGCGTTAATCGGAATGACTGGGCGTAAAGGGCACGCAGGCGGTGACTTAAGTGAGATGTGAA...
|||||||||||||||||||||||||||||||||||||||||||||||||||||||||||||||||||||||||||...
TACGGAGGGTGCGAGCGTTAATCGGAATGACTGGGCGTAAAGGGCACGCAGGCGGTGACTTAAGTGAGATGTGAA...
Alignment sequence 47 hit 3
sequence gi|343202518|ref|NR_042867.1| Actinobacillus indolicus strain 46KC2 16S ribosomal RNA, partial sequence
length: 1362
score 252.0
e value: 2.73525e-131
TACGGAGGGTGCGAGCGTTAATCGGAATGACTGGGCGTAAAGGGCACGCAGGCGGTGACTTAAGTGAGATGTGAA...
|||||||||||||||||||||||||||||||||||||||||||||||||||||||||||||||||||||||||||...
TACGGAGGGTGCGAGCGTTAATCGGAATGACTGGGCGTAAAGGGCACGCAGGCGGTGACTTAAGTGAGATGTGAA...
Alignment sequence 47 hit 4
sequence gi|219846439|ref|NR_026030.1| Actinobacillus porcinus strain NM319 16S ribosomal RNA, partial sequence
length: 1466
score 252.0
e value: 2.73525e-131
TACGGAGGGTGCGAGCGTTAATCGGAATGACTGGGCGTAAAGGGCACGCAGGCGGTGACTTAAGTGAGATGTGAA...
|||||||||||||||||||||||||||| ||||||||||||||||||||||||||||||||||||||||||||||...
TACGGAGGGTGCGAGCGTTAATCGGAATAACTGGGCGTAAAGGGCACGCAGGCGGTGACTTAAGTGAGATGTGAA...
Alignment sequence 47 hit 5
sequence gi|645321999|ref|NR_118848.1| Actinobacillus indolicus strain 46KC2 16S ribosomal RNA, partial sequence
length: 1464
score 252.0
e value: 2.73525e-131
TACGGAGGGTGCGAGCGTTAATCGGAATGACTGGGCGTAAAGGGCACGCAGGCGGTGACTTAAGTGAGATGTGAA...
|||||||||||||||||||||||||||||||||||||||||||||||||||||||||||||||||||||||||||...
TACGGAGGGTGCGAGCGTTAATCGGAATGACTGGGCGTAAAGGGCACGCAGGCGGTGACTTAAGTGAGATGTGAA...


Alignment sequence 48 hit 1
sequence gi|566085368|ref|NR_109417.1| Terrimonas rubra strain M-8 16S ribosomal RNA, partial sequence
length: 1418
score 184.0
e value: 1.72977e-93
TACGGAGGGTGCGAGCATTATCCGGATTTACTGGGTTTAAAGGGTGCGTAGGTGGCTAAGTAAGTCAGTGGTGAA...
|||||||||||| ||| ||||||||||| |||||||||||||||||||||||||| | |||||||||||||||||...
TACGGAGGGTGCAAGCGTTATCCGGATTCACTGGGTTTAAAGGGTGCGTAGGTGGGTTAGTAAGTCAGTGGTGAA...
Alignment sequence 48 hit 2
sequence gi|343200563|ref|NR_041250.1| Terrimonas lutea strain DY 16S ribosomal RNA, partial sequence
length: 1431
score 184.0
e value: 1.72977e-93
TACGGAGGGTGCGAGCATTATCCGGATTTACTGGGTTTAAAGGGTGCGTAGGTGGCTAAGTAAGTCAGTGGTGAA...
|||||||||||| ||| ||||||||||| |||||||||||||||||||||||||| |  ||||||||||||||||...
TACGGAGGGTGCAAGCGTTATCCGGATTCACTGGGTTTAAAGGGTGCGTAGGTGGGTTGGTAAGTCAGTGGTGAA...
Alignment sequence 48 hit 3
sequence gi|1397641718|ref|NR_156827.1| Terrimonas crocea strain M1-33108 16S ribosomal RNA, partial sequence
length: 1460
score 181.0
e value: 8.04785e-92
TACGGAGGGTGCGAGCATTATCCGGATTTACTGGGTTTAAAGGGTGCGTAGGTGGCTAAGTAAGTCAGTGGTGAA...
|||||||||||| ||| ||||||||||| |||||||||||||||||||||||||| |  ||||||||||||||||...
TACGGAGGGTGCAAGCGTTATCCGGATTCACTGGGTTTAAAGGGTGCGTAGGTGGGTTGGTAAGTCAGTGGTGAA...
Alignment sequence 48 hit 4
sequence gi|1341394026|ref|NR_153698.1| Niastella hibisci strain THG-YS3.2.1 16S ribosomal RNA, partial sequence
length: 1479
score 181.0
e value: 8.04785e-92
TACGGAGGGTGCGAGCATTATCCGGATTTACTGGGTTTAAAGGGTGCGTAGGTGGCTAAGTAAGTCAGTGGTGAA...
|||||||||||| ||| ||||||||||| |||||||||||||||||||||||||| |  ||||||||||||||||...
TACGGAGGGTGCAAGCGTTATCCGGATTCACTGGGTTTAAAGGGTGCGTAGGTGGGTTGGTAAGTCAGTGGTGAA...
Alignment sequence 48 hit 5
sequence gi|961555244|ref|NR_134213.1| Terrimonas arctica strain R9-86 16S ribosomal RNA, partial sequence
length: 1419
score 181.0
e value: 8.04785e-92
TACGGAGGGTGCGAGCATTATCCGGATTTACTGGGTTTAAAGGGTGCGTAGGTGGCTAAGTAAGTCAGTGGTGAA...
|||||||||||| ||| ||||||||||| |||||||||||||||||||||||||| |  ||||||||||||||||...
TACGGAGGGTGCAAGCGTTATCCGGATTCACTGGGTTTAAAGGGTGCGTAGGTGGGTTGGTAAGTCAGTGGTGAA...


Alignment sequence 49 hit 1
sequence gi|636559079|ref|NR_115136.1| Pasteurella multocida subsp. gallicida strain NCTC 10204 16S ribosomal RNA, partial sequence >gi|636559080|ref|NR_115137.1| Pasteurella multocida strain NCTC 10322 16S ribosomal RNA, partial sequence
length: 1468
score 263.0
e value: 2.09957e-137
TACGGAGGGTGCGAGCGTTAATCGGAATAACTGGGCGTAAAGGGCACGCAGGCGGACTTTTAAGTGAGATGTGAA...
|||||||||||||||||||||||||||||||||||||||||||||||||||||||||||||||||||||||||||...
TACGGAGGGTGCGAGCGTTAATCGGAATAACTGGGCGTAAAGGGCACGCAGGCGGACTTTTAAGTGAGATGTGAA...
Alignment sequence 49 hit 2
sequence gi|343202539|ref|NR_042888.1| Pasteurella stomatis strain CCUG 17979 16S ribosomal RNA, partial sequence
length: 1364
score 263.0
e value: 2.09957e-137
TACGGAGGGTGCGAGCGTTAATCGGAATAACTGGGCGTAAAGGGCACGCAGGCGGACTTTTAAGTGAGATGTGAA...
|||||||||||||||||||||||||||||||||||||||||||||||||||||||||||||||||||||||||||...
TACGGAGGGTGCGAGCGTTAATCGGAATAACTGGGCGTAAAGGGCACGCAGGCGGACTTTTAAGTGAGATGTGAA...
Alignment sequence 49 hit 3
sequence gi|343202534|ref|NR_042883.1| Pasteurella dagmatis ATCC 43325 strain CCUG 12397 16S ribosomal RNA, partial sequence
length: 1364
score 263.0
e value: 2.09957e-137
TACGGAGGGTGCGAGCGTTAATCGGAATAACTGGGCGTAAAGGGCACGCAGGCGGACTTTTAAGTGAGATGTGAA...
|||||||||||||||||||||||||||||||||||||||||||||||||||||||||||||||||||||||||||...
TACGGAGGGTGCGAGCGTTAATCGGAATAACTGGGCGTAAAGGGCACGCAGGCGGACTTTTAAGTGAGATGTGAA...
Alignment sequence 49 hit 4
sequence gi|343202533|ref|NR_042882.1| Pasteurella canis strain CCUG 12400 16S ribosomal RNA, partial sequence
length: 1364
score 263.0
e value: 2.09957e-137
TACGGAGGGTGCGAGCGTTAATCGGAATAACTGGGCGTAAAGGGCACGCAGGCGGACTTTTAAGTGAGATGTGAA...
|||||||||||||||||||||||||||||||||||||||||||||||||||||||||||||||||||||||||||...
TACGGAGGGTGCGAGCGTTAATCGGAATAACTGGGCGTAAAGGGCACGCAGGCGGACTTTTAAGTGAGATGTGAA...
Alignment sequence 49 hit 5
sequence gi|343201111|ref|NR_041811.1| Pasteurella multocida subsp. gallicida strain CCUG 17978 16S ribosomal RNA, partial sequence
length: 1363
score 263.0
e value: 2.09957e-137
TACGGAGGGTGCGAGCGTTAATCGGAATAACTGGGCGTAAAGGGCACGCAGGCGGACTTTTAAGTGAGATGTGAA...
|||||||||||||||||||||||||||||||||||||||||||||||||||||||||||||||||||||||||||...
TACGGAGGGTGCGAGCGTTAATCGGAATAACTGGGCGTAAAGGGCACGCAGGCGGACTTTTAAGTGAGATGTGAA...


Alignment sequence 50 hit 1
sequence gi|636559079|ref|NR_115136.1| Pasteurella multocida subsp. gallicida strain NCTC 10204 16S ribosomal RNA, partial sequence >gi|636559080|ref|NR_115137.1| Pasteurella multocida strain NCTC 10322 16S ribosomal RNA, partial sequence
length: 1468
score 261.0
e value: 2.71597e-136
TACGGAGGGTGCGAGCGTTAATCGGAATAACTGGGCGTAAAGGGCACGCAGGCGGACTTTTAAGTGAGATGTGAA...
|||||||||||||||||||||||||||||||||||||||||||||||||||||||||||||||||||||||||||...
TACGGAGGGTGCGAGCGTTAATCGGAATAACTGGGCGTAAAGGGCACGCAGGCGGACTTTTAAGTGAGATGTGAA...
Alignment sequence 50 hit 2
sequence gi|343202539|ref|NR_042888.1| Pasteurella stomatis strain CCUG 17979 16S ribosomal RNA, partial sequence
length: 1364
score 261.0
e value: 2.71597e-136
TACGGAGGGTGCGAGCGTTAATCGGAATAACTGGGCGTAAAGGGCACGCAGGCGGACTTTTAAGTGAGATGTGAA...
|||||||||||||||||||||||||||||||||||||||||||||||||||||||||||||||||||||||||||...
TACGGAGGGTGCGAGCGTTAATCGGAATAACTGGGCGTAAAGGGCACGCAGGCGGACTTTTAAGTGAGATGTGAA...
Alignment sequence 50 hit 3
sequence gi|343202534|ref|NR_042883.1| Pasteurella dagmatis ATCC 43325 strain CCUG 12397 16S ribosomal RNA, partial sequence
length: 1364
score 261.0
e value: 2.71597e-136
TACGGAGGGTGCGAGCGTTAATCGGAATAACTGGGCGTAAAGGGCACGCAGGCGGACTTTTAAGTGAGATGTGAA...
|||||||||||||||||||||||||||||||||||||||||||||||||||||||||||||||||||||||||||...
TACGGAGGGTGCGAGCGTTAATCGGAATAACTGGGCGTAAAGGGCACGCAGGCGGACTTTTAAGTGAGATGTGAA...
Alignment sequence 50 hit 4
sequence gi|343202533|ref|NR_042882.1| Pasteurella canis strain CCUG 12400 16S ribosomal RNA, partial sequence
length: 1364
score 261.0
e value: 2.71597e-136
TACGGAGGGTGCGAGCGTTAATCGGAATAACTGGGCGTAAAGGGCACGCAGGCGGACTTTTAAGTGAGATGTGAA...
|||||||||||||||||||||||||||||||||||||||||||||||||||||||||||||||||||||||||||...
TACGGAGGGTGCGAGCGTTAATCGGAATAACTGGGCGTAAAGGGCACGCAGGCGGACTTTTAAGTGAGATGTGAA...
Alignment sequence 50 hit 5
sequence gi|343201111|ref|NR_041811.1| Pasteurella multocida subsp. gallicida strain CCUG 17978 16S ribosomal RNA, partial sequence
length: 1363
score 261.0
e value: 2.71597e-136
TACGGAGGGTGCGAGCGTTAATCGGAATAACTGGGCGTAAAGGGCACGCAGGCGGACTTTTAAGTGAGATGTGAA...
|||||||||||||||||||||||||||||||||||||||||||||||||||||||||||||||||||||||||||...
TACGGAGGGTGCGAGCGTTAATCGGAATAACTGGGCGTAAAGGGCACGCAGGCGGACTTTTAAGTGAGATGTGAA...


Alignment sequence 51 hit 1
sequence gi|636559079|ref|NR_115136.1| Pasteurella multocida subsp. gallicida strain NCTC 10204 16S ribosomal RNA, partial sequence >gi|636559080|ref|NR_115137.1| Pasteurella multocida strain NCTC 10322 16S ribosomal RNA, partial sequence
length: 1468
score 265.0
e value: 1.62307e-138
TACGGAGGGTGCGAGCGTTAATCGGAATAACTGGGCGTAAAGGGCACGCAGGCGGACTTTTAAGTGAGATGTGAA...
|||||||||||||||||||||||||||||||||||||||||||||||||||||||||||||||||||||||||||...
TACGGAGGGTGCGAGCGTTAATCGGAATAACTGGGCGTAAAGGGCACGCAGGCGGACTTTTAAGTGAGATGTGAA...
Alignment sequence 51 hit 2
sequence gi|343202539|ref|NR_042888.1| Pasteurella stomatis strain CCUG 17979 16S ribosomal RNA, partial sequence
length: 1364
score 265.0
e value: 1.62307e-138
TACGGAGGGTGCGAGCGTTAATCGGAATAACTGGGCGTAAAGGGCACGCAGGCGGACTTTTAAGTGAGATGTGAA...
|||||||||||||||||||||||||||||||||||||||||||||||||||||||||||||||||||||||||||...
TACGGAGGGTGCGAGCGTTAATCGGAATAACTGGGCGTAAAGGGCACGCAGGCGGACTTTTAAGTGAGATGTGAA...
Alignment sequence 51 hit 3
sequence gi|343202534|ref|NR_042883.1| Pasteurella dagmatis ATCC 43325 strain CCUG 12397 16S ribosomal RNA, partial sequence
length: 1364
score 265.0
e value: 1.62307e-138
TACGGAGGGTGCGAGCGTTAATCGGAATAACTGGGCGTAAAGGGCACGCAGGCGGACTTTTAAGTGAGATGTGAA...
|||||||||||||||||||||||||||||||||||||||||||||||||||||||||||||||||||||||||||...
TACGGAGGGTGCGAGCGTTAATCGGAATAACTGGGCGTAAAGGGCACGCAGGCGGACTTTTAAGTGAGATGTGAA...
Alignment sequence 51 hit 4
sequence gi|343202533|ref|NR_042882.1| Pasteurella canis strain CCUG 12400 16S ribosomal RNA, partial sequence
length: 1364
score 265.0
e value: 1.62307e-138
TACGGAGGGTGCGAGCGTTAATCGGAATAACTGGGCGTAAAGGGCACGCAGGCGGACTTTTAAGTGAGATGTGAA...
|||||||||||||||||||||||||||||||||||||||||||||||||||||||||||||||||||||||||||...
TACGGAGGGTGCGAGCGTTAATCGGAATAACTGGGCGTAAAGGGCACGCAGGCGGACTTTTAAGTGAGATGTGAA...
Alignment sequence 51 hit 5
sequence gi|343201111|ref|NR_041811.1| Pasteurella multocida subsp. gallicida strain CCUG 17978 16S ribosomal RNA, partial sequence
length: 1363
score 265.0
e value: 1.62307e-138
TACGGAGGGTGCGAGCGTTAATCGGAATAACTGGGCGTAAAGGGCACGCAGGCGGACTTTTAAGTGAGATGTGAA...
|||||||||||||||||||||||||||||||||||||||||||||||||||||||||||||||||||||||||||...
TACGGAGGGTGCGAGCGTTAATCGGAATAACTGGGCGTAAAGGGCACGCAGGCGGACTTTTAAGTGAGATGTGAA...


Alignment sequence 52 hit 1
sequence gi|631252901|ref|NR_114099.1| Alysiella crassa strain NBRC 102455 16S ribosomal RNA, partial sequence
length: 1462
score 249.0
e value: 1.27259e-129
TACGTAGGGTGCGAGCGTTAATCGGAATTACTGGGCGTAAAGCGAGCGCAGACGGTTTGTTAAG-CAGGATGTGA...
|||||||||||||||||||||||||||||||||||||||||||||||||||||||||||||||| || |||||||...
TACGTAGGGTGCGAGCGTTAATCGGAATTACTGGGCGTAAAGCGAGCGCAGACGGTTTGTTAAGTCA-GATGTGA...
Alignment sequence 52 hit 2
sequence gi|631252900|ref|NR_114098.1| Alysiella filiformis strain NBRC 102454 16S ribosomal RNA, partial sequence
length: 1464
score 249.0
e value: 1.27259e-129
TACGTAGGGTGCGAGCGTTAATCGGAATTACTGGGCGTAAAGCGAGCGCAGACGGTTTGTTAAG-CAGGATGTGA...
|||||||||||||||||||||||||||||||||||||||||||||||||||||||||||||||| || |||||||...
TACGTAGGGTGCGAGCGTTAATCGGAATTACTGGGCGTAAAGCGAGCGCAGACGGTTTGTTAAGTCA-GATGTGA...
Alignment sequence 52 hit 3
sequence gi|636560707|ref|NR_116767.1| Neisseria shayeganii 871 strain WC 08-871 16S ribosomal RNA, partial sequence
length: 1463
score 249.0
e value: 1.27259e-129
TACGTAGGGTGCGAGCGTTAATCGGAATTACTGGGCGTAAAGCGAGCGCAGACGGTTTGTTAAGCAGGATGTGAA...
|||||||||||||||||||||||||||||||||||||||||||||||||||||||||||||||||||||||||||...
TACGTAGGGTGCGAGCGTTAATCGGAATTACTGGGCGTAAAGCGAGCGCAGACGGTTTGTTAAGCAGGATGTGAA...
Alignment sequence 52 hit 4
sequence gi|265678540|ref|NR_028844.1| Alysiella filiformis strain A1 16S ribosomal RNA, partial sequence
length: 1511
score 249.0
e value: 1.27259e-129
TACGTAGGGTGCGAGCGTTAATCGGAATTACTGGGCGTAAAGCGAGCGCAGACGGTTTGTTAAG-CAGGATGTGA...
|||||||||||||||||||||||||||||||||||||||||||||||||||||||||||||||| || |||||||...
TACGTAGGGTGCGAGCGTTAATCGGAATTACTGGGCGTAAAGCGAGCGCAGACGGTTTGTTAAGTCA-GATGTGA...
Alignment sequence 52 hit 5
sequence gi|343200245|ref|NR_040932.1| Alysiella crassa strain IAM 14969 16S ribosomal RNA, partial sequence
length: 1492
score 249.0
e value: 1.27259e-129
TACGTAGGGTGCGAGCGTTAATCGGAATTACTGGGCGTAAAGCGAGCGCAGACGGTTTGTTAAG-CAGGATGTGA...
|||||||||||||||||||||||||||||||||||||||||||||||||||||||||||||||| || |||||||...
TACGTAGGGTGCGAGCGTTAATCGGAATTACTGGGCGTAAAGCGAGCGCAGACGGTTTGTTAAGTCA-GATGTGA...


Alignment sequence 53 hit 1
sequence gi|636559079|ref|NR_115136.1| Pasteurella multocida subsp. gallicida strain NCTC 10204 16S ribosomal RNA, partial sequence >gi|636559080|ref|NR_115137.1| Pasteurella multocida strain NCTC 10322 16S ribosomal RNA, partial sequence
length: 1468
score 261.0
e value: 2.71597e-136
TACGGAGGGTGCGAGCGTTAATCGGAATAACTGGGCGTAAAGGGCACGCAGGCGGACTTTTAAGTGAGATGTGAA...
|||||||||||||||||||||||||||||||||||||||||||||||||||||||||||||||||||||||||||...
TACGGAGGGTGCGAGCGTTAATCGGAATAACTGGGCGTAAAGGGCACGCAGGCGGACTTTTAAGTGAGATGTGAA...
Alignment sequence 53 hit 2
sequence gi|343202539|ref|NR_042888.1| Pasteurella stomatis strain CCUG 17979 16S ribosomal RNA, partial sequence
length: 1364
score 261.0
e value: 2.71597e-136
TACGGAGGGTGCGAGCGTTAATCGGAATAACTGGGCGTAAAGGGCACGCAGGCGGACTTTTAAGTGAGATGTGAA...
|||||||||||||||||||||||||||||||||||||||||||||||||||||||||||||||||||||||||||...
TACGGAGGGTGCGAGCGTTAATCGGAATAACTGGGCGTAAAGGGCACGCAGGCGGACTTTTAAGTGAGATGTGAA...
Alignment sequence 53 hit 3
sequence gi|343202534|ref|NR_042883.1| Pasteurella dagmatis ATCC 43325 strain CCUG 12397 16S ribosomal RNA, partial sequence
length: 1364
score 261.0
e value: 2.71597e-136
TACGGAGGGTGCGAGCGTTAATCGGAATAACTGGGCGTAAAGGGCACGCAGGCGGACTTTTAAGTGAGATGTGAA...
|||||||||||||||||||||||||||||||||||||||||||||||||||||||||||||||||||||||||||...
TACGGAGGGTGCGAGCGTTAATCGGAATAACTGGGCGTAAAGGGCACGCAGGCGGACTTTTAAGTGAGATGTGAA...
Alignment sequence 53 hit 4
sequence gi|343202533|ref|NR_042882.1| Pasteurella canis strain CCUG 12400 16S ribosomal RNA, partial sequence
length: 1364
score 261.0
e value: 2.71597e-136
TACGGAGGGTGCGAGCGTTAATCGGAATAACTGGGCGTAAAGGGCACGCAGGCGGACTTTTAAGTGAGATGTGAA...
|||||||||||||||||||||||||||||||||||||||||||||||||||||||||||||||||||||||||||...
TACGGAGGGTGCGAGCGTTAATCGGAATAACTGGGCGTAAAGGGCACGCAGGCGGACTTTTAAGTGAGATGTGAA...
Alignment sequence 53 hit 5
sequence gi|343201111|ref|NR_041811.1| Pasteurella multocida subsp. gallicida strain CCUG 17978 16S ribosomal RNA, partial sequence
length: 1363
score 261.0
e value: 2.71597e-136
TACGGAGGGTGCGAGCGTTAATCGGAATAACTGGGCGTAAAGGGCACGCAGGCGGACTTTTAAGTGAGATGTGAA...
|||||||||||||||||||||||||||||||||||||||||||||||||||||||||||||||||||||||||||...
TACGGAGGGTGCGAGCGTTAATCGGAATAACTGGGCGTAAAGGGCACGCAGGCGGACTTTTAAGTGAGATGTGAA...


Alignment sequence 54 hit 1
sequence gi|566084933|ref|NR_108477.1| Streptococcus porcorum strain 682/03 16S ribosomal RNA, partial sequence
length: 1380
score 266.0
e value: 4.51274e-139
TACGTAGGTCCCGAGCGTTGTCCGGATTTATTGGGCGTAAAGCGAGCGCAGGCGGTTTGATAAGTCTGAAGTTAA...
|||||||||||||||||||||||||||||||||||||||||||||||||||||||||||||||||||||||||||...
TACGTAGGTCCCGAGCGTTGTCCGGATTTATTGGGCGTAAAGCGAGCGCAGGCGGTTTGATAAGTCTGAAGTTAA...
Alignment sequence 54 hit 2
sequence gi|645322192|ref|NR_118998.1| Streptococcus thermophilus strain DSM 20617 16S ribosomal RNA, partial sequence
length: 1540
score 260.0
e value: 9.76837e-136
TACGTAGGTCCCGAGCGTTGTCCGGATTTATTGGGCGTAAAGCGAGCGCAGGCGGTTTGATAAGTCTGAAGTTAA...
|||||||||||||||||||||||||||||||||||||||||||||||||||||||||||||||||||||||||||...
TACGTAGGTCCCGAGCGTTGTCCGGATTTATTGGGCGTAAAGCGAGCGCAGGCGGTTTGATAAGTCTGAAGTTAA...
Alignment sequence 54 hit 3
sequence gi|343198522|ref|NR_042778.1| Streptococcus thermophilus strain ATCC 19258 16S ribosomal RNA, partial sequence
length: 1539
score 260.0
e value: 9.76837e-136
TACGTAGGTCCCGAGCGTTGTCCGGATTTATTGGGCGTAAAGCGAGCGCAGGCGGTTTGATAAGTCTGAAGTTAA...
|||||||||||||||||||||||||||||||||||||||||||||||||||||||||||||||||||||||||||...
TACGTAGGTCCCGAGCGTTGTCCGGATTTATTGGGCGTAAAGCGAGCGCAGGCGGTTTGATAAGTCTGAAGTTAA...
Alignment sequence 54 hit 4
sequence gi|343198521|ref|NR_042777.1| Streptococcus vestibularis ATCC 49124 16S ribosomal RNA, partial sequence
length: 1538
score 260.0
e value: 9.76837e-136
TACGTAGGTCCCGAGCGTTGTCCGGATTTATTGGGCGTAAAGCGAGCGCAGGCGGTTTGATAAGTCTGAAGTTAA...
|||||||||||||||||||||||||||||||||||||||||||||||||||||||||||||||||||||||||||...
TACGTAGGTCCCGAGCGTTGTCCGGATTTATTGGGCGTAAAGCGAGCGCAGGCGGTTTGATAAGTCTGAAGTTAA...
Alignment sequence 54 hit 5
sequence gi|343198520|ref|NR_042776.1| Streptococcus salivarius strain ATCC 7073 16S ribosomal RNA, partial sequence
length: 1546
score 260.0
e value: 9.76837e-136
TACGTAGGTCCCGAGCGTTGTCCGGATTTATTGGGCGTAAAGCGAGCGCAGGCGGTTTGATAAGTCTGAAGTTAA...
|||||||||||||||||||||||||||||||||||||||||||||||||||||||||||||||||||||||||||...
TACGTAGGTCCCGAGCGTTGTCCGGATTTATTGGGCGTAAAGCGAGCGCAGGCGGTTTGATAAGTCTGAAGTTAA...


Alignment sequence 55 hit 1
sequence gi|566085368|ref|NR_109417.1| Terrimonas rubra strain M-8 16S ribosomal RNA, partial sequence
length: 1418
score 186.0
e value: 1.3372e-94
TACGGAGGGTGCGAGCATTATCCGGATTTACTGGGTTTAAAGGGTGCGTAGGTGGCTAAGTAAGTCAGTGGTGAA...
|||||||||||| ||| ||||||||||| |||||||||||||||||||||||||| | |||||||||||||||||...
TACGGAGGGTGCAAGCGTTATCCGGATTCACTGGGTTTAAAGGGTGCGTAGGTGGGTTAGTAAGTCAGTGGTGAA...
Alignment sequence 55 hit 2
sequence gi|343200563|ref|NR_041250.1| Terrimonas lutea strain DY 16S ribosomal RNA, partial sequence
length: 1431
score 186.0
e value: 1.3372e-94
TACGGAGGGTGCGAGCATTATCCGGATTTACTGGGTTTAAAGGGTGCGTAGGTGGCTAAGTAAGTCAGTGGTGAA...
|||||||||||| ||| ||||||||||| |||||||||||||||||||||||||| |  ||||||||||||||||...
TACGGAGGGTGCAAGCGTTATCCGGATTCACTGGGTTTAAAGGGTGCGTAGGTGGGTTGGTAAGTCAGTGGTGAA...
Alignment sequence 55 hit 3
sequence gi|1397641718|ref|NR_156827.1| Terrimonas crocea strain M1-33108 16S ribosomal RNA, partial sequence
length: 1460
score 183.0
e value: 6.22137e-93
TACGGAGGGTGCGAGCATTATCCGGATTTACTGGGTTTAAAGGGTGCGTAGGTGGCTAAGTAAGTCAGTGGTGAA...
|||||||||||| ||| ||||||||||| |||||||||||||||||||||||||| |  ||||||||||||||||...
TACGGAGGGTGCAAGCGTTATCCGGATTCACTGGGTTTAAAGGGTGCGTAGGTGGGTTGGTAAGTCAGTGGTGAA...
Alignment sequence 55 hit 4
sequence gi|1341394026|ref|NR_153698.1| Niastella hibisci strain THG-YS3.2.1 16S ribosomal RNA, partial sequence
length: 1479
score 183.0
e value: 6.22137e-93
TACGGAGGGTGCGAGCATTATCCGGATTTACTGGGTTTAAAGGGTGCGTAGGTGGCTAAGTAAGTCAGTGGTGAA...
|||||||||||| ||| ||||||||||| |||||||||||||||||||||||||| |  ||||||||||||||||...
TACGGAGGGTGCAAGCGTTATCCGGATTCACTGGGTTTAAAGGGTGCGTAGGTGGGTTGGTAAGTCAGTGGTGAA...
Alignment sequence 55 hit 5
sequence gi|961555244|ref|NR_134213.1| Terrimonas arctica strain R9-86 16S ribosomal RNA, partial sequence
length: 1419
score 183.0
e value: 6.22137e-93
TACGGAGGGTGCGAGCATTATCCGGATTTACTGGGTTTAAAGGGTGCGTAGGTGGCTAAGTAAGTCAGTGGTGAA...
|||||||||||| ||| ||||||||||| |||||||||||||||||||||||||| |  ||||||||||||||||...
TACGGAGGGTGCAAGCGTTATCCGGATTCACTGGGTTTAAAGGGTGCGTAGGTGGGTTGGTAAGTCAGTGGTGAA...


Alignment sequence 56 hit 1
sequence gi|631251900|ref|NR_113098.1| Prevotella buccalis strain JCM 12246 16S ribosomal RNA, partial sequence
length: 1493
score 207.0
e value: 2.83374e-106
TACGGAAGGTCCTGGCGTTATCCGGATTTATTGGGTTTAAAGGGAGCGTAGGCCGCAGGGTAAGCGTGCTGTGAA...
|||||||||||| |||||||||||||||||||||||||||||||||||||||||||  |||||||||| ||||||...
TACGGAAGGTCCGGGCGTTATCCGGATTTATTGGGTTTAAAGGGAGCGTAGGCCGCCAGGTAAGCGTGTTGTGAA...
Alignment sequence 56 hit 2
sequence gi|343206050|ref|NR_044630.1| Prevotella buccalis ATCC 35310 16S ribosomal RNA, partial sequence
length: 1474
score 202.0
e value: 1.70547e-103
TACGGAAGGTCCTGGCGTTATCCGGATTTATTGGGTTTAAAGGGAGCGTAGGCCGCAGGGTAAGCGTGCTGTGAA...
|||||||||||| |||||||||||||||||||||||||  ||||||||||||||||  |||||||||| ||||||...
TACGGAAGGTCCNGGCGTTATCCGGATTTATTGGGTTTNNAGGGAGCGTAGGCCGCCAGGTAAGCGTGTTGTGAA...
Alignment sequence 56 hit 3
sequence gi|631251919|ref|NR_113117.1| Prevotella oralis ATCC 33269 strain JCM 12251 16S ribosomal RNA, partial sequence
length: 1496
score 177.0
e value: 1.34669e-89
TACGGAAGGTCCTGGCGTTATCCGGATTTATTGGGTTTAAAGGGAGCGTAGGCCGCAGGGTAAGCGTGCTGTGAA...
|||||||||||| |||||||||||||||||||||||||||||||||||||||| |     |||||||||||||||...
TACGGAAGGTCCGGGCGTTATCCGGATTTATTGGGTTTAAAGGGAGCGTAGGCAGTTTTTTAAGCGTGCTGTGAA...
Alignment sequence 56 hit 4
sequence gi|343198544|ref|NR_042841.1| Prevotella oralis ATCC 33269 16S ribosomal RNA, partial sequence
length: 1510
score 177.0
e value: 1.34669e-89
TACGGAAGGTCCTGGCGTTATCCGGATTTATTGGGTTTAAAGGGAGCGTAGGCCGCAGGGTAAGCGTGCTGTGAA...
|||||||||||| |||||||||||||||||||||||||||||||||||||||| |     |||||||||||||||...
TACGGAAGGTCCGGGCGTTATCCGGATTTATTGGGTTTAAAGGGAGCGTAGGCAGTTTTTTAAGCGTGCTGTGAA...
Alignment sequence 56 hit 5
sequence gi|631252122|ref|NR_113320.1| Prevotella saccharolytica JCM 17484 16S ribosomal RNA, partial sequence
length: 1491
score 174.0
e value: 6.26554e-88
TACGGAAGGTCCTGGCGTTATCCGGATTTATTGGGTTTAAAGGGAGCGTAGGCCGCAGGGTAAGCGTGCTGTGAA...
|||||||||||| ||||||||||||||||||||||||||||||||||||||||||     |||||||| ||||||...
TACGGAAGGTCCAGGCGTTATCCGGATTTATTGGGTTTAAAGGGAGCGTAGGCCGTTTTTTAAGCGTGTTGTGAA...


Alignment sequence 57 hit 1
sequence gi|645321596|ref|NR_118524.1| Campylobacter mucosalis strain ATCC 43264 16S ribosomal RNA, partial sequence
length: 1433
score 261.0
e value: 2.71597e-136
TACGGGGGGTGCAAGCGTTACTCGGAATCACTGGGCGTAAAGGACGCGTAGGCGGATTATCAAGTCTCTTGTGAA...
|||||||||||||||||||||||||||||||||||||||||||||||||||||||||||||||||||||||||||...
TACGGGGGGTGCAAGCGTTACTCGGAATCACTGGGCGTAAAGGACGCGTAGGCGGATTATCAAGTCTCTTGTGAA...
Alignment sequence 57 hit 2
sequence gi|343203094|ref|NR_043607.1| Campylobacter mucosalis strain ATCC 43264 16S ribosomal RNA, partial sequence
length: 1339
score 261.0
e value: 2.71597e-136
TACGGGGGGTGCAAGCGTTACTCGGAATCACTGGGCGTAAAGGACGCGTAGGCGGATTATCAAGTCTCTTGTGAA...
|||||||||||||||||||||||||||||||||||||||||||||||||||||||||||||||||||||||||||...
TACGGGGGGTGCAAGCGTTACTCGGAATCACTGGGCGTAAAGGACGCGTAGGCGGATTATCAAGTCTCTTGTGAA...
Alignment sequence 57 hit 3
sequence gi|1397641698|ref|NR_156802.1| Campylobacter pinnipediorum subsp. pinnipediorum strain RM17260 16S ribosomal RNA, partial sequence >gi|1397641699|ref|NR_156805.1| Campylobacter pinnipediorum subsp. caledonicus strain RM18020 16S ribosomal RNA, partial sequence
length: 1501
score 258.0
e value: 1.26362e-134
TACGGGGGGTGCAAGCGTTACTCGGAATCACTGGGCGTAAAGGACGCGTAGGCGGATTATCAAGTCTCTTGTGAA...
||||||||||||||||||||||||||||||||||||||||||||||||||||||||||||||||||| |||||||...
TACGGGGGGTGCAAGCGTTACTCGGAATCACTGGGCGTAAAGGACGCGTAGGCGGATTATCAAGTCTTTTGTGAA...
Alignment sequence 57 hit 4
sequence gi|645321580|ref|NR_118512.1| Campylobacter concisus strain ATCC 33237 16S ribosomal RNA, partial sequence
length: 1434
score 252.0
e value: 2.73525e-131
TACGGGGGGTGCAAGCGTTACTCGGAATCACTGGGCGTAAAGGACGCGTAGGCGGATTATCAAGTCTCTTGTGAA...
||||| |||||||||||||||||||||||||||||||||||||||||||||||||||||||||||||||||||||...
TACGGAGGGTGCAAGCGTTACTCGGAATCACTGGGCGTAAAGGACGCGTAGGCGGATTATCAAGTCTCTTGTGAA...
Alignment sequence 57 hit 5
sequence gi|343203091|ref|NR_043604.1| Campylobacter concisus strain ATCC 33237 16S ribosomal RNA, partial sequence
length: 1340
score 252.0
e value: 2.73525e-131
TACGGGGGGTGCAAGCGTTACTCGGAATCACTGGGCGTAAAGGACGCGTAGGCGGATTATCAAGTCTCTTGTGAA...
||||| |||||||||||||||||||||||||||||||||||||||||||||||||||||||||||||||||||||...
TACGGAGGGTGCAAGCGTTACTCGGAATCACTGGGCGTAAAGGACGCGTAGGCGGATTATCAAGTCTCTTGTGAA...


Alignment sequence 58 hit 1
sequence gi|566085368|ref|NR_109417.1| Terrimonas rubra strain M-8 16S ribosomal RNA, partial sequence
length: 1418
score 183.0
e value: 6.22137e-93
TACGGAGGGTGCGAGCATTATCCGGATTTACTGGGTTTAAAGGGTGCGTAGGTGGCTAAGTAAGTCAGTGGTGAA...
|||||||||||| ||| ||||||||||| |||||||||||||||||||||||||| | |||||||||||||||||...
TACGGAGGGTGCAAGCGTTATCCGGATTCACTGGGTTTAAAGGGTGCGTAGGTGGGTTAGTAAGTCAGTGGTGAA...
Alignment sequence 58 hit 2
sequence gi|343200563|ref|NR_041250.1| Terrimonas lutea strain DY 16S ribosomal RNA, partial sequence
length: 1431
score 183.0
e value: 6.22137e-93
TACGGAGGGTGCGAGCATTATCCGGATTTACTGGGTTTAAAGGGTGCGTAGGTGGCTAAGTAAGTCAGTGGTGAA...
|||||||||||| ||| ||||||||||| |||||||||||||||||||||||||| |  ||||||||||||||||...
TACGGAGGGTGCAAGCGTTATCCGGATTCACTGGGTTTAAAGGGTGCGTAGGTGGGTTGGTAAGTCAGTGGTGAA...
Alignment sequence 58 hit 3
sequence gi|1397641718|ref|NR_156827.1| Terrimonas crocea strain M1-33108 16S ribosomal RNA, partial sequence
length: 1460
score 180.0
e value: 2.89452e-91
TACGGAGGGTGCGAGCATTATCCGGATTTACTGGGTTTAAAGGGTGCGTAGGTGGCTAAGTAAGTCAGTGGTGAA...
|||||||||||| ||| ||||||||||| |||||||||||||||||||||||||| |  ||||||||||||||||...
TACGGAGGGTGCAAGCGTTATCCGGATTCACTGGGTTTAAAGGGTGCGTAGGTGGGTTGGTAAGTCAGTGGTGAA...
Alignment sequence 58 hit 4
sequence gi|1341394026|ref|NR_153698.1| Niastella hibisci strain THG-YS3.2.1 16S ribosomal RNA, partial sequence
length: 1479
score 180.0
e value: 2.89452e-91
TACGGAGGGTGCGAGCATTATCCGGATTTACTGGGTTTAAAGGGTGCGTAGGTGGCTAAGTAAGTCAGTGGTGAA...
|||||||||||| ||| ||||||||||| |||||||||||||||||||||||||| |  ||||||||||||||||...
TACGGAGGGTGCAAGCGTTATCCGGATTCACTGGGTTTAAAGGGTGCGTAGGTGGGTTGGTAAGTCAGTGGTGAA...
Alignment sequence 58 hit 5
sequence gi|961555244|ref|NR_134213.1| Terrimonas arctica strain R9-86 16S ribosomal RNA, partial sequence
length: 1419
score 180.0
e value: 2.89452e-91
TACGGAGGGTGCGAGCATTATCCGGATTTACTGGGTTTAAAGGGTGCGTAGGTGGCTAAGTAAGTCAGTGGTGAA...
|||||||||||| ||| ||||||||||| |||||||||||||||||||||||||| |  ||||||||||||||||...
TACGGAGGGTGCAAGCGTTATCCGGATTCACTGGGTTTAAAGGGTGCGTAGGTGGGTTGGTAAGTCAGTGGTGAA...


Alignment sequence 59 hit 1
sequence gi|566085368|ref|NR_109417.1| Terrimonas rubra strain M-8 16S ribosomal RNA, partial sequence
length: 1418
score 186.0
e value: 1.3372e-94
TACGGAGGGTGCGAGCATTATCCGGATTTACTGGGTTTAAAGGGTGCGTAGGTGGCTAAGTAAGTCAGTGGTGAA...
|||||||||||| ||| ||||||||||| |||||||||||||||||||||||||| | |||||||||||||||||...
TACGGAGGGTGCAAGCGTTATCCGGATTCACTGGGTTTAAAGGGTGCGTAGGTGGGTTAGTAAGTCAGTGGTGAA...
Alignment sequence 59 hit 2
sequence gi|343200563|ref|NR_041250.1| Terrimonas lutea strain DY 16S ribosomal RNA, partial sequence
length: 1431
score 186.0
e value: 1.3372e-94
TACGGAGGGTGCGAGCATTATCCGGATTTACTGGGTTTAAAGGGTGCGTAGGTGGCTAAGTAAGTCAGTGGTGAA...
|||||||||||| ||| ||||||||||| |||||||||||||||||||||||||| |  ||||||||||||||||...
TACGGAGGGTGCAAGCGTTATCCGGATTCACTGGGTTTAAAGGGTGCGTAGGTGGGTTGGTAAGTCAGTGGTGAA...
Alignment sequence 59 hit 3
sequence gi|1397641718|ref|NR_156827.1| Terrimonas crocea strain M1-33108 16S ribosomal RNA, partial sequence
length: 1460
score 183.0
e value: 6.22137e-93
TACGGAGGGTGCGAGCATTATCCGGATTTACTGGGTTTAAAGGGTGCGTAGGTGGCTAAGTAAGTCAGTGGTGAA...
|||||||||||| ||| ||||||||||| |||||||||||||||||||||||||| |  ||||||||||||||||...
TACGGAGGGTGCAAGCGTTATCCGGATTCACTGGGTTTAAAGGGTGCGTAGGTGGGTTGGTAAGTCAGTGGTGAA...
Alignment sequence 59 hit 4
sequence gi|1341394026|ref|NR_153698.1| Niastella hibisci strain THG-YS3.2.1 16S ribosomal RNA, partial sequence
length: 1479
score 183.0
e value: 6.22137e-93
TACGGAGGGTGCGAGCATTATCCGGATTTACTGGGTTTAAAGGGTGCGTAGGTGGCTAAGTAAGTCAGTGGTGAA...
|||||||||||| ||| ||||||||||| |||||||||||||||||||||||||| |  ||||||||||||||||...
TACGGAGGGTGCAAGCGTTATCCGGATTCACTGGGTTTAAAGGGTGCGTAGGTGGGTTGGTAAGTCAGTGGTGAA...
Alignment sequence 59 hit 5
sequence gi|961555244|ref|NR_134213.1| Terrimonas arctica strain R9-86 16S ribosomal RNA, partial sequence
length: 1419
score 183.0
e value: 6.22137e-93
TACGGAGGGTGCGAGCATTATCCGGATTTACTGGGTTTAAAGGGTGCGTAGGTGGCTAAGTAAGTCAGTGGTGAA...
|||||||||||| ||| ||||||||||| |||||||||||||||||||||||||| |  ||||||||||||||||...
TACGGAGGGTGCAAGCGTTATCCGGATTCACTGGGTTTAAAGGGTGCGTAGGTGGGTTGGTAAGTCAGTGGTGAA...


Alignment sequence 60 hit 1
sequence gi|444439665|ref|NR_074980.1| Veillonella parvula DSM 2008 16S ribosomal RNA, partial sequence
length: 1551
score 263.0
e value: 2.09957e-137
TACGTAGGTGGCAAGCGTTGTCCGGAATTATTGGGCGTAAAGCGCGCGCAGGCGGATCAGTCAGTCTGTCTTAAA...
|||||||||||||||||||||||||||||||||||||||||||||||||||||||||||||||||||||||||||...
TACGTAGGTGGCAAGCGTTGTCCGGAATTATTGGGCGTAAAGCGCGCGCAGGCGGATCAGTCAGTCTGTCTTAAA...
Alignment sequence 60 hit 2
sequence gi|631252372|ref|NR_113570.1| Veillonella tobetsuensis strain JCM 17976 16S ribosomal RNA, partial sequence
length: 1520
score 263.0
e value: 2.09957e-137
TACGTAGGTGGCAAGCGTTGTCCGGAATTATTGGGCGTAAAGCGCGCGCAGGCGGATCAGTCAGTCTGTCTTAAA...
|||||||||||||||||||||||||||||||||||||||||||||||||||||||||||||||||||||||||||...
TACGTAGGTGGCAAGCGTTGTCCGGAATTATTGGGCGTAAAGCGCGCGCAGGCGGATCAGTCAGTCTGTCTTAAA...
Alignment sequence 60 hit 3
sequence gi|631251833|ref|NR_113031.1| Veillonella parvula strain JCM 12972 16S ribosomal RNA, partial sequence
length: 1524
score 263.0
e value: 2.09957e-137
TACGTAGGTGGCAAGCGTTGTCCGGAATTATTGGGCGTAAAGCGCGCGCAGGCGGATCAGTCAGTCTGTCTTAAA...
|||||||||||||||||||||||||||||||||||||||||||||||||||||||||||||||||||||||||||...
TACGTAGGTGGCAAGCGTTGTCCGGAATTATTGGGCGTAAAGCGCGCGCAGGCGGATCAGTCAGTCTGTCTTAAA...
Alignment sequence 60 hit 4
sequence gi|343205705|ref|NR_044091.1| Veillonella rogosae strain CF100 16S ribosomal RNA, partial sequence
length: 1344
score 263.0
e value: 2.09957e-137
TACGTAGGTGGCAAGCGTTGTCCGGAATTATTGGGCGTAAAGCGCGCGCAGGCGGATCAGTCAGTCTGTCTTAAA...
|||||||||||||||||||||||||||||||||||||||||||||||||||||||||||||||||||||||||||...
TACGTAGGTGGCAAGCGTTGTCCGGAATTATTGGGCGTAAAGCGCGCGCAGGCGGATCAGTCAGTCTGTCTTAAA...
Alignment sequence 60 hit 5
sequence gi|645322414|ref|NR_119168.1| Veillonella parvula DSM 2008 16S ribosomal RNA, partial sequence
length: 1513
score 263.0
e value: 2.09957e-137
TACGTAGGTGGCAAGCGTTGTCCGGAATTATTGGGCGTAAAGCGCGCGCAGGCGGATCAGTCAGTCTGTCTTAAA...
|||||||||||||||||||||||||||||||||||||||||||||||||||||||||||||||||||||||||||...
TACGTAGGTGGCAAGCGTTGTCCGGAATTATTGGGCGTAAAGCGCGCGCAGGCGGATCAGTCAGTCTGTCTTAAA...


Alignment sequence 61 hit 1
sequence gi|636560858|ref|NR_116918.1| Moraxella porci DSM 25326 strain SN9-4M 16S ribosomal RNA, partial sequence
length: 1364
score 262.0
e value: 7.55141e-137
TACAGAGGGTGCAAGCGTTAATCGGAATTACTGGGCGTAAAGCGCGCGTAGGTGGTTACTTAAGTCAGATGTGAA...
|||||||||||||||||||||||||||||||||||||||||||||||||||||||||||||||||||||||||||...
TACAGAGGGTGCAAGCGTTAATCGGAATTACTGGGCGTAAAGCGCGCGTAGGTGGTTACTTAAGTCAGATGTGAA...
Alignment sequence 61 hit 2
sequence gi|343202380|ref|NR_042666.1| Moraxella pluranimalium strain 248-01 16S ribosomal RNA, partial sequence
length: 1395
score 259.0
e value: 3.51333e-135
TACAGAGGGTGCAAGCGTTAATCGGAATTACTGGGCGTAAAGCGCGCGTAGGTGGTTACTTAAGTCAGATGTGAA...
|||||||||||||||||||||||||||||||||||||||||||||||||||||||||||||||||||||||||||...
TACAGAGGGTGCAAGCGTTAATCGGAATTACTGGGCGTAAAGCGCGCGTAGGTGGTTACTTAAGTCAGATGTGAA...
Alignment sequence 61 hit 3
sequence gi|265678609|ref|NR_028914.1| Moraxella canis strain N7 16S ribosomal RNA, partial sequence
length: 1447
score 254.0
e value: 2.11448e-132
TACAGAGGGTGCAAGCGTTAATCGGAATTACTGGGCGTAAAGCGCGCGTAGGTGGTTACTTAAGTCAGATGTGAA...
|||||||||||||||||||||||||||||||||||||||||||||||||||||||||||||||||||||||||||...
TACAGAGGGTGCAAGCGTTAATCGGAATTACTGGGCGTAAAGCGCGCGTAGGTGGTTACTTAAGTCAGATGTGAA...
Alignment sequence 61 hit 4
sequence gi|559795345|ref|NR_104938.1| Moraxella nonliquefaciens strain 4663/62 16S ribosomal RNA, partial sequence
length: 1521
score 253.0
e value: 7.60502e-132
TACAGAGGGTGCAAGCGTTAATCGGAATTACTGGGCGTAAAGCGCGCGTAGGTGGTTACTTAAGTCAGATGTGAA...
|||||||||||||||||||||||||||||||||||||||||||||||||||||||||| ||||||||||||||||...
TACAGAGGGTGCAAGCGTTAATCGGAATTACTGGGCGTAAAGCGCGCGTAGGTGGTTATTTAAGTCAGATGTGAA...
Alignment sequence 61 hit 5
sequence gi|645320642|ref|NR_117799.1| Moraxella nonliquefaciens strain CCUG 348 16S ribosomal RNA, partial sequence
length: 1502
score 253.0
e value: 7.60502e-132
TACAGAGGGTGCAAGCGTTAATCGGAATTACTGGGCGTAAAGCGCGCGTAGGTGGTTACTTAAGTCAGATGTGAA...
|||||||||||||||||||||||||||||||||||||||||||||||||||||||||| ||||||||||||||||...
TACAGAGGGTGCAAGCGTTAATCGGAATTACTGGGCGTAAAGCGCGCGTAGGTGGTTATTTAAGTCAGATGTGAA...


Alignment sequence 62 hit 1
sequence gi|959494835|ref|NR_133714.1| Carboxylicivirga mesophila strain MEBiC 07026 16S ribosomal RNA, partial sequence
length: 1445
score 183.0
e value: 6.22137e-93
TACGGAGGATGCAAGCGTTATCCGGATTTATTGGGTTTAAAGGGTGCGTAGGCGGTATTACAAGTCAGGGGTGAA...
|||||||||||||||||||||||||||| |||||||||||||||||||||||||| ||   ||||||||||||||...
TACGGAGGATGCAAGCGTTATCCGGATTCATTGGGTTTAAAGGGTGCGTAGGCGGAATAGTAAGTCAGGGGTGAA...
Alignment sequence 62 hit 2
sequence gi|959494837|ref|NR_133715.1| Carboxylicivirga taeanensis strain MEBiC 08903 16S ribosomal RNA, partial sequence
length: 1381
score 180.0
e value: 2.89452e-91
TACGGAGGATGCAAGCGTTATCCGGATTTATTGGGTTTAAAGGGTGCGTAGGCGGTATTACAAGTCAGGGGTGAA...
|||||||||||| ||||||||||||||| |||||||||||||||||||||||||| ||   ||||||||||||||...
TACGGAGGATGCGAGCGTTATCCGGATTCATTGGGTTTAAAGGGTGCGTAGGCGGAATAGTAAGTCAGGGGTGAA...
Alignment sequence 62 hit 3
sequence gi|444304153|ref|NR_074577.1| Paludibacter propionicigenes WB4 16S ribosomal RNA, partial sequence
length: 1516
score 180.0
e value: 2.89452e-91
TACGGAGGATGCAAGCGTTATCCGGATTTATTGGGTTTAAAGGGTGCGTAGGCGGTATTAC-AAGTCAGGGGTGA...
|||||||||| | |||||||||||||||||||||||||||||||||||||||||| |     ||||||| |||||...
TACGGAGGATCCGAGCGTTATCCGGATTTATTGGGTTTAAAGGGTGCGTAGGCGG-ACCCTTAAGTCAGTGGTGA...
Alignment sequence 62 hit 4
sequence gi|645320817|ref|NR_117932.1| Alkalitalea saponilacus strain SC/BZ-SP2 16S ribosomal RNA, partial sequence
length: 1486
score 180.0
e value: 2.89452e-91
TACGGAGGATGCAAGCGTTATCCGGATTTATTGGGTTTAAAGGGTGCGTAGGCGGTATTACAAGTCAGGGGTGAA...
|||||||||||| |||||||||||||||||||||||||||||||||||||||||| ||   ||||||||||||||...
TACGGAGGATGCGAGCGTTATCCGGATTTATTGGGTTTAAAGGGTGCGTAGGCGGAATAGTAAGTCAGGGGTGAA...
Alignment sequence 62 hit 5
sequence gi|566085049|ref|NR_108635.1| Natronoflexus pectinivorans strain AP1 16S ribosomal RNA, partial sequence
length: 1467
score 180.0
e value: 2.89452e-91
TACGGAGGATGCAAGCGTTATCCGGATTTATTGGGTTTAAAGGGTGCGTAGGCGGTATTACAAGTCAGGGGTGAA...
|||||||||||| |||||||||||||||||||||||||||||||||||||||||| ||   ||||||||||||||...
TACGGAGGATGCGAGCGTTATCCGGATTTATTGGGTTTAAAGGGTGCGTAGGCGGAATAGTAAGTCAGGGGTGAA...


Alignment sequence 63 hit 1
sequence gi|343200677|ref|NR_041364.1| Prevotella stercorea DSM 18206 strain CB35 16S ribosomal RNA, partial sequence
length: 1488
score 249.0
e value: 1.27259e-129
TACGGAAGGTCCGGGCGTTATCCGGATTTATTGGGTTTAAAGGGAGCGTAGGCCGTCTTATAAGCGTGTTGTGAA...
|||||||||||||||||||||||||||||||||||||||||||||||||||||||| |  |||||||||||||||...
TACGGAAGGTCCGGGCGTTATCCGGATTTATTGGGTTTAAAGGGAGCGTAGGCCGTTTGGTAAGCGTGTTGTGAA...
Alignment sequence 63 hit 2
sequence gi|219857187|ref|NR_024815.1| Prevotella shahii strain EHS11 16S ribosomal RNA, partial sequence
length: 1490
score 201.0
e value: 6.13397e-103
TACGGAAGGTCCGGGCGTTATCCGGATTTATTGGGTTTAAAGGGAGCGTAGGCCGTCTTATAAGCGTGTTGTGAA...
|||||||||||| |||||||||||||||||||||||||||||||||||||||||| ||  |||||||||||||||...
TACGGAAGGTCCAGGCGTTATCCGGATTTATTGGGTTTAAAGGGAGCGTAGGCCGCCTCTTAAGCGTGTTGTGAA...
Alignment sequence 63 hit 3
sequence gi|265678562|ref|NR_028866.1| Prevotella bryantii B14 16S ribosomal RNA, partial sequence
length: 1486
score 201.0
e value: 6.13397e-103
TACGGAAGGTCCGGGCGTTATCCGGATTTATTGGGTTTAAAGGGAGCGTAGGCCGTCTTATAAGCGTGTTGTGAA...
|||||||||||||||||||||||||||||||||||||||||||||||| ||||||| |  |||||||||||||||...
TACGGAAGGTCCGGGCGTTATCCGGATTTATTGGGTTTAAAGGGAGCGCAGGCCGTTTGGTAAGCGTGTTGTGAA...
Alignment sequence 63 hit 4
sequence gi|631251911|ref|NR_113109.1| Prevotella loescheii strain JCM 8530 16S ribosomal RNA, partial sequence
length: 1476
score 195.0
e value: 1.32777e-99
TACGGAAGGTCCGGGCGTTATCCGGATTTATTGGGTTTAAAGGGAGCGTAGGCCGT-CTTATAAGCGTGTTGTGA...
|||||||||||||||||||||||||||||||||||||||||||||||||||||||  | | ||||||||||||||...
TACGGAAGGTCCGGGCGTTATCCGGATTTATTGGGTTTAAAGGGAGCGTAGGCCGCGCCT-TAAGCGTGTTGTGA...
Alignment sequence 63 hit 5
sequence gi|631251910|ref|NR_113108.1| Prevotella loescheii strain JCM 12249 16S ribosomal RNA, partial sequence
length: 1490
score 195.0
e value: 1.32777e-99
TACGGAAGGTCCGGGCGTTATCCGGATTTATTGGGTTTAAAGGGAGCGTAGGCCGT-CTTATAAGCGTGTTGTGA...
|||||||||||||||||||||||||||||||||||||||||||||||||||||||  | | ||||||||||||||...
TACGGAAGGTCCGGGCGTTATCCGGATTTATTGGGTTTAAAGGGAGCGTAGGCCGCGCCT-TAAGCGTGTTGTGA...


Alignment sequence 64 hit 1
sequence gi|265678656|ref|NR_028961.1| Faecalibacterium prausnitzii strain ATCC 27768 16S ribosomal RNA, partial sequence
length: 1462
score 261.0
e value: 2.71597e-136
AACGTAGGTCACAAGCGTTGTCCGGAATTACTGGGTGTAAAGGGAGCGCAGGCGGGAAGACAAGTTGGAAGTGAA...
||||||||||||||||||||||||||||||||||||||||||||||||||||||||||| |||||||||||||||...
AACGTAGGTCACAAGCGTTGTCCGGAATTACTGGGTGTAAAGGGAGCGCAGGCGGGAAGGCAAGTTGGAAGTGAA...
Alignment sequence 64 hit 2
sequence gi|1397641802|ref|NR_156911.1| Fournierella massiliensis strain AT2 16S ribosomal RNA, partial sequence
length: 1491
score 216.0
e value: 2.81376e-111
AACGTAGGTCACAAGCGTTGTCCGGAATTACTGGGTGTAAAGGGAGCGCAGGCGGGAAGACAAGTTGGAAGTGAA...
|||||||||  |||||||||||||||||||||||||||||||||||||||||||||    |||||||||||||||...
AACGTAGGTGGCAAGCGTTGTCCGGAATTACTGGGTGTAAAGGGAGCGCAGGCGGGTCTGCAAGTTGGAAGTGAA...
Alignment sequence 64 hit 3
sequence gi|265678692|ref|NR_028997.1| Subdoligranulum variabile strain BI 114 16S ribosomal RNA, partial sequence
length: 1428
score 210.0
e value: 6.09072e-108
AACGTAGGTCACAAGCGTTGTCCGGAATTACTGGGTGTAAAGGGAGCGCAGGCGGGAAGACAAGTTGGAAGTGAA...
||||||||   ||||||||||||||||||||||||||||||||||||||||||||   | |||||||||||||||...
AACGTAGGGTGCAAGCGTTGTCCGGAATTACTGGGTGTAAAGGGAGCGCAGGCGGACCGGCAAGTTGGAAGTGAA...
Alignment sequence 64 hit 4
sequence gi|1277396189|ref|NR_151900.1| Ruthenibacterium lactatiformans strain 585-1 16S ribosomal RNA, partial sequence
length: 1519
score 207.0
e value: 2.83374e-106
AACGTAGGTCACAAGCGTTGTCCGGAATTACTGGGTGTAAAGGGAGCGCAGGCGGGAAGACAAGTTGGAAGTGAA...
||||||||   ||||||||||||||||||||||||||||||||||||||||||||   | |||||||| ||||||...
AACGTAGGGTGCAAGCGTTGTCCGGAATTACTGGGTGTAAAGGGAGCGCAGGCGGATTGGCAAGTTGGGAGTGAA...
Alignment sequence 64 hit 5
sequence gi|559795255|ref|NR_104846.1| Gemmiger formicilis strain X2-56 16S ribosomal RNA, partial sequence
length: 1426
score 207.0
e value: 2.83374e-106
AACGTAGGTCACAAGCGTTGTCCGGAATTACTGGGTGTAAAGGGAGCGCAGGCGGGAAGACAAGTTGGAAGTGAA...
||||||||   ||||||||||||||||||||||||||||||||||||||||||||   | |||||||||||||||...
AACGTAGGGTGCAAGCGTTGTCCGGAATTACTGGGTGTAAAGGGAGCGCAGGCGGACCGGCAAGTTGGAAGTGAA...


Alignment sequence 65 hit 1
sequence gi|343202518|ref|NR_042867.1| Actinobacillus indolicus strain 46KC2 16S ribosomal RNA, partial sequence
length: 1362
score 264.0
e value: 5.8376e-138
TACGGAGGGTGCGAGCGTTAATCGGAATGACTGGGCGTAAAGGGCACGCAGGCGGTGACTTAAGTGAGATGTGAA...
|||||||||||||||||||||||||||||||||||||||||||||||||||||||||||||||||||||||||||...
TACGGAGGGTGCGAGCGTTAATCGGAATGACTGGGCGTAAAGGGCACGCAGGCGGTGACTTAAGTGAGATGTGAA...
Alignment sequence 65 hit 2
sequence gi|645321999|ref|NR_118848.1| Actinobacillus indolicus strain 46KC2 16S ribosomal RNA, partial sequence
length: 1464
score 264.0
e value: 5.8376e-138
TACGGAGGGTGCGAGCGTTAATCGGAATGACTGGGCGTAAAGGGCACGCAGGCGGTGACTTAAGTGAGATGTGAA...
|||||||||||||||||||||||||||||||||||||||||||||||||||||||||||||||||||||||||||...
TACGGAGGGTGCGAGCGTTAATCGGAATGACTGGGCGTAAAGGGCACGCAGGCGGTGACTTAAGTGAGATGTGAA...
Alignment sequence 65 hit 3
sequence gi|343202530|ref|NR_042879.1| Glaesserella parasuis strain CCUG 3712 16S ribosomal RNA, partial sequence
length: 1362
score 261.0
e value: 2.71597e-136
TACGGAGGGTGCGAGCGTTAATCGGAATGACTGGGCGTAAAGGGCACGCAGGCGGTGACTTAAGTGAGATGTGAA...
|||||||||||||||||||||||||||||||||||||||||||||||||||||||||||||||||||||||||||...
TACGGAGGGTGCGAGCGTTAATCGGAATGACTGGGCGTAAAGGGCACGCAGGCGGTGACTTAAGTGAGATGTGAA...
Alignment sequence 65 hit 4
sequence gi|645321890|ref|NR_118757.1| Glaesserella parasuis strain NCTC 4557 16S ribosomal RNA, partial sequence
length: 1477
score 257.0
e value: 4.54478e-134
TACGGAGGGTGCGAGCGTTAATCGGAATGACTGGGCGTAAAGGGCACGCAGGCGGTGACTTAAGTGAGATGTGAA...
|||||||||||||||||||||||||||||||||||||||||||||||||||||||||||||||||||||||||||...
TACGGAGGGTGCGAGCGTTAATCGGAATGACTGGGCGTAAAGGGCACGCAGGCGGTGACTTAAGTGAGATGTGAA...
Alignment sequence 65 hit 5
sequence gi|343202520|ref|NR_042869.1| Actinobacillus minor NM305 16S ribosomal RNA, partial sequence
length: 1362
score 255.0
e value: 5.87904e-133
TACGGAGGGTGCGAGCGTTAATCGGAATGACTGGGCGTAAAGGGCACGCAGGCGGTGACTTAAGTGAGATGTGAA...
|||||||||||||||||||||||||||||||||||||||||||||||||||||||||||||||||||||||||||...
TACGGAGGGTGCGAGCGTTAATCGGAATGACTGGGCGTAAAGGGCACGCAGGCGGTGACTTAAGTGAGATGTGAA...


Alignment sequence 66 hit 1
sequence gi|343206012|ref|NR_044561.1| Chryseobacterium taklimakanense strain X-65 16S ribosomal RNA, partial sequence
length: 1391
score 226.0
e value: 7.76815e-117
TACGGAGGGTGCAAGCGTTATCCGGATTTATTGGGTTTAAAGGGTCCGTAGGTGGGTTAGTAAGTCAGTGGTGAA...
|||||||||||||||||||||||||||||||||||||||||||||||||||| ||| | ||||||||||||||||...
TACGGAGGGTGCAAGCGTTATCCGGATTTATTGGGTTTAAAGGGTCCGTAGGCGGGCTCGTAAGTCAGTGGTGAA...
Alignment sequence 66 hit 2
sequence gi|645320865|ref|NR_117970.1| Riemerella columbipharyngis strain 8151 16S ribosomal RNA, partial sequence
length: 1433
score 223.0
e value: 3.61417e-115
TACGGAGGGTGCAAGCGTTATCCGGATTTATTGGGTTTAAAGGGTCCGTAGGTGGGTTAGTAAGTCAGTGGTGAA...
|||||||||||||||||||||||||||||||||||||||||||||||| ||| ||| | ||||||||||||||||...
TACGGAGGGTGCAAGCGTTATCCGGATTTATTGGGTTTAAAGGGTCCGCAGGCGGGCTTGTAAGTCAGTGGTGAA...
Alignment sequence 66 hit 3
sequence gi|1397641853|ref|NR_156963.1| Cloacibacterium caeni strain B6 16S ribosomal RNA, partial sequence
length: 1458
score 220.0
e value: 1.68151e-113
TACGGAGGGTGCAAGCGTTATCCGGATTTATTGGGTTTAAAGGGTCCGTAGGTGG-GTTAGTAAGTCAGTGGTGA...
|||||||||||||||||||||||||||||||||||||||||||||||||||| ||  ||| ||||||||||||||...
TACGGAGGGTGCAAGCGTTATCCGGATTTATTGGGTTTAAAGGGTCCGTAGGCGGACTTA-TAAGTCAGTGGTGA...
Alignment sequence 66 hit 4
sequence gi|444304005|ref|NR_074429.1| Riemerella anatipestifer strain DSM 15868 16S ribosomal RNA, partial sequence
length: 1505
score 220.0
e value: 1.68151e-113
TACGGAGGGTGCAAGCGTTATCCGGATTTATTGGGTTTAAAGGGTCCGTAGGTGGGTTAGTAAGTCAGTGGTGAA...
|||||||||||||||||||||||||||||||||||||||||||||||| ||| ||| ||||||||||||||||||...
TACGGAGGGTGCAAGCGTTATCCGGATTTATTGGGTTTAAAGGGTCCGCAGGCGGGCTAGTAAGTCAGTGGTGAA...
Alignment sequence 66 hit 5
sequence gi|672239066|ref|NR_125655.1| Cloacibacterium haliotis strain WB5 16S ribosomal RNA, partial sequence
length: 1438
score 220.0
e value: 1.68151e-113
TACGGAGGGTGCAAGCGTTATCCGGATTTATTGGGTTTAAAGGGTCCGTAGGTGG-GTTAGTAAGTCAGTGGTGA...
|||||||||||||||||||||||||||||||||||||||||||||||||||| ||  ||| ||||||||||||||...
TACGGAGGGTGCAAGCGTTATCCGGATTTATTGGGTTTAAAGGGTCCGTAGGCGGACTTA-TAAGTCAGTGGTGA...


Alignment sequence 67 hit 1
sequence gi|631252031|ref|NR_113229.1| Leptotrichia wadei strain JCM 16777 16S ribosomal RNA, partial sequence
length: 1473
score 207.0
e value: 2.83374e-106
TACGTATGTCGCGAGCGTTATCCGGAATTATTGGGCATAAAGGGCATCTAGGCGG-GGGACTAAGTCGGGGGTGA...
|||||||||||||||||||||||||||||||||||||||||||||||||||||||  ||| |||||| |||||||...
TACGTATGTCGCGAGCGTTATCCGGAATTATTGGGCATAAAGGGCATCTAGGCGGCCGGA-TAAGTCTGGGGTGA...
Alignment sequence 67 hit 2
sequence gi|631253196|ref|NR_114394.1| Leptotrichia buccalis strain C-1013-b 16S ribosomal RNA, partial sequence
length: 1473
score 204.0
e value: 1.31841e-104
TACGTATGTCGCGAGCGTTATCCGGAATTATTGGGCATAAAGGGCATCTAGGCGG-GGGACTAAGTCGGGGGTGA...
|||||||||||| ||||||||||||||||||||||||||||||||||||||||||   ||| ||||| |||||||...
TACGTATGTCGCAAGCGTTATCCGGAATTATTGGGCATAAAGGGCATCTAGGCGGCCAGAC-AAGTCTGGGGTGA...
Alignment sequence 67 hit 3
sequence gi|444304016|ref|NR_074440.1| Leptotrichia buccalis C-1013-b strain DSM 1135 16S ribosomal RNA, partial sequence
length: 1505
score 204.0
e value: 1.31841e-104
TACGTATGTCGCGAGCGTTATCCGGAATTATTGGGCATAAAGGGCATCTAGGCGG-GGGACTAAGTCGGGGGTGA...
|||||||||||| ||||||||||||||||||||||||||||||||||||||||||   ||| ||||| |||||||...
TACGTATGTCGCAAGCGTTATCCGGAATTATTGGGCATAAAGGGCATCTAGGCGGCCAGAC-AAGTCTGGGGTGA...
Alignment sequence 67 hit 4
sequence gi|310974980|ref|NR_036844.1| Leptotrichia wadei strain LB16 16S ribosomal RNA, partial sequence
length: 1486
score 199.0
e value: 7.93479e-102
TACGTATGTCGCGAGCGTTATCCGGAATTATTGGGCATAAAGGGCATCTAGGCGGGGGACTAAGTCGGGGGTGAA...
|||||||||||||||||||||||||||||||||||||||||||||||||||||||  |  ||||||  |||||||...
TACGTATGTCGCGAGCGTTATCCGGAATTATTGGGCATAAAGGGCATCTAGGCGGCCGTRTAAGTCTAGGGTGAA...
Alignment sequence 67 hit 5
sequence gi|631251963|ref|NR_113161.1| Leptotrichia hofstadii strain JCM 16775 16S ribosomal RNA, partial sequence
length: 1473
score 192.0
e value: 6.17751e-98
TACGTATGTCGCGAGCGTTATCCGGAATTATTGGGCATAAAGGGCATCTAGGCGGG-GGACTAAGTCGGGGGTGA...
|||||||||||| ||||||||||||||||||||||||||||||||||||||||||   | | ||||| |||||||...
TACGTATGTCGCAAGCGTTATCCGGAATTATTGGGCATAAAGGGCATCTAGGCGGCCAGGC-AAGTCTGGGGTGA...


Alignment sequence 68 hit 1
sequence gi|343200677|ref|NR_041364.1| Prevotella stercorea DSM 18206 strain CB35 16S ribosomal RNA, partial sequence
length: 1488
score 205.0
e value: 3.66567e-105
TACGGAAGGTCCGGGCGTTATCCGGATTTATTGGGTTTAAAGGGAGCGCAGGCCGTATGGTAAGCGTGTTGTGAA...
|||||||||||||||||||||||||||||||||||||||||||||||| ||||||| ||||||||||||||||||...
TACGGAAGGTCCGGGCGTTATCCGGATTTATTGGGTTTAAAGGGAGCGTAGGCCGTTTGGTAAGCGTGTTGTGAA...
Alignment sequence 68 hit 2
sequence gi|631251911|ref|NR_113109.1| Prevotella loescheii strain JCM 8530 16S ribosomal RNA, partial sequence
length: 1476
score 184.0
e value: 1.72977e-93
TACGGAAGGTCCGGGCGTTATCCGGATTTATTGGGTTTAAAGGGAGCGCAGGCCGTATGGTAAGCGTGTTGTGAA...
|||||||||||||||||||||||||||||||||||||||||||||||| ||||||     |||||||||||||||...
TACGGAAGGTCCGGGCGTTATCCGGATTTATTGGGTTTAAAGGGAGCGTAGGCCGCGCCTTAAGCGTGTTGTGAA...
Alignment sequence 68 hit 3
sequence gi|631251910|ref|NR_113108.1| Prevotella loescheii strain JCM 12249 16S ribosomal RNA, partial sequence
length: 1490
score 184.0
e value: 1.72977e-93
TACGGAAGGTCCGGGCGTTATCCGGATTTATTGGGTTTAAAGGGAGCGCAGGCCGTATGGTAAGCGTGTTGTGAA...
|||||||||||||||||||||||||||||||||||||||||||||||| ||||||     |||||||||||||||...
TACGGAAGGTCCGGGCGTTATCCGGATTTATTGGGTTTAAAGGGAGCGTAGGCCGCGCCTTAAGCGTGTTGTGAA...
Alignment sequence 68 hit 4
sequence gi|343198659|ref|NR_043216.1| Prevotella loescheii strain NCTC 11321 16S ribosomal RNA, partial sequence
length: 1451
score 184.0
e value: 1.72977e-93
TACGGAAGGTCCGGGCGTTATCCGGATTTATTGGGTTTAAAGGGAGCGCAGGCCGTATGGTAAGCGTGTTGTGAA...
|||||||||||||||||||||||||||||||||||||||||||||||| ||||||     |||||||||||||||...
TACGGAAGGTCCGGGCGTTATCCGGATTTATTGGGTTTAAAGGGAGCGTAGGCCGCGCCTTAAGCGTGTTGTGAA...
Alignment sequence 68 hit 5
sequence gi|265678562|ref|NR_028866.1| Prevotella bryantii B14 16S ribosomal RNA, partial sequence
length: 1486
score 184.0
e value: 1.72977e-93
TACGGAAGGTCCGGGCGTTATCCGGATTTATTGGGTTTAAAGGGAGCGCAGGCCGTATGGTAAGCGTGTTGTGAA...
|||||||||||||||||||||||||||||||||||||||||||||||||||||||| ||||||||||||||||||...
TACGGAAGGTCCGGGCGTTATCCGGATTTATTGGGTTTAAAGGGAGCGCAGGCCGTTTGGTAAGCGTGTTGTGAA...


Alignment sequence 69 hit 1
sequence gi|265678539|ref|NR_028843.1| Neisseria dentiae strain V33 16S ribosomal RNA, partial sequence
length: 1341
score 261.0
e value: 2.71597e-136
TACGTAGGGTGCGAGCGTTAATCGGAATTACTGGGCGTAAAGCGGGCGCAGACGGTTACTTAAGCAGGATGTGAA...
|||||||||||||||||||||||||||||||||||||||||||||||||||||||||||||||||||||||||||...
TACGTAGGGTGCGAGCGTTAATCGGAATTACTGGGCGTAAAGCGGGCGCAGACGGTTACTTAAGCAGGATGTGAA...
Alignment sequence 69 hit 2
sequence gi|645320501|ref|NR_117692.1| Neisseria weaveri strain 8142 16S ribosomal RNA, partial sequence
length: 1514
score 252.0
e value: 2.73525e-131
TACGTAGGGTGCGAGCGTTAATCGGAATTACTGGGCGTAAAGCGGGCGCAGACGGTTACTTAAGCAGGATGTGAA...
|||||||||||||||||||||||||||||||||||||||||||| ||||||||||||||||||||||||||||||...
TACGTAGGGTGCGAGCGTTAATCGGAATTACTGGGCGTAAAGCGAGCGCAGACGGTTACTTAAGCAGGATGTGAA...
Alignment sequence 69 hit 3
sequence gi|636560706|ref|NR_116766.1| Neisseria wadsworthii 9715 strain WC 05-9715 16S ribosomal RNA, partial sequence
length: 1463
score 252.0
e value: 2.73525e-131
TACGTAGGGTGCGAGCGTTAATCGGAATTACTGGGCGTAAAGCGGGCGCAGACGGTTACTTAAGCAGGATGTGAA...
|||||||||||||||||||||||||||||||||||||||||||| ||||||||||||||||||||||||||||||...
TACGTAGGGTGCGAGCGTTAATCGGAATTACTGGGCGTAAAGCGAGCGCAGACGGTTACTTAAGCAGGATGTGAA...
Alignment sequence 69 hit 4
sequence gi|265678595|ref|NR_028900.1| Neisseria animalis strain NA 1 16S ribosomal RNA, partial sequence
length: 1355
score 252.0
e value: 2.73525e-131
TACGTAGGGTGCGAGCGTTAATCGGAATTACTGGGCGTAAAGCGGGCGCAGACGGTTACTTAAGCAGGATGTGAA...
|||||||||||||||||||||||||||||||||||||||||||| ||||||||||||||||||||||||||||||...
TACGTAGGGTGCGAGCGTTAATCGGAATTACTGGGCGTAAAGCGAGCGCAGACGGTTACTTAAGCAGGATGTGAA...
Alignment sequence 69 hit 5
sequence gi|219846312|ref|NR_025902.1| Neisseria weaveri strain CDC 8142 16S ribosomal RNA, partial sequence
length: 1487
score 252.0
e value: 2.73525e-131
TACGTAGGGTGCGAGCGTTAATCGGAATTACTGGGCGTAAAGCGGGCGCAGACGGTTACTTAAGCAGGATGTGAA...
|||||||||||||||||||||||||||||||||||||||||||| ||||||||||||||||||||||||||||||...
TACGTAGGGTGCGAGCGTTAATCGGAATTACTGGGCGTAAAGCGAGCGCAGACGGTTACTTAAGCAGGATGTGAA...


Alignment sequence 70 hit 1
sequence gi|1146059112|ref|NR_145844.1| Bacteroides caecigallinarum strain C13EG111 16S ribosomal RNA, partial sequence
length: 1489
score 226.0
e value: 7.76815e-117
TACGGAGGATCCGAGCGTTATCCGGATTTATTGGGTTTAAAGGGAGCGTAGGCGGCAGGTTAAGTCAGTTGTGAA...
|||||||||| |||||||||||||||||||||||||||||||||||||||| ||| | |||||||||| ||||||...
TACGGAGGATGCGAGCGTTATCCGGATTTATTGGGTTTAAAGGGAGCGTAGACGGGATGTTAAGTCAGCTGTGAA...
Alignment sequence 70 hit 2
sequence gi|631252009|ref|NR_113207.1| Bacteroides stercorirosoris JCM 17103 16S ribosomal RNA, partial sequence
length: 1484
score 226.0
e value: 7.76815e-117
TACGGAGGATCCGAGCGTTATCCGGATTTATTGGGTTTAAAGGGAGCGTAGGCGGCAGGTTAAGTCAGTTGTGAA...
||||||||||||||||||||||||||||||||||||||||||||||||||||||| || ||||||||||||||||...
TACGGAGGATCCGAGCGTTATCCGGATTTATTGGGTTTAAAGGGAGCGTAGGCGGAAGCTTAAGTCAGTTGTGAA...
Alignment sequence 70 hit 3
sequence gi|631251872|ref|NR_113070.1| Bacteroides oleiciplenus YIT 12058 strain JCM 16102 16S ribosomal RNA, partial sequence
length: 1485
score 226.0
e value: 7.76815e-117
TACGGAGGATCCGAGCGTTATCCGGATTTATTGGGTTTAAAGGGAGCGTAGGCGGCAGGTTAAGTCAGTTGTGAA...
||||||||||||||||||||||||||||||||||||||||||||||||||||||| || ||||||||||||||||...
TACGGAGGATCCGAGCGTTATCCGGATTTATTGGGTTTAAAGGGAGCGTAGGCGGAAGCTTAAGTCAGTTGTGAA...
Alignment sequence 70 hit 4
sequence gi|631251747|ref|NR_112945.1| Bacteroides uniformis strain JCM 5828 16S ribosomal RNA, partial sequence
length: 1477
score 226.0
e value: 7.76815e-117
TACGGAGGATCCGAGCGTTATCCGGATTTATTGGGTTTAAAGGGAGCGTAGGCGGCAGGTTAAGTCAGTTGTGAA...
|||||||||||||||||||||||||||||||||||||||||||||||||||||||  | ||||||||||||||||...
TACGGAGGATCCGAGCGTTATCCGGATTTATTGGGTTTAAAGGGAGCGTAGGCGGACGCTTAAGTCAGTTGTGAA...
Alignment sequence 70 hit 5
sequence gi|631251697|ref|NR_112895.1| Bacteroides oleiciplenus YIT 12058 16S ribosomal RNA, partial sequence
length: 1476
score 226.0
e value: 7.76815e-117
TACGGAGGATCCGAGCGTTATCCGGATTTATTGGGTTTAAAGGGAGCGTAGGCGGCAGGTTAAGTCAGTTGTGAA...
||||||||||||||||||||||||||||||||||||||||||||||||||||||| || ||||||||||||||||...
TACGGAGGATCCGAGCGTTATCCGGATTTATTGGGTTTAAAGGGAGCGTAGGCGGAAGCTTAAGTCAGTTGTGAA...


Alignment sequence 71 hit 1
sequence gi|645321781|ref|NR_118667.1| Lachnospira pectinoschiza strain 150-1 16S ribosomal RNA, partial sequence
length: 1465
score 248.0
e value: 4.57705e-129
TACGTATGGAGCAAGCGTTATCCGGATTTACTGGGTGTAAAGGGAGTGTAGGTGGCATCACAAGTCAGAAGTGAA...
|||||||||||| ||||||||||||||||||||||||||||||||||||||||||||||||||||||||||||||...
TACGTATGGAGCNAGCGTTATCCGGATTTACTGGGTGTAAAGGGAGTGTAGGTGGCATCACAAGTCAGAAGTGAA...
Alignment sequence 71 hit 2
sequence gi|559795246|ref|NR_104836.1| Lactobacillus rogosae strain ATCC 27753 16S ribosomal RNA, partial sequence
length: 1452
score 240.0
e value: 1.28162e-124
TACGTATGGAGCAAGCGTTATCCGGATTTACTGGGTGTAAAGGGAGTGTAGGTGGCATCACAAGTCAGAAGTGAA...
||||||||||||||||||||||||||||||||||||||||||||||||||||||||    |||||||||||||||...
TACGTATGGAGCAAGCGTTATCCGGATTTACTGGGTGTAAAGGGAGTGTAGGTGGCCAGGCAAGTCAGAAGTGAA...
Alignment sequence 71 hit 3
sequence gi|219857405|ref|NR_024993.1| [Clostridium] fimetarium strain Z-2189 16S ribosomal RNA, partial sequence
length: 1497
score 228.0
e value: 6.00515e-118
TACGTATGGAGCAAGCGTTATCCGGATTTACTGGGTGTAAAGGGAGTGTAGGTGGCATCACAAGTCAGAAGTGAA...
|||||| || ||||||||||||||||||||||||||||||||||||||||||||||||  |||||||||||||||...
TACGTAGGGGGCAAGCGTTATCCGGATTTACTGGGTGTAAAGGGAGTGTAGGTGGCATGGCAAGTCAGAAGTGAA...
Alignment sequence 71 hit 4
sequence gi|343202586|ref|NR_042953.1| Anaerosporobacter mobilis strain IMSNU 40011 16S ribosomal RNA, partial sequence
length: 1390
score 225.0
e value: 2.79393e-116
TACGTATGGAGCAAGCGTTATCCGGATTTACTGGGTGTAAAGGGAGTGTAGGTGGCATCACAAGTCAGAAGTGAA...
|||||| || |||||||||||||||||||||||||||||||||||| |||||||||||  |||||||||||||||...
TACGTAGGGGGCAAGCGTTATCCGGATTTACTGGGTGTAAAGGGAGCGTAGGTGGCATGGCAAGTCAGAAGTGAA...
Alignment sequence 71 hit 5
sequence gi|444304189|ref|NR_074613.1| [Eubacterium] eligens ATCC 27750 16S ribosomal RNA, partial sequence
length: 1519
score 219.0
e value: 6.04779e-113
TACGTATGGAGCAAGCGTTATCCGGATTTACTGGGTGTAAAGGGAGTGTAGGTGGC-ATCACAAGTCAGAAGTGA...
|||||||||||||||||||||||||||||||||||||||||||||||||||||||| ||  ||||||||||||||...
TACGTATGGAGCAAGCGTTATCCGGATTTACTGGGTGTAAAGGGAGTGTAGGTGGCCAT-GCAAGTCAGAAGTGA...


Alignment sequence 72 hit 1
sequence gi|631252064|ref|NR_113262.1| Streptococcus agalactiae ATCC 13813 strain JCM 5671 16S ribosomal RNA, partial sequence
length: 1471
score 258.0
e value: 1.26362e-134
TACGTAGGTCCCGAGCGTTGTCCGGATTTATTGGGCGTAAAGCGAGCGCAGGCGGTTCTGTAAGTCTGAAGTTAA...
||||||||||||||||||||||||||||||||||||||||||||||||||||||||||| |||||||||||||||...
TACGTAGGTCCCGAGCGTTGTCCGGATTTATTGGGCGTAAAGCGAGCGCAGGCGGTTCTTTAAGTCTGAAGTTAA...
Alignment sequence 72 hit 2
sequence gi|645320253|ref|NR_117503.1| Streptococcus agalactiae ATCC 13813 16S ribosomal RNA, partial sequence
length: 1342
score 258.0
e value: 1.26362e-134
TACGTAGGTCCCGAGCGTTGTCCGGATTTATTGGGCGTAAAGCGAGCGCAGGCGGTTCTGTAAGTCTGAAGTTAA...
||||||||||||||||||||||||||||||||||||||||||||||||||||||||||| |||||||||||||||...
TACGTAGGTCCCGAGCGTTGTCCGGATTTATTGGGCGTAAAGCGAGCGCAGGCGGTTCTTTAAGTCTGAAGTTAA...
Alignment sequence 72 hit 3
sequence gi|636559668|ref|NR_115728.1| Streptococcus agalactiae ATCC 13813 16S ribosomal RNA, partial sequence
length: 1465
score 258.0
e value: 1.26362e-134
TACGTAGGTCCCGAGCGTTGTCCGGATTTATTGGGCGTAAAGCGAGCGCAGGCGGTTCTGTAAGTCTGAAGTTAA...
||||||||||||||||||||||||||||||||||||||||||||||||||||||||||| |||||||||||||||...
TACGTAGGTCCCGAGCGTTGTCCGGATTTATTGGGCGTAAAGCGAGCGCAGGCGGTTCTTTAAGTCTGAAGTTAA...
Alignment sequence 72 hit 4
sequence gi|343200134|ref|NR_040821.1| Streptococcus agalactiae ATCC 13813 strain JCM 5671 16S ribosomal RNA, partial sequence
length: 1501
score 258.0
e value: 1.26362e-134
TACGTAGGTCCCGAGCGTTGTCCGGATTTATTGGGCGTAAAGCGAGCGCAGGCGGTTCTGTAAGTCTGAAGTTAA...
||||||||||||||||||||||||||||||||||||||||||||||||||||||||||| |||||||||||||||...
TACGTAGGTCCCGAGCGTTGTCCGGATTTATTGGGCGTAAAGCGAGCGCAGGCGGTTCTTTAAGTCTGAAGTTAA...
Alignment sequence 72 hit 5
sequence gi|645321306|ref|NR_118304.1| Streptococcus dysgalactiae subsp. equisimilis strain CCUG 36637 16S ribosomal RNA, partial sequence
length: 1262
score 252.0
e value: 2.73525e-131
TACGTAGGTCCCGAGCGTTGTCCGGATTTATTGGGCGTAAAGCGAGCGCAGGCGGTTCTGTAAGTCTGAAGTTAA...
||||||||||||||||||||||||||||||||||||||||||||||||||||||||||| |||||||||||||||...
TACGTAGGTCCCGAGCGTTGTCCGGATTTATTGGGCGTAAAGCGAGCGCAGGCGGTTCTTTAAGTCTGAAGTTAA...


Alignment sequence 73 hit 1
sequence gi|1109168036|ref|NR_144616.1| Muribaculum intestinale strain YL27 16S ribosomal RNA, partial sequence
length: 1460
score 167.0
e value: 4.87795e-84
TACGGAGGATGCGAGCGTTATCCGGATTTATTGGGTTTAAAGGGAGCGCAGGCTGCGAGGCAAGTCAGCGGTCAA...
|||||||||||||||||||||||||||||||||||||||||||| ||| |||| |     |||||||||||| ||...
TACGGAGGATGCGAGCGTTATCCGGATTTATTGGGTTTAAAGGGTGCGTAGGCGGAATATCAAGTCAGCGGTAAA...
Alignment sequence 73 hit 2
sequence gi|1018196564|ref|NR_136443.1| Porphyromonas pogonae strain MI 10-1288 16S ribosomal RNA, partial sequence
length: 1429
score 152.0
e value: 1.06339e-75
TACGGAGGATGCGAGCGTTATCCGGATTTATTGGGTTTAAAGGGAGCGCAGGCTGCGAGGCAAGTCAGCGGTCAA...
|||||||||||||||||||||||||||||||||||||||||||| ||| |||| ||     ||||||||||| ||...
TACGGAGGATGCGAGCGTTATCCGGATTTATTGGGTTTAAAGGGTGCGTAGGCGGCTTTTTAAGTCAGCGGTGAA...
Alignment sequence 73 hit 3
sequence gi|1270532346|ref|NR_121773.2| Barnesiella viscericola strain C46 16S ribosomal RNA, complete sequence
length: 1532
score 149.0
e value: 4.94746e-74
TACGGAGGATGCGAGCGTTATCCGGATTTATTGGGTTTAAAGGGAGCGCAGGCTGCGAGGCAAGTCAGCGGTCAA...
|||||||||||||||||||||||||||||||||||||||||||| ||| |||| ||  | |||||||||||| ||...
TACGGAGGATGCGAGCGTTATCCGGATTTATTGGGTTTAAAGGGTGCGTAGGCGGCACGCCAAGTCAGCGGTGAA...
Alignment sequence 73 hit 4
sequence gi|343200821|ref|NR_041508.1| Barnesiella viscericola strain C46 16S ribosomal RNA, partial sequence
length: 1461
score 149.0
e value: 4.94746e-74
TACGGAGGATGCGAGCGTTATCCGGATTTATTGGGTTTAAAGGGAGCGCAGGCTGCGAGGCAAGTCAGCGGTCAA...
|||||||||||||||||||||||||||||||||||||||||||| ||| |||| ||  | |||||||||||| ||...
TACGGAGGATGCGAGCGTTATCCGGATTTATTGGGTTTAAAGGGTGCGTAGGCGGCACGCCAAGTCAGCGGTGAA...
Alignment sequence 73 hit 5
sequence gi|631251882|ref|NR_113080.1| Porphyromonas cangingivalis strain JCM 15983 16S ribosomal RNA, partial sequence
length: 1493
score 143.0
e value: 1.07094e-70
TACGGAGGATGCGAGCGTTATCCGGATTTATTGGGTTTAAAGGGAGCGCAGGCTGCGAGGCAAGTCAGCGGTCAA...
|||||||||| ||||||||||||||||||||||||||||||||| ||| |||  ||     ||||||| ||| ||...
TACGGAGGATACGAGCGTTATCCGGATTTATTGGGTTTAAAGGGTGCGTAGGTGGCTTCATAAGTCAGTGGTGAA...


Alignment sequence 74 hit 1
sequence gi|1116030292|ref|NR_144750.1| Prevotellamassilia timonensis strain Marseille-P2831 16S ribosomal RNA, partial sequence
length: 1493
score 193.0
e value: 1.71758e-98
TACGGAAGGTCCGGGCGTTATCCGGATTTATTGGGTTTAAAGGGAGCGTAGGTGGACTGTCAAGTCAGTTGTGAA...
|||||||||||||||||||||||||||||||||||||||||||||||| ||| ||||  | ||||||| ||||||...
TACGGAAGGTCCGGGCGTTATCCGGATTTATTGGGTTTAAAGGGAGCGCAGGCGGACCTTTAAGTCAGCTGTGAA...
Alignment sequence 74 hit 2
sequence gi|645321347|ref|NR_118334.1| Alloprevotella rava strain 81/4-12 16S ribosomal RNA, partial sequence
length: 1455
score 157.0
e value: 1.76688e-78
TACGGAAGGTCCGGGCGTTATCCGGATTTATTGGGTTTAAAGGGAGCGTAGGTGGACTGTCAAGTCAGTTGTGAA...
|||||||||||| ||||||||||||||||||||||||||||||||||||||| ||||  | ||||||| ||||||...
TACGGAAGGTCCAGGCGTTATCCGGATTTATTGGGTTTAAAGGGAGCGTAGGCGGACGATTAAGTCAGCTGTGAA...
Alignment sequence 74 hit 3
sequence gi|631251733|ref|NR_112931.1| Bacteroides acidifaciens strain JCM 10556 16S ribosomal RNA, partial sequence
length: 1490
score 151.0
e value: 3.82462e-75
TACGGAAGGTCCGGGCGTTATCCGGATTTATTGGGTTTAAAGGGAGCGTAGGTGGACTGTCAAGTCAGTTGTGAA...
|||||| | |||| |||||||||||||||||||||||||||||||||||||||||| ||| ||||||||||||||...
TACGGAGGATCCGAGCGTTATCCGGATTTATTGGGTTTAAAGGGAGCGTAGGTGGATTGTTAAGTCAGTTGTGAA...
Alignment sequence 74 hit 4
sequence gi|265678305|ref|NR_028607.1| Bacteroides acidifaciens strain A40 16S ribosomal RNA, partial sequence
length: 1495
score 151.0
e value: 3.82462e-75
TACGGAAGGTCCGGGCGTTATCCGGATTTATTGGGTTTAAAGGGAGCGTAGGTGGACTGTCAAGTCAGTTGTGAA...
|||||| | |||| |||||||||||||||||||||||||||||||||||||||||| ||| ||||||||||||||...
TACGGAGGATCCGAGCGTTATCCGGATTTATTGGGTTTAAAGGGAGCGTAGGTGGATTGTTAAGTCAGTTGTGAA...
Alignment sequence 74 hit 5
sequence gi|1109168015|ref|NR_144606.1| Bacteroides caecimuris strain I48 16S ribosomal RNA, partial sequence
length: 1517
score 148.0
e value: 1.77942e-73
TACGGAAGGTCCGGGCGTTATCCGGATTTATTGGGTTTAAAGGGAGCGTAGGTGGACTGTCAAGTCAGTTGTGAA...
|||||| | |||| |||||||||||||||||||||||||||||||||||||||||| ||| ||||||||||||||...
TACGGAGGATCCGAGCGTTATCCGGATTTATTGGGTTTAAAGGGAGCGTAGGTGGATTGTTAAGTCAGTTGTGAA...


Alignment sequence 75 hit 1
sequence gi|444303953|ref|NR_074376.1| Parabacteroides distasonis ATCC 8503 16S ribosomal RNA, partial sequence
length: 1497
score 205.0
e value: 3.66567e-105
TACGGAGGATGCGAGCGTTATCCGGATTCATTGGGTTTAAAGGGTGCGTAGGTGGCTTGTTAAGTCAGCGGTGAA...
|||||||||| ||||||||||||||||| ||||||||||||||||||||||| ||| | ||||||||||||||||...
TACGGAGGATCCGAGCGTTATCCGGATTTATTGGGTTTAAAGGGTGCGTAGGCGGCCTTTTAAGTCAGCGGTGAA...
Alignment sequence 75 hit 2
sequence gi|343200655|ref|NR_041342.1| Parabacteroides distasonis strain JCM 5825 16S ribosomal RNA, partial sequence
length: 1488
score 205.0
e value: 3.66567e-105
TACGGAGGATGCGAGCGTTATCCGGATTCATTGGGTTTAAAGGGTGCGTAGGTGGCTTGTTAAGTCAGCGGTGAA...
|||||||||| ||||||||||||||||| ||||||||||||||||||||||| ||| | ||||||||||||||||...
TACGGAGGATCCGAGCGTTATCCGGATTTATTGGGTTTAAAGGGTGCGTAGGCGGCCTTTTAAGTCAGCGGTGAA...
Alignment sequence 75 hit 3
sequence gi|631252010|ref|NR_113208.1| Parabacteroides chinchillae strain JCM 17104 16S ribosomal RNA, partial sequence
length: 1489
score 181.0
e value: 8.04785e-92
TACGGAGGATGCGAGCGTTATCCGGATTCATTGGGTTTAAAGGGTGCGTAGGTGGCTTGTTAAGTCAGCGGTGAA...
|||||||||||||||||||||||||||| |||||||||||||||||||||||||| |  ||||||||||||||||...
TACGGAGGATGCGAGCGTTATCCGGATTTATTGGGTTTAAAGGGTGCGTAGGTGGATGTTTAAGTCAGCGGTGAA...
Alignment sequence 75 hit 4
sequence gi|1018196564|ref|NR_136443.1| Porphyromonas pogonae strain MI 10-1288 16S ribosomal RNA, partial sequence
length: 1429
score 178.0
e value: 3.7443e-90
TACGGAGGATGCGAGCGTTATCCGGATTCATTGGGTTTAAAGGGTGCGTAGGTGGCTTGTTAAGTCAGCGGTGAA...
|||||||||||||||||||||||||||| ||||||||||||||||||||||| ||||| ||||||||||||||||...
TACGGAGGATGCGAGCGTTATCCGGATTTATTGGGTTTAAAGGGTGCGTAGGCGGCTTTTTAAGTCAGCGGTGAA...
Alignment sequence 75 hit 5
sequence gi|631251875|ref|NR_113073.1| Barnesiella intestinihominis strain JCM 15079 16S ribosomal RNA, partial sequence
length: 1481
score 178.0
e value: 3.7443e-90
TACGGAGGATGCGAGCGTTATCCGGATTCATTGGGTTTAAAGGGTGCGTAGGTGGCTTGTTAAGTCAGCGGTGAA...
|||||||||||||||||||||||||||| ||||||||||||||||||||||| |||  |  ||||||||||||||...
TACGGAGGATGCGAGCGTTATCCGGATTTATTGGGTTTAAAGGGTGCGTAGGCGGCACGCCAAGTCAGCGGTGAA...


Alignment sequence 76 hit 1
sequence gi|343206012|ref|NR_044561.1| Chryseobacterium taklimakanense strain X-65 16S ribosomal RNA, partial sequence
length: 1391
score 230.0
e value: 4.64227e-119
TACGGAGGGTGCAAGCGTTATCCGGATTTATTGGGTTTAAAGGGTCCGTAGGTGGGTTAGTAAGTCAGTGGTGAA...
|||||||||||||||||||||||||||||||||||||||||||||||||||| ||| | ||||||||||||||||...
TACGGAGGGTGCAAGCGTTATCCGGATTTATTGGGTTTAAAGGGTCCGTAGGCGGGCTCGTAAGTCAGTGGTGAA...
Alignment sequence 76 hit 2
sequence gi|645320865|ref|NR_117970.1| Riemerella columbipharyngis strain 8151 16S ribosomal RNA, partial sequence
length: 1433
score 227.0
e value: 2.15984e-117
TACGGAGGGTGCAAGCGTTATCCGGATTTATTGGGTTTAAAGGGTCCGTAGGTGGGTTAGTAAGTCAGTGGTGAA...
|||||||||||||||||||||||||||||||||||||||||||||||| ||| ||| | ||||||||||||||||...
TACGGAGGGTGCAAGCGTTATCCGGATTTATTGGGTTTAAAGGGTCCGCAGGCGGGCTTGTAAGTCAGTGGTGAA...
Alignment sequence 76 hit 3
sequence gi|1397641853|ref|NR_156963.1| Cloacibacterium caeni strain B6 16S ribosomal RNA, partial sequence
length: 1458
score 224.0
e value: 1.00487e-115
TACGGAGGGTGCAAGCGTTATCCGGATTTATTGGGTTTAAAGGGTCCGTAGGTGG-GTTAGTAAGTCAGTGGTGA...
|||||||||||||||||||||||||||||||||||||||||||||||||||| ||  ||| ||||||||||||||...
TACGGAGGGTGCAAGCGTTATCCGGATTTATTGGGTTTAAAGGGTCCGTAGGCGGACTTA-TAAGTCAGTGGTGA...
Alignment sequence 76 hit 4
sequence gi|444304005|ref|NR_074429.1| Riemerella anatipestifer strain DSM 15868 16S ribosomal RNA, partial sequence
length: 1505
score 224.0
e value: 1.00487e-115
TACGGAGGGTGCAAGCGTTATCCGGATTTATTGGGTTTAAAGGGTCCGTAGGTGGGTTAGTAAGTCAGTGGTGAA...
|||||||||||||||||||||||||||||||||||||||||||||||| ||| ||| ||||||||||||||||||...
TACGGAGGGTGCAAGCGTTATCCGGATTTATTGGGTTTAAAGGGTCCGCAGGCGGGCTAGTAAGTCAGTGGTGAA...
Alignment sequence 76 hit 5
sequence gi|672239066|ref|NR_125655.1| Cloacibacterium haliotis strain WB5 16S ribosomal RNA, partial sequence
length: 1438
score 224.0
e value: 1.00487e-115
TACGGAGGGTGCAAGCGTTATCCGGATTTATTGGGTTTAAAGGGTCCGTAGGTGG-GTTAGTAAGTCAGTGGTGA...
|||||||||||||||||||||||||||||||||||||||||||||||||||| ||  ||| ||||||||||||||...
TACGGAGGGTGCAAGCGTTATCCGGATTTATTGGGTTTAAAGGGTCCGTAGGCGGACTTA-TAAGTCAGTGGTGA...


Alignment sequence 77 hit 1
sequence gi|961555169|ref|NR_134138.1| Propionispira arcuata strain WK011 16S ribosomal RNA, partial sequence
length: 1429
score 242.0
e value: 9.90756e-126
TACGTAGGTGGCGAGCGTTGTCCGGAATTATTGGGCGTAAAGGGAGCGCAGGTGGGAAAGTAAGTCAGTCTTAAA...
|||||||||||| ||||||||||||||||||||||||||||||||||||||||||||| ||||||||||||||||...
TACGTAGGTGGCAAGCGTTGTCCGGAATTATTGGGCGTAAAGGGAGCGCAGGTGGGAATGTAAGTCAGTCTTAAA...
Alignment sequence 77 hit 2
sequence gi|645320375|ref|NR_117595.1| Propionispira paucivorans strain DSM 20756 16S ribosomal RNA, partial sequence
length: 1655
score 233.0
e value: 9.9779e-121
TACGTAGGTGGCGAGCGTTGTCCGGAATTATTGGGCGTAAAGGGAGCGCAGGTGGGAAAGTAAGTCAGTCTTAAA...
|||||||||||| ||||||||||||||||||||||||||||||||||||||||||||| ||||||||||||||||...
TACGTAGGTGGCAAGCGTTGTCCGGAATTATTGGGCGTAAAGGGAGCGCAGGTGGGAATGTAAGTCAGTCTTAAA...
Alignment sequence 77 hit 3
sequence gi|645320374|ref|NR_117594.1| Propionispira paucivorans strain DSM 20756 16S ribosomal RNA, partial sequence
length: 1549
score 233.0
e value: 9.9779e-121
TACGTAGGTGGCGAGCGTTGTCCGGAATTATTGGGCGTAAAGGGAGCGCAGGTGGGAAAGTAAGTCAGTCTTAAA...
|||||||||||| ||||||||||||||||||||||||||||||||||||||||||||| ||||||||||||||||...
TACGTAGGTGGCAAGCGTTGTCCGGAATTATTGGGCGTAAAGGGAGCGCAGGTGGGAATGTAAGTCAGTCTTAAA...
Alignment sequence 77 hit 4
sequence gi|343205718|ref|NR_044111.1| Selenomonas bovis strain WG 16S ribosomal RNA, partial sequence
length: 1525
score 233.0
e value: 9.9779e-121
TACGTAGGTGGCGAGCGTTGTCCGGAATTATTGGGCGTAAAGGGAGCGCAGGTGGGAAAGTAAGTCAGTCTTAAA...
|||||||||||||||||||||||||||||||||||||||||||||||||||| ||||| |||||||  |||||||...
TACGTAGGTGGCGAGCGTTGTCCGGAATTATTGGGCGTAAAGGGAGCGCAGGCGGGAAGGTAAGTCTATCTTAAA...
Alignment sequence 77 hit 5
sequence gi|343203251|ref|NR_043650.1| Propionispira raffinosivorans strain SH2 16S ribosomal RNA, partial sequence
length: 1448
score 233.0
e value: 9.9779e-121
TACGTAGGTGGCGAGCGTTGTCCGGAATTATTGGGCGTAAAGGGAGCGCAGGTGGGAAAGTAAGTCAGTCTTAAA...
|||||||||||| ||||||||||||||||||||||||||||||||||||||||||||| ||||||||||||||||...
TACGTAGGTGGCAAGCGTTGTCCGGAATTATTGGGCGTAAAGGGAGCGCAGGTGGGAATGTAAGTCAGTCTTAAA...


Alignment sequence 78 hit 1
sequence gi|631251962|ref|NR_113160.1| Leptotrichia goodfellowii strain JCM 16774 16S ribosomal RNA, partial sequence
length: 1473
score 206.0
e value: 1.01919e-105
TACGTATGTCGCGAGCGTTATCCGGAATTATTGGGCATAAAGGGCATCTAGGCGGCTAATTAAGTCAGGGGTGAA...
|||||||||||||||||||||||||||||||||||||||||||||||||||||||   || ||||||||||||||...
TACGTATGTCGCGAGCGTTATCCGGAATTATTGGGCATAAAGGGCATCTAGGCGGACGATCAAGTCAGGGGTGAA...
Alignment sequence 78 hit 2
sequence gi|219846059|ref|NR_025649.1| Leptotrichia goodfellowii DSM 19756 strain LB57 16S ribosomal RNA, partial sequence
length: 1485
score 206.0
e value: 1.01919e-105
TACGTATGTCGCGAGCGTTATCCGGAATTATTGGGCATAAAGGGCATCTAGGCGGCTAATTAAGTCAGGGGTGAA...
|||||||||||||||||||||||||||||||||||||||||||||||||||||||   || ||||||||||||||...
TACGTATGTCGCGAGCGTTATCCGGAATTATTGGGCATAAAGGGCATCTAGGCGGACGATCAAGTCAGGGGTGAA...
Alignment sequence 78 hit 3
sequence gi|699005370|ref|NR_126239.1| Streptobacillus hongkongensis strain HKU33 16S ribosomal RNA, partial sequence
length: 1505
score 197.0
e value: 1.02643e-100
TACGTATGTCGCGAGCGTTATCCGGAATTATTGGGCATAAAGGGCATCTAGGCGGCTAATTAAGTCAGGGGTGAA...
|||||||||||| ||||||||||||||||||||||| |||||||||||||||||| |||  ||||||||||||||...
TACGTATGTCGCAAGCGTTATCCGGAATTATTGGGCTTAAAGGGCATCTAGGCGGTTAAACAAGTCAGGGGTGAA...
Alignment sequence 78 hit 4
sequence gi|631252031|ref|NR_113229.1| Leptotrichia wadei strain JCM 16777 16S ribosomal RNA, partial sequence
length: 1473
score 179.0
e value: 1.04106e-90
TACGTATGTCGCGAGCGTTATCCGGAATTATTGGGCATAAAGGGCATCTAGGCGGCTAATTAAGTCAGGGGTGAA...
||||||||||||||||||||||||||||||||||||||||||||||||||||||||    |||||| ||||||||...
TACGTATGTCGCGAGCGTTATCCGGAATTATTGGGCATAAAGGGCATCTAGGCGGCCGGATAAGTCTGGGGTGAA...
Alignment sequence 78 hit 5
sequence gi|219846057|ref|NR_025647.1| Leptotrichia hofstadii strain LB23 16S ribosomal RNA, partial sequence
length: 1486
score 177.0
e value: 1.34669e-89
TACGTATGTCGCGAGCGTTATCCGGAATTATTGGGCATAAAGGGCATCTAGGCGGCTAATTAAGTCAGGGGTGAA...
|||||||||||| ||||||||||||||||||||||||||||||||||||||||||| |   ||||| ||||||||...
TACGTATGTCGCAAGCGTTATCCGGAATTATTGGGCATAAAGGGCATCTAGGCGGCCAGGCAAGTCTGGGGTGAA...


Alignment sequence 79 hit 1
sequence gi|219846441|ref|NR_026032.1| [Pasteurella] aerogenes strain P-172-71 16S ribosomal RNA, partial sequence
length: 1405
score 262.0
e value: 7.55141e-137
TACGGAGGGTGCGAGCGTTAATCGGAATAACTGGGCGTAAAGGGCACGCAGGCGGTTGCTTAAGTGAGGTGTGAA...
|||||||||||||||||||||||||||||||||||||||||||||||||||||||||||||||||||||||||||...
TACGGAGGGTGCGAGCGTTAATCGGAATAACTGGGCGTAAAGGGCACGCAGGCGGTTGCTTAAGTGAGGTGTGAA...
Alignment sequence 79 hit 2
sequence gi|645321876|ref|NR_118746.1| [Pasteurella] aerogenes strain ATCC 27883 16S ribosomal RNA, partial sequence
length: 1482
score 250.0
e value: 3.53827e-130
TACGGAGGGTGCGAGCGTTAATCGGAATAACTGGGCGTAAAGGGCACGCAGGCGGTTGCTTAAGTGAGGTGTGAA...
|||||||||||||||||||||||||||||||||||||||||||||||||||||||||||||||||||||||||||...
TACGGAGGGTGCGAGCGTTAATCGGAATAACTGGGCGTAAAGGGCACGCAGGCGGTTGCTTAAGTGAGGTGTGAA...
Alignment sequence 79 hit 3
sequence gi|1240411877|ref|NR_149208.1| Haemophilus massiliensis strain FF7 16S ribosomal RNA, partial sequence
length: 1503
score 241.0
e value: 3.56339e-125
TACGGAGGGTGCGAGCGTTAATCGGAATAACTGGGCGTAAAGGGCACGCAGGCGGTTGCTTAAGTGAGGTGTGAA...
|||||||||||||||||||||||||||||||||||||||||||||||||||||||||  ||||||||||||||||...
TACGGAGGGTGCGAGCGTTAATCGGAATAACTGGGCGTAAAGGGCACGCAGGCGGTTATTTAAGTGAGGTGTGAA...
Alignment sequence 79 hit 4
sequence gi|343202528|ref|NR_042877.1| Haemophilus haemoglobinophilus strain CCUG 3714 16S ribosomal RNA, partial sequence
length: 1360
score 238.0
e value: 1.65789e-123
TACGGAGGGTGCGAGCGTTAATCGGAATAACTGGGCGTAAAGGGCACGCAGGCGGTTGCTTAAGTGAGGTGTGAA...
||||||||||||||||||||||||||||||||||||||||||||||||||||||||  |||||||||||||||||...
TACGGAGGGTGCGAGCGTTAATCGGAATAACTGGGCGTAAAGGGCACGCAGGCGGTGACTTAAGTGAGGTGTGAA...
Alignment sequence 79 hit 5
sequence gi|559795337|ref|NR_104930.1| Haemophilus haemolyticus strain CIP 103290 16S ribosomal RNA, partial sequence
length: 1486
score 235.0
e value: 7.71339e-122
TACGGAGGGTGCGAGCGTTAATCGGAATAACTGGGCGTAAAGGGCACGCAGGCGGTTGCTTAAGTGAGGTGTGAA...
|||||||||||||||||||||||||||||||||||||||||||||||||||||||||  ||||||||||||||||...
TACGGAGGGTGCGAGCGTTAATCGGAATAACTGGGCGTAAAGGGCACGCAGGCGGTTATTTAAGTGAGGTGTGAA...


Alignment sequence 80 hit 1
sequence gi|602269364|ref|NR_044658.2| Kingella denitrificans ATCC 33394 16S ribosomal RNA, partial sequence
length: 1473
score 252.0
e value: 2.73525e-131
TACGTAGGGTGCGAGCGTTAATCGGAATTACTGGGCGTAAAGCGAGCGCAGACGGTTACTTAAGCAGGATGTGAA...
|||||||||||||||||||||||||||||||||||||||||||||||||||||||||||||||||||||||||||...
TACGTAGGGTGCGAGCGTTAATCGGAATTACTGGGCGTAAAGCGAGCGCAGACGGTTACTTAAGCAGGATGTGAA...
Alignment sequence 80 hit 2
sequence gi|645320501|ref|NR_117692.1| Neisseria weaveri strain 8142 16S ribosomal RNA, partial sequence
length: 1514
score 252.0
e value: 2.73525e-131
TACGTAGGGTGCGAGCGTTAATCGGAATTACTGGGCGTAAAGCGAGCGCAGACGGTTACTTAAGCAGGATGTGAA...
|||||||||||||||||||||||||||||||||||||||||||||||||||||||||||||||||||||||||||...
TACGTAGGGTGCGAGCGTTAATCGGAATTACTGGGCGTAAAGCGAGCGCAGACGGTTACTTAAGCAGGATGTGAA...
Alignment sequence 80 hit 3
sequence gi|559795351|ref|NR_104944.1| Neisseria elongata subsp. nitroreducens strain B1019 16S ribosomal RNA, partial sequence
length: 1416
score 252.0
e value: 2.73525e-131
TACGTAGGGTGCGAGCGTTAATCGGAATTACTGGGCGTAAAGCGAGCGCAGACGGTTACTTAAGCAGGATGTGAA...
|||||||||||||||||||||||||||||||||||||||||||||||||||||||||||||||||||||||||||...
TACGTAGGGTGCGAGCGTTAATCGGAATTACTGGGCGTAAAGCGAGCGCAGACGGTTACTTAAGCAGGATGTGAA...
Alignment sequence 80 hit 4
sequence gi|636560706|ref|NR_116766.1| Neisseria wadsworthii 9715 strain WC 05-9715 16S ribosomal RNA, partial sequence
length: 1463
score 252.0
e value: 2.73525e-131
TACGTAGGGTGCGAGCGTTAATCGGAATTACTGGGCGTAAAGCGAGCGCAGACGGTTACTTAAGCAGGATGTGAA...
|||||||||||||||||||||||||||||||||||||||||||||||||||||||||||||||||||||||||||...
TACGTAGGGTGCGAGCGTTAATCGGAATTACTGGGCGTAAAGCGAGCGCAGACGGTTACTTAAGCAGGATGTGAA...
Alignment sequence 80 hit 5
sequence gi|265678595|ref|NR_028900.1| Neisseria animalis strain NA 1 16S ribosomal RNA, partial sequence
length: 1355
score 252.0
e value: 2.73525e-131
TACGTAGGGTGCGAGCGTTAATCGGAATTACTGGGCGTAAAGCGAGCGCAGACGGTTACTTAAGCAGGATGTGAA...
|||||||||||||||||||||||||||||||||||||||||||||||||||||||||||||||||||||||||||...
TACGTAGGGTGCGAGCGTTAATCGGAATTACTGGGCGTAAAGCGAGCGCAGACGGTTACTTAAGCAGGATGTGAA...


Alignment sequence 81 hit 1
sequence gi|1384992334|ref|NR_156083.1| Pleomorphochaeta caudata strain SEBR 4223 16S ribosomal RNA, partial sequence
length: 1400
score 166.0
e value: 1.75442e-83
ACGTAGGGGGCGAGCGTTGTTCGGAATCATTGGGCGTAAAGGGTGCGCAGGTGGCCTTTCAAGTCTGGCGTTAAA...
||||||||||| ||||||||||||||| ||||||||||||||| | ||||| ||  || |||||||||||| |||...
ACGTAGGGGGCAAGCGTTGTTCGGAATTATTGGGCGTAAAGGGCGTGCAGGCGGTGTTGCAAGTCTGGCGTGAAA...
Alignment sequence 81 hit 2
sequence gi|444304222|ref|NR_074647.1| Sphaerochaeta coccoides strain DSM 17374 16S ribosomal RNA, partial sequence
length: 1523
score 166.0
e value: 1.75442e-83
ACGTAGGGGGCGAGCGTTGTTCGGAATCATTGGGCGTAAAGGGTGCGCAGGTGGCCTTTCAAGTCTGGCGTTAAA...
||||||||||||||||||||||||||| ||||||||||||||| ||||||| || | | |||||| |  || |||...
ACGTAGGGGGCGAGCGTTGTTCGGAATTATTGGGCGTAAAGGGCGCGCAGGCGGTCATGCAAGTCCGATGTGAAA...
Alignment sequence 81 hit 3
sequence gi|343201534|ref|NR_042260.1| Sphaerochaeta coccoides strain SPN1 16S ribosomal RNA, partial sequence
length: 1500
score 166.0
e value: 1.75442e-83
ACGTAGGGGGCGAGCGTTGTTCGGAATCATTGGGCGTAAAGGGTGCGCAGGTGGCCTTTCAAGTCTGGCGTTAAA...
||||||||||||||||||||||||||| ||||||||||||||| ||||||| || | | |||||| |  || |||...
ACGTAGGGGGCGAGCGTTGTTCGGAATTATTGGGCGTAAAGGGCGCGCAGGCGGTCATGCAAGTCCGATGTGAAA...
Alignment sequence 81 hit 4
sequence gi|961555208|ref|NR_134177.1| Pleomorphochaeta multiformis strain MO-SPC2 16S ribosomal RNA, partial sequence
length: 1466
score 157.0
e value: 1.76688e-78
ACGTAGGGGGCGAGCGTTGTTCGGAATCATTGGGCGTAAAGGGTGCGCAGGTGGCCTTTCAAGTCTGGCGTTAAA...
||||||||||| ||||||||||||||| ||||||||||||||| | | ||| ||| || |||||||| ||| |||...
ACGTAGGGGGCAAGCGTTGTTCGGAATTATTGGGCGTAAAGGGCGTGTAGGCGGCTTTACAAGTCTGACGTGAAA...
Alignment sequence 81 hit 5
sequence gi|507148157|ref|NR_102964.1| Sphaerochaeta pleomorpha strain Grapes 16S ribosomal RNA, partial sequence
length: 1529
score 154.0
e value: 8.22048e-77
ACGTAGGGGGCGAGCGTTGTTCGGAATCATTGGGCGTAAAGGGTGCGCAGGTGGCCTTTCAAGTCTGGCGTTAAA...
||||||||||||||||||||||||||||||||||||||||||| | ||||| |||| | | |||||||||| |||...
ACGTAGGGGGCGAGCGTTGTTCGGAATCATTGGGCGTAAAGGGCGTGCAGGCGGCCCTGCCAGTCTGGCGTGAAA...


Alignment sequence 82 hit 1
sequence gi|444304222|ref|NR_074647.1| Sphaerochaeta coccoides strain DSM 17374 16S ribosomal RNA, partial sequence
length: 1523
score 164.0
e value: 2.26949e-82
ACGTAGGGGGCGAGCGTTGTTCGGAATCATTGGGCGTAAAGGGTGCGCAGGTGGCCGAT-CAAGTCTGGCGTGAA...
||||||||||||||||||||||||||| ||||||||||||||| ||||||| || | || |||||| |  |||||...
ACGTAGGGGGCGAGCGTTGTTCGGAATTATTGGGCGTAAAGGGCGCGCAGGCGGTC-ATGCAAGTCCGATGTGAA...
Alignment sequence 82 hit 2
sequence gi|343201534|ref|NR_042260.1| Sphaerochaeta coccoides strain SPN1 16S ribosomal RNA, partial sequence
length: 1500
score 164.0
e value: 2.26949e-82
ACGTAGGGGGCGAGCGTTGTTCGGAATCATTGGGCGTAAAGGGTGCGCAGGTGGCCGAT-CAAGTCTGGCGTGAA...
||||||||||||||||||||||||||| ||||||||||||||| ||||||| || | || |||||| |  |||||...
ACGTAGGGGGCGAGCGTTGTTCGGAATTATTGGGCGTAAAGGGCGCGCAGGCGGTC-ATGCAAGTCCGATGTGAA...
Alignment sequence 82 hit 3
sequence gi|1384992334|ref|NR_156083.1| Pleomorphochaeta caudata strain SEBR 4223 16S ribosomal RNA, partial sequence
length: 1400
score 152.0
e value: 1.06339e-75
ACGTAGGGGGCGAGCGTTGTTCGGAATCATTGGGCGTAAAGGGTGCGCAGGTGGCCGAT-CAAGTCTGGCGTGAA...
||||||||||| ||||||||||||||| ||||||||||||||| | ||||| ||  | | |||||||||||||||...
ACGTAGGGGGCAAGCGTTGTTCGGAATTATTGGGCGTAAAGGGCGTGCAGGCGG-TGTTGCAAGTCTGGCGTGAA...
Alignment sequence 82 hit 4
sequence gi|507148153|ref|NR_102960.1| Spirochaeta africana DSM 8902 16S ribosomal RNA, partial sequence
length: 1525
score 152.0
e value: 1.06339e-75
ACGTAGGGGGCGAGCGTTGTTCGGAATCATTGGGCGTAAAGGGTGCGCAGGTGGCCGATCAAGTCTGGCGTGAAA...
||||| ||||||||||||||||||||| ||||||||||||||||||||||| ||||  |||||||||| ||||||...
ACGTAAGGGGCGAGCGTTGTTCGGAATTATTGGGCGTAAAGGGTGCGCAGGCGGCCCGTCAAGTCTGGTGTGAAA...
Alignment sequence 82 hit 5
sequence gi|219846710|ref|NR_026302.1| Spirochaeta africana DSM 8902 strain Z-7692 16S ribosomal RNA, partial sequence
length: 1474
score 152.0
e value: 1.06339e-75
ACGTAGGGGGCGAGCGTTGTTCGGAATCATTGGGCGTAAAGGGTGCGCAGGTGGCCGATCAAGTCTGGCGTGAAA...
||||| ||||||||||||||||||||| ||||||||||||||||||||||| ||||  |||||||||| ||||||...
ACGTAAGGGGCGAGCGTTGTTCGGAATTATTGGGCGTAAAGGGTGCGCAGGCGGCCCGTCAAGTCTGGTGTGAAA...


Alignment sequence 83 hit 1
sequence gi|343198573|ref|NR_042942.1| Treponema porcinum strain 14V28 16S ribosomal RNA, partial sequence
length: 1426
score 237.0
e value: 5.96282e-123
CACGTAAGTTGCGAGCGTTGTTCGGAATTATTGGGCGTAAAGGGCATGTAGGCGGTTTTGCAAGCTTGATGTGAA...
||||||||||||||||||||||||||||||||||||||||||||||||||||||||  |||||||||| ||||||...
CACGTAAGTTGCGAGCGTTGTTCGGAATTATTGGGCGTAAAGGGCATGTAGGCGGTCGTGCAAGCTTGGTGTGAA...
Alignment sequence 83 hit 2
sequence gi|559795192|ref|NR_104781.1| Treponema bryantii strain RUS-1 16S ribosomal RNA, partial sequence
length: 1535
score 207.0
e value: 2.83374e-106
CACGTAAGTTGCGAGCGTTGTTCGGAATTATTGGGCGTAAAGGGCATGTAGGCGGTTTTGCAAGCTTGATGTGAA...
||||||||||||||||||||||||||||||||||||||||||||||||||||||||| ||||||  || ||||||...
CACGTAAGTTGCGAGCGTTGTTCGGAATTATTGGGCGTAAAGGGCATGTAGGCGGTTCTGCAAGTCTGGTGTGAA...
Alignment sequence 83 hit 3
sequence gi|1590307594|ref|NR_118718.2| Treponema bryantii strain RUS-1 16S ribosomal RNA, partial sequence
length: 1508
score 202.0
e value: 1.70547e-103
CACGTAAGTTGCGAGCGTTGTTCGGAATTATTGGGCGTAAAGGGCATGTAGGCGGTTTTGCAAGCTTGATGTGAA...
||||||||||||||||||||||||||||||||| ||||||||||||||||||||||| ||||||  || ||||||...
CACGTAAGTTGCGAGCGTTGTTCGGAATTATTGAGCGTAAAGGGCATGTAGGCGGTTCTGCAAGTCTGGTGTGAA...
Alignment sequence 83 hit 4
sequence gi|219857543|ref|NR_025131.1| Treponema parvum strain OMZ 833 16S ribosomal RNA, partial sequence
length: 1485
score 201.0
e value: 6.13397e-103
CACGTAAGTTGCGAGCGTTGTTCGGAATTATTGGGCGTAAAGGGCATGTAGGCGGTTTTGCAAGCTTGATGTGAA...
||||||||||||||||||||||||||||||||||||||||||||||| ||||||||  | |||||||| ||||||...
CACGTAAGTTGCGAGCGTTGTTCGGAATTATTGGGCGTAAAGGGCATCTAGGCGGTCATTCAAGCTTGGTGTGAA...
Alignment sequence 83 hit 5
sequence gi|444439427|ref|NR_074742.1| Treponema brennaborense strain DD5/3 16S ribosomal RNA, partial sequence
length: 1530
score 189.0
e value: 2.87412e-96
CACGTAAGTTGCGAGCGTTGTTCGGAATTATTGGGCGTAAAGGGCATGTAGGCGGTTTTGCAAGCTTGATGTGAA...
||||||||||||||||||||||||||||||||||||||||||||||||||||| |||||||||||||| ||||||...
CACGTAAGTTGCGAGCGTTGTTCGGAATTATTGGGCGTAAAGGGCATGTAGGCAGTTTTGCAAGCTTGGTGTGAA...


Alignment sequence 84 hit 1
sequence gi|645321347|ref|NR_118334.1| Alloprevotella rava strain 81/4-12 16S ribosomal RNA, partial sequence
length: 1455
score 212.0
e value: 4.70842e-109
TACGGAAGGTCCAGGCGTTATCCGGATTTATTGGGTTTAAAGGGAGCGTAGGCGGATTTTTAAGTCAGTTGTGAA...
||||||||||||||||||||||||||||||||||||||||||||||||||||||||   ||||||||| ||||||...
TACGGAAGGTCCAGGCGTTATCCGGATTTATTGGGTTTAAAGGGAGCGTAGGCGGACGATTAAGTCAGCTGTGAA...
Alignment sequence 84 hit 2
sequence gi|631251734|ref|NR_112932.1| Bacteroides caccae strain JCM 9498 16S ribosomal RNA, partial sequence
length: 1478
score 194.0
e value: 4.77551e-99
TACGGAAGGTCCAGGCGTTATCCGGATTTATTGGGTTTAAAGGGAGCGTAGGCGGATTTTTAAGTCAGTTGTGAA...
|||||| | |||  |||||||||||||||||||||||||||||||||||||||||||| ||||||||||||||||...
TACGGAGGATCCGAGCGTTATCCGGATTTATTGGGTTTAAAGGGAGCGTAGGCGGATTGTTAAGTCAGTTGTGAA...
Alignment sequence 84 hit 3
sequence gi|343200620|ref|NR_041307.1| Bacteroides intestinalis strain 341 16S ribosomal RNA, partial sequence
length: 1484
score 194.0
e value: 4.77551e-99
TACGGAAGGTCCAGGCGTTATCCGGATTTATTGGGTTTAAAGGGAGCGTAGGCGGATTTTTAAGTCAGTTGTGAA...
|||||| | |||  |||||||||||||||||||||||||||||||||||||||||||| ||||||||||||||||...
TACGGAGGATCCGAGCGTTATCCGGATTTATTGGGTTTAAAGGGAGCGTAGGCGGATTATTAAGTCAGTTGTGAA...
Alignment sequence 84 hit 4
sequence gi|219846650|ref|NR_026242.1| Bacteroides caccae strain ATCC 43185 16S ribosomal RNA, partial sequence
length: 1422
score 194.0
e value: 4.77551e-99
TACGGAAGGTCCAGGCGTTATCCGGATTTATTGGGTTTAAAGGGAGCGTAGGCGGATTTTTAAGTCAGTTGTGAA...
|||||| | |||  |||||||||||||||||||||||||||||||||||||||||||| ||||||||||||||||...
TACGGAGGATCCGAGCGTTATCCGGATTTATTGGGTTTAAAGGGAGCGTAGGCGGATTGTTAAGTCAGTTGTGAA...
Alignment sequence 84 hit 5
sequence gi|631251733|ref|NR_112931.1| Bacteroides acidifaciens strain JCM 10556 16S ribosomal RNA, partial sequence
length: 1490
score 191.0
e value: 2.22183e-97
TACGGAAGGTCCAGGCGTTATCCGGATTTATTGGGTTTAAAGGGAGCGTAGGCGGATTTTTAAGTCAGTTGTGAA...
|||||| | |||  |||||||||||||||||||||||||||||||||||||| ||||| ||||||||||||||||...
TACGGAGGATCCGAGCGTTATCCGGATTTATTGGGTTTAAAGGGAGCGTAGGTGGATTGTTAAGTCAGTTGTGAA...


Alignment sequence 85 hit 1
sequence gi|265678531|ref|NR_028835.1| Atopostipes suicloacalis strain PPC79 16S ribosomal RNA, partial sequence
length: 1546
score 264.0
e value: 5.8376e-138
TACGTAGGTGACAAGCGTTGTCCGGAATTATTGGGCGTAAAGGGAGCGCAGGCGGTTGGAATAGTCTGATGTGAA...
|||||||||||||||||||||||||||||||||||||||||||||||||||||||||||||||||||||||||||...
TACGTAGGTGACAAGCGTTGTCCGGAATTATTGGGCGTAAAGGGAGCGCAGGCGGTTGGAATAGTCTGATGTGAA...
Alignment sequence 85 hit 2
sequence gi|631251463|ref|NR_112660.1| Alkalibacterium iburiense strain JCM 12662 16S ribosomal RNA, partial sequence
length: 1489
score 219.0
e value: 6.04779e-113
TACGTAGGTGACAAGCGTTGTCCGGAATTATTGGGCGTAAAGGGAGCGCAGGCGGT-TGGAATAGTCTGATGTGA...
|||||||||||||||||||||||||| ||||||||||||||| ||||||||||||| |   | ||||||||||||...
TACGTAGGTGACAAGCGTTGTCCGGATTTATTGGGCGTAAAGCGAGCGCAGGCGGTCTTTTA-AGTCTGATGTGA...
Alignment sequence 85 hit 3
sequence gi|343200555|ref|NR_041242.1| Alkalibacterium iburiense strain M3 16S ribosomal RNA, partial sequence
length: 1485
score 219.0
e value: 6.04779e-113
TACGTAGGTGACAAGCGTTGTCCGGAATTATTGGGCGTAAAGGGAGCGCAGGCGGT-TGGAATAGTCTGATGTGA...
|||||||||||||||||||||||||| ||||||||||||||| ||||||||||||| |   | ||||||||||||...
TACGTAGGTGACAAGCGTTGTCCGGATTTATTGGGCGTAAAGCGAGCGCAGGCGGTCTTTTA-AGTCTGATGTGA...
Alignment sequence 85 hit 4
sequence gi|631251462|ref|NR_112659.1| Alkalibacterium psychrotolerans strain JCM 12281 16S ribosomal RNA, partial sequence
length: 1526
score 216.0
e value: 2.81376e-111
TACGTAGGTGACAAGCGTTGTCCGGAATTATTGGGCGTAAAGGGAGCGCAGGCGGT-TGGAATAGTCTGATGTGA...
|||||||||||||||||||||||||| ||||||||||||||| ||||||||||||| |   | ||||||||||||...
TACGTAGGTGACAAGCGTTGTCCGGATTTATTGGGCGTAAAGCGAGCGCAGGCGGTCTTTTA-AGTCTGATGTGA...
Alignment sequence 85 hit 5
sequence gi|631253045|ref|NR_114243.1| Alkalibacterium kapii strain NBRC 103247 16S ribosomal RNA, partial sequence
length: 1481
score 214.0
e value: 3.63983e-110
TACGTAGGTGACAAGCGTTGTCCGGAATTATTGGGCGTAAAGGGAGCGCAGGCGGT-TGGAATAGTCTGATGTGA...
|||||||||||||||||||||||||| ||||||||||||||| ||||||||||||| |   | ||||||||||||...
TACGTAGGTGACAAGCGTTGTCCGGATTTATTGGGCGTAAAGCGAGCGCAGGCGGTCTTTTA-AGTCTGATGTGA...


Alignment sequence 86 hit 1
sequence gi|1109168025|ref|NR_144611.1| Flintibacter butyricus strain BLS21 16S ribosomal RNA, partial sequence
length: 808
score 210.0
e value: 6.09072e-108
TACGTAGGTGGCAAGCGTTGTCCGGATTTACTGGGTGTAAAGGGCGTGCAGCCGGGAATGCAAGTCAGATGTGAA...
||||||||||||||||||| |||||||||||||||||||||||||||| || |||||| ||||||||||||||||...
TACGTAGGTGGCAAGCGTTATCCGGATTTACTGGGTGTAAAGGGCGTGTAGGCGGGAAAGCAAGTCAGATGTGAA...
Alignment sequence 86 hit 2
sequence gi|1193829127|ref|NR_147370.1| Pseudoflavonifractor phocaeensis strain Marseille-P3064 16S ribosomal RNA, partial sequence
length: 1495
score 198.0
e value: 2.85386e-101
TACGTAGGTGGCAAGCGTTGTCCGGATTTACTGGGTGTAAAGGGCGTGCAGCCGGGAATGCAAGTCAGATGTGAA...
||||||||||||||||||| |||||||||||||||||||||||||||| || ||||| ||||||||||  |||||...
TACGTAGGTGGCAAGCGTTATCCGGATTTACTGGGTGTAAAGGGCGTGTAGGCGGGATTGCAAGTCAGGCGTGAA...
Alignment sequence 86 hit 3
sequence gi|219846080|ref|NR_025670.1| Pseudoflavonifractor capillosus ATCC 29799 16S ribosomal RNA, partial sequence
length: 1483
score 198.0
e value: 2.85386e-101
TACGTAGGTGGCAAGCGTTGTCCGGATTTACTGGGTGTAAAGGGCGTGCAGCCGGGAATGCAAGTCAGATGTGAA...
||||||||||||||||||| |||||||||||||||||||||||||||| || ||||| |||||||||| ||||||...
TACGTAGGTGGCAAGCGTTATCCGGATTTACTGGGTGTAAAGGGCGTGTAGGCGGGACTGCAAGTCAGGTGTGAA...
Alignment sequence 86 hit 4
sequence gi|219857201|ref|NR_024829.1| Hungateiclostridium straminisolvens strain CSK1 16S ribosomal RNA, partial sequence
length: 1447
score 198.0
e value: 2.85386e-101
TACGTAGGTGGCAAGCGTTGTCCGGATTTACTGGGTGTAAAGGGCGTGCAGCCGGGAATGCAAGTCAGATGTGAA...
|||||||||||||||||||||||||| ||||||||||||||||||||| || |||| ||||||||||||||||||...
TACGTAGGTGGCAAGCGTTGTCCGGAATTACTGGGTGTAAAGGGCGTGTAGGCGGGGATGCAAGTCAGATGTGAA...
Alignment sequence 86 hit 5
sequence gi|785794309|ref|NG_041947.1| Ruminiclostridium cellulolyticum H10 16S ribosomal RNA gene, complete sequence
length: 1641
score 195.0
e value: 1.32777e-99
TACGTAGGTGGCAAGCGTTGTCCGGATTTACTGGGTGTAAAGGGCGTGCAGCCGGGAATGCAAGTCAGATGTGAA...
|||||||||||||||||||||||||| ||||||||||||||||||||| || |||||||| ||||||||||||||...
TACGTAGGTGGCAAGCGTTGTCCGGAATTACTGGGTGTAAAGGGCGTGTAGGCGGGAATGTAAGTCAGATGTGAA...


Alignment sequence 87 hit 1
sequence gi|631252213|ref|NR_113411.1| Prevotella copri DSM 18205 strain JCM 13464 16S ribosomal RNA, partial sequence
length: 1493
score 195.0
e value: 1.32777e-99
TACGGAAGGTCCAGGCGTTATCCGGATTCATTGGGTTTAAAGGGAGCGTAGGCCGCCTTTTAAGCGTGTTGTGAA...
|||||||||||| ||||||||||||||| ||||||||||||||||||||||||||    ||||||||||||||||...
TACGGAAGGTCCGGGCGTTATCCGGATTTATTGGGTTTAAAGGGAGCGTAGGCCGGAGATTAAGCGTGTTGTGAA...
Alignment sequence 87 hit 2
sequence gi|631251905|ref|NR_113103.1| Prevotella disiens strain JCM 6334 16S ribosomal RNA, partial sequence
length: 1492
score 195.0
e value: 1.32777e-99
TACGGAAGGTCCAGGCGTTATCCGGATTCATTGGGTTTAAAGGGAGCGTAGGCCGCCTT-TTAAGCGTGTTGTGA...
|||||||||||||||||||||||||||| ||||||||||||||||| |||||| |  |  |||||||||||||||...
TACGGAAGGTCCAGGCGTTATCCGGATTTATTGGGTTTAAAGGGAGTGTAGGC-GGTTGGTTAAGCGTGTTGTGA...
Alignment sequence 87 hit 3
sequence gi|343200190|ref|NR_040877.1| Prevotella copri DSM 18205 strain CB7 16S ribosomal RNA, partial sequence
length: 1494
score 195.0
e value: 1.32777e-99
TACGGAAGGTCCAGGCGTTATCCGGATTCATTGGGTTTAAAGGGAGCGTAGGCCGCCTTTTAAGCGTGTTGTGAA...
|||||||||||| ||||||||||||||| ||||||||||||||||||||||||||    ||||||||||||||||...
TACGGAAGGTCCGGGCGTTATCCGGATTTATTGGGTTTAAAGGGAGCGTAGGCCGGAGATTAAGCGTGTTGTGAA...
Alignment sequence 87 hit 4
sequence gi|219857187|ref|NR_024815.1| Prevotella shahii strain EHS11 16S ribosomal RNA, partial sequence
length: 1490
score 195.0
e value: 1.32777e-99
TACGGAAGGTCCAGGCGTTATCCGGATTCATTGGGTTTAAAGGGAGCGTAGGCCGCCTTTTAAGCGTGTTGTGAA...
|||||||||||||||||||||||||||| ||||||||||||||||||||||||||||| ||||||||||||||||...
TACGGAAGGTCCAGGCGTTATCCGGATTTATTGGGTTTAAAGGGAGCGTAGGCCGCCTCTTAAGCGTGTTGTGAA...
Alignment sequence 87 hit 5
sequence gi|265678844|ref|NR_029149.1| Prevotella disiens strain EUH N 1304-72B 16S ribosomal RNA, partial sequence
length: 1479
score 195.0
e value: 1.32777e-99
TACGGAAGGTCCAGGCGTTATCCGGATTCATTGGGTTTAAAGGGAGCGTAGGCCGCCTT-TTAAGCGTGTTGTGA...
|||||||||||||||||||||||||||| ||||||||||||||||| |||||| |  |  |||||||||||||||...
TACGGAAGGTCCAGGCGTTATCCGGATTTATTGGGTTTAAAGGGAGTGTAGGC-GGTTGGTTAAGCGTGTTGTGA...


Alignment sequence 88 hit 1
sequence gi|444304222|ref|NR_074647.1| Sphaerochaeta coccoides strain DSM 17374 16S ribosomal RNA, partial sequence
length: 1523
score 161.0
e value: 1.05589e-80
CACGTAGGGGGCGAGCGTTGTTCGGAATTATTGGGCGTAAAGGGCACGCAGGCGG-CTTGGCAAGTCTGATGTAA...
||||||||||||||||||||||||||||||||||||||||||||| ||||||||| | | ||||||| ||||| |...
CACGTAGGGGGCGAGCGTTGTTCGGAATTATTGGGCGTAAAGGGCGCGCAGGCGGTCAT-GCAAGTCCGATGTGA...
Alignment sequence 88 hit 2
sequence gi|343201534|ref|NR_042260.1| Sphaerochaeta coccoides strain SPN1 16S ribosomal RNA, partial sequence
length: 1500
score 161.0
e value: 1.05589e-80
CACGTAGGGGGCGAGCGTTGTTCGGAATTATTGGGCGTAAAGGGCACGCAGGCGG-CTTGGCAAGTCTGATGTAA...
||||||||||||||||||||||||||||||||||||||||||||| ||||||||| | | ||||||| ||||| |...
CACGTAGGGGGCGAGCGTTGTTCGGAATTATTGGGCGTAAAGGGCGCGCAGGCGGTCAT-GCAAGTCCGATGTGA...
Alignment sequence 88 hit 3
sequence gi|343198526|ref|NR_042797.1| Treponema berlinense strain 7CPL208 16S ribosomal RNA, partial sequence
length: 1440
score 146.0
e value: 2.30183e-72
CACGTAGGGGGCGAGCGTTGTTCGGAATTATTGGGCGTAAAGGGCACGCAGGCGGCTTGGCAAGTCTGATGTAAA...
|||||| || ||||||||| |||||||||||||||||||||||||||||||||||||| |||||  || ||| ||...
CACGTAAGGTGCGAGCGTTATTCGGAATTATTGGGCGTAAAGGGCACGCAGGCGGCTTTGCAAGCTTGGTGTGAA...
Alignment sequence 88 hit 4
sequence gi|444439442|ref|NR_074757.1| Treponema caldarium strain DSM 7334 16S ribosomal RNA, partial sequence
length: 1531
score 137.0
e value: 2.31817e-67
CACGTAGGGGGCGAGCGTTGTTCGGAATTATTGGGCGTAAAGGGCACGCAGGCGG-CTTGGCAAGTCTGATGTAA...
|||||| |||||||||||||||||||||||||||||||||||||| || |||||| | | | ||| | |  || |...
CACGTAAGGGGCGAGCGTTGTTCGGAATTATTGGGCGTAAAGGGCGCGTAGGCGGTCCT-GTAAGCCCGGCGTGA...
Alignment sequence 88 hit 5
sequence gi|559795258|ref|NR_104849.1| Treponema pectinovorum strain VPI D-36-DR-2 16S ribosomal RNA, partial sequence
length: 1438
score 137.0
e value: 2.31817e-67
CACGTAGGGGGCGAGCGTTGTTCGGAATTATTGGGCGTAAAGGGCACGCAGGCGGCTTGGCAAGTCTGATGTAAA...
|||||| || ||||||||| ||||||||||||||||||||||||||||||||||| |  |||||  || |||  |...
CACGTAAGGTGCGAGCGTTATTCGGAATTATTGGGCGTAAAGGGCACGCAGGCGGTTATGCAAGCTTGGTGT-GA...


Alignment sequence 89 hit 1
sequence gi|1193829161|ref|NR_147404.1| Massiliprevotella massiliensis strain Marseille-P2439 16S ribosomal RNA, partial sequence
length: 1493
score 202.0
e value: 1.70547e-103
TACGGAAGGTCCGGGCGTTATCCGGATTTATTGGGTTTAAAGGGAGCGCAGGCCGCCGGGCAAGCGTGTTGTGAA...
|||||||||||||||||||||||||||||||||||||||||||||||| ||||||   || ||||||||||||||...
TACGGAAGGTCCGGGCGTTATCCGGATTTATTGGGTTTAAAGGGAGCGTAGGCCGTGAGGTAAGCGTGTTGTGAA...
Alignment sequence 89 hit 2
sequence gi|485099085|ref|NR_102481.1| Prevotella dentalis DSM 3688 16S ribosomal RNA, partial sequence
length: 1533
score 196.0
e value: 3.6917e-100
TACGGAAGGTCCGGGCGTTATCCGGATTTATTGGGTTTAAAGGGAGCGCAGGCCGCCGGGCAAGCGTGTTGTGAA...
|||||||||||||||||||||||||||||||||||||||||||||||| |||||||  | |||||||||||||||...
TACGGAAGGTCCGGGCGTTATCCGGATTTATTGGGTTTAAAGGGAGCGTAGGCCGCATGTCAAGCGTGTTGTGAA...
Alignment sequence 89 hit 3
sequence gi|631251920|ref|NR_113118.1| Prevotella oris strain JCM 12252 16S ribosomal RNA, partial sequence >gi|631251921|ref|NR_113119.1| Prevotella oris strain JCM 8540 16S ribosomal RNA, partial sequence
length: 1481
score 196.0
e value: 3.6917e-100
TACGGAAGGTCCGGGCGTTATCCGGATTTATTGGGTTTAAAGGGAGCGCAGGCCGCCGGGCAAGCGTGTTGTGAA...
|||||||||||||||||||||||||||||||||||||||||||||||| ||||||  |   ||||||||||||||...
TACGGAAGGTCCGGGCGTTATCCGGATTTATTGGGTTTAAAGGGAGCGTAGGCCGTGGATTAAGCGTGTTGTGAA...
Alignment sequence 89 hit 4
sequence gi|631251902|ref|NR_113100.1| Prevotella dentalis DSM 3688 strain JCM 13448 16S ribosomal RNA, partial sequence
length: 1483
score 196.0
e value: 3.6917e-100
TACGGAAGGTCCGGGCGTTATCCGGATTTATTGGGTTTAAAGGGAGCGCAGGCCGCCGGGCAAGCGTGTTGTGAA...
|||||||||||||||||||||||||||||||||||||||||||||||| |||||||  | |||||||||||||||...
TACGGAAGGTCCGGGCGTTATCCGGATTTATTGGGTTTAAAGGGAGCGTAGGCCGCATGTCAAGCGTGTTGTGAA...
Alignment sequence 89 hit 5
sequence gi|265678976|ref|NR_029284.1| Prevotella dentalis strain ES2772 16S ribosomal RNA, partial sequence
length: 1472
score 196.0
e value: 3.6917e-100
TACGGAAGGTCCGGGCGTTATCCGGATTTATTGGGTTTAAAGGGAGCGCAGGCCGCCGGGCAAGCGTGTTGTGAA...
|||||||||||||||||||||||||||||||||||||||||||||||| |||||||  | |||||||||||||||...
TACGGAAGGTCCGGGCGTTATCCGGATTTATTGGGTTTAAAGGGAGCGTAGGCCGCATGTCAAGCGTGTTGTGAA...


Alignment sequence 90 hit 1
sequence gi|219846080|ref|NR_025670.1| Pseudoflavonifractor capillosus ATCC 29799 16S ribosomal RNA, partial sequence
length: 1483
score 202.0
e value: 1.70547e-103
TACGTAGGTGGCAAGCGTTGTCCGGATTTACTGGGTGTAAAGGGCGTGTAGCCGGGTCTGCAAGTCAGATGTGAA...
||||||||||||||||||| ||||||||||||||||||||||||||||||| |||| ||||||||||| ||||||...
TACGTAGGTGGCAAGCGTTATCCGGATTTACTGGGTGTAAAGGGCGTGTAGGCGGGACTGCAAGTCAGGTGTGAA...
Alignment sequence 90 hit 2
sequence gi|1193829127|ref|NR_147370.1| Pseudoflavonifractor phocaeensis strain Marseille-P3064 16S ribosomal RNA, partial sequence
length: 1495
score 199.0
e value: 7.93479e-102
TACGTAGGTGGCAAGCGTTGTCCGGATTTACTGGGTGTAAAGGGCGTGTAGCCGGGTCTGCAAGTCAGATGTGAA...
||||||||||||||||||| ||||||||||||||||||||||||||||||| ||||  ||||||||||  |||||...
TACGTAGGTGGCAAGCGTTATCCGGATTTACTGGGTGTAAAGGGCGTGTAGGCGGGATTGCAAGTCAGGCGTGAA...
Alignment sequence 90 hit 3
sequence gi|1193829132|ref|NR_147375.1| Colidextribacter massiliensis strain Marseille-P3083 16S ribosomal RNA, partial sequence
length: 1487
score 196.0
e value: 3.6917e-100
TACGTAGGTGGCAAGCGTTGTCCGGATTTACTGGGTGTAAAGGGCGTGTAGCCGGGTCTGCAAGTCAGATGTGAA...
||||||||  ||||||||| ||||||||||||||||||||||||||||||| |||| ||||||||||||||||||...
TACGTAGGGAGCAAGCGTTATCCGGATTTACTGGGTGTAAAGGGCGTGTAGGCGGGACTGCAAGTCAGATGTGAA...
Alignment sequence 90 hit 4
sequence gi|219857201|ref|NR_024829.1| Hungateiclostridium straminisolvens strain CSK1 16S ribosomal RNA, partial sequence
length: 1447
score 196.0
e value: 3.6917e-100
TACGTAGGTGGCAAGCGTTGTCCGGATTTACTGGGTGTAAAGGGCGTGTAGCCGGGTCTGCAAGTCAGATGTGAA...
|||||||||||||||||||||||||| |||||||||||||||||||||||| ||||  |||||||||||||||||...
TACGTAGGTGGCAAGCGTTGTCCGGAATTACTGGGTGTAAAGGGCGTGTAGGCGGGGATGCAAGTCAGATGTGAA...
Alignment sequence 90 hit 5
sequence gi|219857437|ref|NR_025025.1| Papillibacter cinnamivorans strain CIN1 16S ribosomal RNA, partial sequence
length: 1491
score 194.0
e value: 4.77551e-99
TACGTAGGTGGCAAGCGTTGTCCGGATTTACTGGGTGTAAAGGGCGTGTAGCCGGGTCTGCAAGTCAGATGTGAA...
|||||||||||||||||||||||||||||||||||||||||||||| |||| |||   |||||||||||||||||...
TACGTAGGTGGCAAGCGTTGTCCGGATTTACTGGGTGTAAAGGGCGCGTAGGCGGCATTGCAAGTCAGATGTGAA...


Alignment sequence 91 hit 1
sequence gi|1116030291|ref|NR_144749.1| Ihubacter massiliensis strain Marseille-P2843 16S ribosomal RNA, partial sequence
length: 1479
score 221.0
e value: 4.67523e-114
TACGTAGGGGGCAAGCGTTATCCGGAATTATTGGGCGTAAAGAGTGCGTAGGTGGTTACCTAAGCAGGGGGTGAA...
|||||||||||||||||||||||||||||||||||||||||||||||||||||||||||||||||   ||||  |...
TACGTAGGGGGCAAGCGTTATCCGGAATTATTGGGCGTAAAGAGTGCGTAGGTGGTTACCTAAGCGCAGGGTATA...
Alignment sequence 91 hit 2
sequence gi|1116030279|ref|NR_144737.1| Emergencia timonensis strain SN18 16S ribosomal RNA, partial sequence
length: 1480
score 221.0
e value: 4.67523e-114
TACGTAGGGGGCAAGCGTTATCCGGAATTATTGGGCGTAAAGAGTGCGTAGGTGGTTACCTAAGCAGGGGGTGAA...
|||||||||||| ||||||||||||||||||||||||||||||||||||||||||||||||||||   ||||  |...
TACGTAGGGGGCGAGCGTTATCCGGAATTATTGGGCGTAAAGAGTGCGTAGGTGGTTACCTAAGCGCAGGGTCTA...
Alignment sequence 91 hit 3
sequence gi|1491520133|ref|NR_159296.1| Aminipila butyrica strain FH042 16S ribosomal RNA, partial sequence
length: 1460
score 209.0
e value: 2.19061e-107
TACGTAGGGGGCAAGCGTTATCCGGAATTATTGGGCGTAAAGAGTGCGTAGGTGGTTACCTAAGCAGGGGGTGAA...
|||||||||||| |||||||||||||||||||||||||||||||||||||||||||    |||||  ||||||||...
TACGTAGGGGGCGAGCGTTATCCGGAATTATTGGGCGTAAAGAGTGCGTAGGTGGTCTTGTAAGCGTGGGGTGAA...
Alignment sequence 91 hit 4
sequence gi|265678606|ref|NR_028911.1| Anaerovorax odorimutans strain NorPut 16S ribosomal RNA, partial sequence
length: 1488
score 203.0
e value: 4.74185e-104
TACGTAGGGGGCAAGCGTTATCCGGAATTATTGGGCGTAAAGAGTGCGTAGGTGGTTACCTAAGCAGGGGGTGAA...
|||||||||||| |||||||||||||||||||||||||||||||||||||||||||| | |||||  ||||||||...
TACGTAGGGGGCGAGCGTTATCCGGAATTATTGGGCGTAAAGAGTGCGTAGGTGGTTTCATAAGCGCGGGGTGAA...
Alignment sequence 91 hit 5
sequence gi|219846440|ref|NR_026031.1| [Eubacterium] saphenum strain 164-47 16S ribosomal RNA, partial sequence
length: 1343
score 197.0
e value: 1.02643e-100
TACGTAGGGGGCAAGCGTTATCCGGAATTATTGGGCGTAAAGAGTGCGTAGGTGGT-TACCTAAGCAGGGGGTGA...
|||||||||||||||||||||||||||||||||||||||||||||||||||||||| ||| |||||  |||||||...
TACGTAGGGGGCAAGCGTTATCCGGAATTATTGGGCGTAAAGAGTGCGTAGGTGGTCTAC-TAAGCGCGGGGTGA...


Alignment sequence 92 hit 1
sequence gi|559795255|ref|NR_104846.1| Gemmiger formicilis strain X2-56 16S ribosomal RNA, partial sequence
length: 1426
score 261.0
e value: 2.71597e-136
AACGTAGGGTGCAAGCGTTGTCCGGAATTACTGGGTGTAAAGGGAGCGCAGGCGGACCGGCAAGTTGGAAGTGAA...
|||||||||||||||||||||||||||||||||||||||||||||||||||||||||||||||||||||||||||...
AACGTAGGGTGCAAGCGTTGTCCGGAATTACTGGGTGTAAAGGGAGCGCAGGCGGACCGGCAAGTTGGAAGTGAA...
Alignment sequence 92 hit 2
sequence gi|265678692|ref|NR_028997.1| Subdoligranulum variabile strain BI 114 16S ribosomal RNA, partial sequence
length: 1428
score 258.0
e value: 1.26362e-134
AACGTAGGGTGCAAGCGTTGTCCGGAATTACTGGGTGTAAAGGGAGCGCAGGCGGACCGGCAAGTTGGAAGTGAA...
|||||||||||||||||||||||||||||||||||||||||||||||||||||||||||||||||||||||||||...
AACGTAGGGTGCAAGCGTTGTCCGGAATTACTGGGTGTAAAGGGAGCGCAGGCGGACCGGCAAGTTGGAAGTGAA...
Alignment sequence 92 hit 3
sequence gi|1277396189|ref|NR_151900.1| Ruthenibacterium lactatiformans strain 585-1 16S ribosomal RNA, partial sequence
length: 1519
score 222.0
e value: 1.29989e-114
AACGTAGGGTGCAAGCGTTGTCCGGAATTACTGGGTGTAAAGGGAGCGCAGGCGGACCGGCAAGTTGGAAGTGAA...
||||||||||||||||||||||||||||||||||||||||||||||||||||||||  |||||||||| ||||||...
AACGTAGGGTGCAAGCGTTGTCCGGAATTACTGGGTGTAAAGGGAGCGCAGGCGGATTGGCAAGTTGGGAGTGAA...
Alignment sequence 92 hit 4
sequence gi|1397641802|ref|NR_156911.1| Fournierella massiliensis strain AT2 16S ribosomal RNA, partial sequence
length: 1491
score 210.0
e value: 6.09072e-108
AACGTAGGGTGCAAGCGTTGTCCGGAATTACTGGGTGTAAAGGGAGCGCAGGCGGACCGGCAAGTTGGAAGTGAA...
||||||||  |||||||||||||||||||||||||||||||||||||||||||||  | ||||||||||||||||...
AACGTAGGTGGCAAGCGTTGTCCGGAATTACTGGGTGTAAAGGGAGCGCAGGCGGGTCTGCAAGTTGGAAGTGAA...
Alignment sequence 92 hit 5
sequence gi|265678656|ref|NR_028961.1| Faecalibacterium prausnitzii strain ATCC 27768 16S ribosomal RNA, partial sequence
length: 1462
score 207.0
e value: 2.83374e-106
AACGTAGGGTGCAAGCGTTGTCCGGAATTACTGGGTGTAAAGGGAGCGCAGGCGGACCGGCAAGTTGGAAGTGAA...
||||||||   ||||||||||||||||||||||||||||||||||||||||||||   |||||||||||||||||...
AACGTAGGTCACAAGCGTTGTCCGGAATTACTGGGTGTAAAGGGAGCGCAGGCGGGAAGGCAAGTTGGAAGTGAA...


Alignment sequence 93 hit 1
sequence gi|631251894|ref|NR_113092.1| Prevotella albensis strain JCM 12258 16S ribosomal RNA, partial sequence
length: 1481
score 224.0
e value: 1.00487e-115
TACGGAAGGTCCGGGCGTTATCCGGATTTATTGGGTTTAAAGGGAGCGTAGGCCGCAGGTTAAGCGTGTTGTGAA...
||||||||||||||||||||||||||||||||||||||||||||||||||||| | |  ||||||||||||||||...
TACGGAAGGTCCGGGCGTTATCCGGATTTATTGGGTTTAAAGGGAGCGTAGGCGGTATATTAAGCGTGTTGTGAA...
Alignment sequence 93 hit 2
sequence gi|219878161|ref|NR_025300.1| Prevotella albensis strain M384 16S ribosomal RNA, partial sequence
length: 1495
score 224.0
e value: 1.00487e-115
TACGGAAGGTCCGGGCGTTATCCGGATTTATTGGGTTTAAAGGGAGCGTAGGCCGCAGGTTAAGCGTGTTGTGAA...
||||||||||||||||||||||||||||||||||||||||||||||||||||| | |  ||||||||||||||||...
TACGGAAGGTCCGGGCGTTATCCGGATTTATTGGGTTTAAAGGGAGCGTAGGCGGTATATTAAGCGTGTTGTGAA...
Alignment sequence 93 hit 3
sequence gi|485099085|ref|NR_102481.1| Prevotella dentalis DSM 3688 16S ribosomal RNA, partial sequence
length: 1533
score 218.0
e value: 2.17517e-112
TACGGAAGGTCCGGGCGTTATCCGGATTTATTGGGTTTAAAGGGAGCGTAGGCCGCAGGTTAAGCGTGTTGTGAA...
||||||||||||||||||||||||||||||||||||||||||||||||||||||||| || ||||||||||||||...
TACGGAAGGTCCGGGCGTTATCCGGATTTATTGGGTTTAAAGGGAGCGTAGGCCGCATGTCAAGCGTGTTGTGAA...
Alignment sequence 93 hit 4
sequence gi|566085557|ref|NR_109628.1| Prevotella jejuni strain CD3:28 16S ribosomal RNA, partial sequence
length: 1484
score 218.0
e value: 2.17517e-112
TACGGAAGGTCCGGGCGTTATCCGGATTTATTGGGTTTAAAGGGAGCGTAGGCCGCAGGTTAAGCGTGTTGTGAA...
||||||||||||||||||||||||||||||||||||||||||||||||||||||| || ||||| ||||||||||...
TACGGAAGGTCCGGGCGTTATCCGGATTTATTGGGTTTAAAGGGAGCGTAGGCCGGAGATTAAGTGTGTTGTGAA...
Alignment sequence 93 hit 5
sequence gi|631251907|ref|NR_113105.1| Prevotella histicola strain JCM 15637 16S ribosomal RNA, partial sequence
length: 1480
score 218.0
e value: 2.17517e-112
TACGGAAGGTCCGGGCGTTATCCGGATTTATTGGGTTTAAAGGGAGCGTAGGCCGCAGGTTAAGCGTGTTGTGAA...
||||||||||||||||||||||||||||||||||||||||||||||||||||| | || ||||| ||||||||||...
TACGGAAGGTCCGGGCGTTATCCGGATTTATTGGGTTTAAAGGGAGCGTAGGCTGGAGATTAAGTGTGTTGTGAA...


Alignment sequence 94 hit 1
sequence gi|265679005|ref|NR_029313.1| Anaerofilum pentosovorans strain Fae 16S ribosomal RNA, partial sequence
length: 1466
score 193.0
e value: 1.71758e-98
ACGTAGGGTGCTAGCGTTGTCCGGAATTACTGGGTGTAAAGGGAGCGCAGGTGGCAGTGCAAGTTGGATGTAAAA...
|||||||  || ||||||||||||||||||||||||||||||||||||||| || | |||||||||| |||  ||...
ACGTAGGTGGCAAGCGTTGTCCGGAATTACTGGGTGTAAAGGGAGCGCAGGCGGAACTGCAAGTTGGGTGTTTAA...
Alignment sequence 94 hit 2
sequence gi|265679007|ref|NR_029315.1| Anaerofilum agile strain F 16S ribosomal RNA, partial sequence
length: 1468
score 193.0
e value: 1.71758e-98
ACGTAGGGTGCTAGCGTTGTCCGGAATTACTGGGTGTAAAGGGAGCGCAGGTGGCAGTGCAAGTTGGATGTAAAA...
|||||||  || ||||||||||||||||||||||||||||||||||||||| || | |||||||||| |||  ||...
ACGTAGGTGGCAAGCGTTGTCCGGAATTACTGGGTGTAAAGGGAGCGCAGGCGGAACTGCAAGTTGGGTGTTTAA...
Alignment sequence 94 hit 3
sequence gi|1277396189|ref|NR_151900.1| Ruthenibacterium lactatiformans strain 585-1 16S ribosomal RNA, partial sequence
length: 1519
score 188.0
e value: 1.03372e-95
AACGTAGGGTGCTAGCGTTGTCCGGAATTACTGGGTGTAAAGGGAGCGCAGGTGGCAGT-GCAAGTTGGATGTAA...
|||||||||||| ||||||||||||||||||||||||||||||||||||||| || | | |||||||||  || |...
AACGTAGGGTGCAAGCGTTGTCCGGAATTACTGGGTGTAAAGGGAGCGCAGGCGG-ATTGGCAAGTTGGGAGTGA...
Alignment sequence 94 hit 4
sequence gi|265678692|ref|NR_028997.1| Subdoligranulum variabile strain BI 114 16S ribosomal RNA, partial sequence
length: 1428
score 182.0
e value: 2.2376e-92
AACGTAGGGTGCTAGCGTTGTCCGGAATTACTGGGTGTAAAGGGAGCGCAGGTGG-CAGTGCAAGTTGGATGTAA...
|||||||||||| ||||||||||||||||||||||||||||||||||||||| || | | |||||||||| || |...
AACGTAGGGTGCAAGCGTTGTCCGGAATTACTGGGTGTAAAGGGAGCGCAGGCGGACCG-GCAAGTTGGAAGTGA...
Alignment sequence 94 hit 5
sequence gi|559795255|ref|NR_104846.1| Gemmiger formicilis strain X2-56 16S ribosomal RNA, partial sequence
length: 1426
score 179.0
e value: 1.04106e-90
AACGTAGGGTGCTAGCGTTGTCCGGAATTACTGGGTGTAAAGGGAGCGCAGGTGG-CAGTGCAAGTTGGATGTAA...
|||||||||||| ||||||||||||||||||||||||||||||||||||||| || | | |||||||||| || |...
AACGTAGGGTGCAAGCGTTGTCCGGAATTACTGGGTGTAAAGGGAGCGCAGGCGGACCG-GCAAGTTGGAAGTGA...


Alignment sequence 95 hit 1
sequence gi|559795314|ref|NR_104907.1| Eubacterium coprostanoligenes strain HL 16S ribosomal RNA, partial sequence
length: 1446
score 199.0
e value: 7.93479e-102
TACGTAGGTGGCAAGCGTTGTCCGGAATTACTGGGTGTAAAGGGAGCGCAGGCGGGAAATCAAGTTGGATGTGAA...
||||||||||||||||||||||||||||||||||||||||||||||||||||||||  | |||||  | ||||||...
TACGTAGGTGGCAAGCGTTGTCCGGAATTACTGGGTGTAAAGGGAGCGCAGGCGGGGGAGCAAGTCAGCTGTGAA...
Alignment sequence 95 hit 2
sequence gi|444303976|ref|NR_074399.1| Ruminococcus albus 7 = DSM 20455 16S ribosomal RNA, partial sequence
length: 1500
score 190.0
e value: 7.99112e-97
TACGTAGGTGGCAAGCGTTGTCCGGAATTACTGGGTGTAAAGGGAGCGCAGGCGGGAAATCAAGTTGGATGTGAA...
||||||||  || ||||||||||||||||||||||||||||||||||| ||||||||   |||||  | ||||||...
TACGTAGGGAGCGAGCGTTGTCCGGAATTACTGGGTGTAAAGGGAGCGTAGGCGGGATTGCAAGTCAGGTGTGAA...
Alignment sequence 95 hit 3
sequence gi|631251834|ref|NR_113032.1| Ruminococcus albus strain JCM 14654 16S ribosomal RNA, partial sequence
length: 1472
score 190.0
e value: 7.99112e-97
TACGTAGGTGGCAAGCGTTGTCCGGAATTACTGGGTGTAAAGGGAGCGCAGGCGGGAAATCAAGTTGGATGTGAA...
||||||||  || ||||||||||||||||||||||||||||||||||| ||||||||   |||||  | ||||||...
TACGTAGGGAGCGAGCGTTGTCCGGAATTACTGGGTGTAAAGGGAGCGTAGGCGGGATTGCAAGTCAGGTGTGAA...
Alignment sequence 95 hit 4
sequence gi|636559173|ref|NR_115230.1| Ruminococcus albus 7 = DSM 20455 16S ribosomal RNA, partial sequence
length: 1503
score 190.0
e value: 7.99112e-97
TACGTAGGTGGCAAGCGTTGTCCGGAATTACTGGGTGTAAAGGGAGCGCAGGCGGGAAATCAAGTTGGATGTGAA...
||||||||  || ||||||||||||||||||||||||||||||||||| ||||||||   |||||  | ||||||...
TACGTAGGGAGCGAGCGTTGTCCGGAATTACTGGGTGTAAAGGGAGCGTAGGCGGGATTGCAAGTCAGGTGTGAA...
Alignment sequence 95 hit 5
sequence gi|265679047|ref|NR_029355.1| [Clostridium] methylpentosum strain R2 16S ribosomal RNA, partial sequence
length: 1435
score 190.0
e value: 7.99112e-97
TACGTAGGTGGCAAGCGTTGTCCGGAATTACTGGGTGTAAAGGGAGCGCAGGCGGGAAATCAAGTTGGATGTGAA...
||||||||  || ||||||||||||||||||||||||||||||||||| ||||||||   ||||||| |||||||...
TACGTAGGGAGCGAGCGTTGTCCGGAATTACTGGGTGTAAAGGGAGCGTAGGCGGGATTGCAAGTTGAATGTGAA...


Alignment sequence 96 hit 1
sequence gi|559795314|ref|NR_104907.1| Eubacterium coprostanoligenes strain HL 16S ribosomal RNA, partial sequence
length: 1446
score 194.0
e value: 4.77551e-99
TACGTAGGTGGCAAGCGTTGTCCGGAATTACTGGGTGTAAAGGGAGCGTAGGCGGGCAGGCAAGTCAGGCGTGAA...
|||||||||||||||||||||||||||||||||||||||||||||||| |||||||   |||||||||  |||||...
TACGTAGGTGGCAAGCGTTGTCCGGAATTACTGGGTGTAAAGGGAGCGCAGGCGGGGGAGCAAGTCAGCTGTGAA...
Alignment sequence 96 hit 2
sequence gi|228717037|ref|NR_027558.1| Anaerotruncus colihominis strain WAL 14565 16S ribosomal RNA, partial sequence
length: 1365
score 191.0
e value: 2.22183e-97
TACGTAGGTGGCAAGCGTTGTCCGGAATTACTGGGTGTAAAGGGAGCGTAGGCGGGCAGGCAAGTCAG-GCGTGA...
||||||||  ||||||||||||||||||||||||||||||||||||||||||||||  ||||||| ||   || |...
TACGTAGGGAGCAAGCGTTGTCCGGAATTACTGGGTGTAAAGGGAGCGTAGGCGGGATGGCAAGT-AGAATGTTA...
Alignment sequence 96 hit 3
sequence gi|1116030290|ref|NR_144748.1| Phocea massiliensis strain Marseille-P2769 16S ribosomal RNA, partial sequence
length: 1476
score 185.0
e value: 4.80942e-94
TACGTAGGTGGCAAGCGTTGTCCGGAATTACTGGGTGTAAAGGGAGCGTAGGCGGGCAGGCAAGTCAGGCGTGAA...
||||||||  || |||||||||||||||||||||||||||||||||||||||||||    ||||||    || ||...
TACGTAGGGAGCGAGCGTTGTCCGGAATTACTGGGTGTAAAGGGAGCGTAGGCGGGGTCTCAAGTCGAATGTTAA...
Alignment sequence 96 hit 4
sequence gi|507148077|ref|NR_102884.1| Ruminococcus champanellensis 18P13 = JCM 17042 16S ribosomal RNA, partial sequence
length: 1494
score 185.0
e value: 4.80942e-94
TACGTAGGTGGCAAGCGTTGTCCGGAATTACTGGGTGTAAAGGGAGCGTAGGCGGGCAGGCAAGTCAGGCGTGAA...
||||||||  || |||||||||||||||||||||||||||||||||||||||||||   |||||||||  |||||...
TACGTAGGGAGCGAGCGTTGTCCGGAATTACTGGGTGTAAAGGGAGCGTAGGCGGGATTGCAAGTCAGATGTGAA...
Alignment sequence 96 hit 5
sequence gi|444303976|ref|NR_074399.1| Ruminococcus albus 7 = DSM 20455 16S ribosomal RNA, partial sequence
length: 1500
score 185.0
e value: 4.80942e-94
TACGTAGGTGGCAAGCGTTGTCCGGAATTACTGGGTGTAAAGGGAGCGTAGGCGGGCAGGCAAGTCAGGCGTGAA...
||||||||  || |||||||||||||||||||||||||||||||||||||||||||   |||||||||| |||||...
TACGTAGGGAGCGAGCGTTGTCCGGAATTACTGGGTGTAAAGGGAGCGTAGGCGGGATTGCAAGTCAGGTGTGAA...


Alignment sequence 97 hit 1
sequence gi|645321636|ref|NR_118554.1| Intestinimonas butyriciproducens strain SRB-521-5-I 16S ribosomal RNA, partial sequence
length: 1475
score 190.0
e value: 7.99112e-97
TACGTAGGTGGCGAGCGTTATCCGGAATTACTGGGTGTAAAGGGTGTGTAGGCGGGCAAACAAGTCAGATGTGAA...
|||||||||||| ||||||||||||| ||||||||||||||||| |||||||||||    |||||||||||||||...
TACGTAGGTGGCAAGCGTTATCCGGATTTACTGGGTGTAAAGGGCGTGTAGGCGGGAGTGCAAGTCAGATGTGAA...
Alignment sequence 97 hit 2
sequence gi|1193829132|ref|NR_147375.1| Colidextribacter massiliensis strain Marseille-P3083 16S ribosomal RNA, partial sequence
length: 1487
score 184.0
e value: 1.72977e-93
TACGTAGGTGGCGAGCGTTATCCGGAATTACTGGGTGTAAAGGGTGTGTAGGCGGGCAAACAAGTCAGATGTGAA...
||||||||  || ||||||||||||| ||||||||||||||||| |||||||||||    |||||||||||||||...
TACGTAGGGAGCAAGCGTTATCCGGATTTACTGGGTGTAAAGGGCGTGTAGGCGGGACTGCAAGTCAGATGTGAA...
Alignment sequence 97 hit 3
sequence gi|265678854|ref|NR_029160.1| Ruminococcus callidus strain ATCC 27760 16S ribosomal RNA, partial sequence
length: 1371
score 181.0
e value: 8.04785e-92
TACGTAGGTGGCGAGCGTTATCCGGAATTACTGGGTGTAAAGGGTGTGTAGGCGGGCAAACAAGTCAGATGTGAA...
||||||||  ||||||||| |||||||||||||||||||||||| | |||||||||    |||||||||||||||...
TACGTAGGGAGCGAGCGTTGTCCGGAATTACTGGGTGTAAAGGGAGCGTAGGCGGGATGGCAAGTCAGATGTGAA...
Alignment sequence 97 hit 4
sequence gi|1193829127|ref|NR_147370.1| Pseudoflavonifractor phocaeensis strain Marseille-P3064 16S ribosomal RNA, partial sequence
length: 1495
score 178.0
e value: 3.7443e-90
TACGTAGGTGGCGAGCGTTATCCGGAATTACTGGGTGTAAAGGGTGTGTAGGCGGGCAAACAAGTCAGATGTGAA...
|||||||||||| ||||||||||||| ||||||||||||||||| |||||||||||    ||||||||  |||||...
TACGTAGGTGGCAAGCGTTATCCGGATTTACTGGGTGTAAAGGGCGTGTAGGCGGGATTGCAAGTCAGGCGTGAA...
Alignment sequence 97 hit 5
sequence gi|1109168025|ref|NR_144611.1| Flintibacter butyricus strain BLS21 16S ribosomal RNA, partial sequence
length: 808
score 175.0
e value: 1.74205e-88
TACGTAGGTGGCGAGCGTTATCCGGAATTACTGGGTGTAAAGGGTGTGTAGGCGGGCAAACAAGTCAGATGTGAA...
|||||||||||| ||||||||||||| ||||||||||||||||| ||||||||||| || |||||||||||||||...
TACGTAGGTGGCAAGCGTTATCCGGATTTACTGGGTGTAAAGGGCGTGTAGGCGGGAAAGCAAGTCAGATGTGAA...


Alignment sequence 98 hit 1
sequence gi|631251972|ref|NR_113170.1| Oligosphaera ethanolica strain 8KG-4 16S ribosomal RNA, partial sequence
length: 1434
score 174.0
e value: 6.26554e-88
CACGTAGGTGGCGAGCGTTATTCGGATTCACTGGGCGTAAAGGGTCCGCAGGGGGCCCTCCAAGCCCGCCGTGAA...
||||| |||||||||||||||||||||| ||||||||||||||||||||||||||||  ||| ||| ||||||||...
CACGTGGGTGGCGAGCGTTATTCGGATTTACTGGGCGTAAAGGGTCCGCAGGGGGCCTGCCACGCCTGCCGTGAA...
Alignment sequence 98 hit 2
sequence gi|645321258|ref|NR_118269.1| Methyloglobulus morosus KoM1 16S ribosomal RNA, partial sequence
length: 1493
score 116.0
e value: 1.09391e-55
GGTGGCGAGCGTTATTCGGATTCACTGGGCGTAAAGGGTCCGCAGGGGGCCCTCCAAGCCCGCCGTGAAATCCCG...
||| |||||||||| ||||| | ||||||||||||| || |||||| ||| | ||||||| | ||||||| ||| ...
GGT-GCGAGCGTTAATCGGAATTACTGGGCGTAAAGCGTGCGCAGGCGGCGCACCAAGCCAGGCGTGAAAGCCCC...
Alignment sequence 98 hit 3
sequence gi|645322441|ref|NR_119188.1| Johnsonella ignava ATCC 51276 16S ribosomal RNA, partial sequence
length: 1478
score 95.0
e value: 5.16198e-44
ACGTAGGTGGCGAGCGTTATTCGGATTCACTGGGCGTAAAGGGTCCGCAGGGGGCCCTCCAAGCCCGCCGTGAAA...
||||||| ||| |||||||| |||| | |||||| ||||||||  || ||  |||  | |||| | |  ||||||...
ACGTAGGGGGCAAGCGTTATCCGGAATTACTGGGTGTAAAGGGAGCGTAGACGGCTATGCAAGTCTGGAGTGAAA...
Alignment sequence 98 hit 4
sequence gi|470467551|ref|NR_074181.1| Natranaerobius thermophilus JW/NM-WN-LF 16S ribosomal RNA, partial sequence
length: 1466
score 93.0
e value: 6.67745e-43
CACGTAGGTGGCGAGCGTTATTCGGATTCACTGGGCGTAAAGGGTCCGCAGGGGGCCCTCCAAGCCCGCCGTGAA...
|||||||| |||||||||| | |||| | |||||||||||||||  |||||| |||||| |||| | |  |||||...
CACGTAGGGGGCGAGCGTTGTCCGGAATTACTGGGCGTAAAGGGCGCGCAGGCGGCCCTGCAAGTCAGATGTGAA...
Alignment sequence 98 hit 5
sequence gi|343204642|ref|NR_043800.1| Natranaerobius thermophilus JW/NM-WN-LF 16S ribosomal RNA, partial sequence
length: 1426
score 93.0
e value: 6.67745e-43
CACGTAGGTGGCGAGCGTTAT-TCGGATTCACTGGGCGTAAAGGGTCCGCAGGGGGCCCTCCAAGCCCGCCGTGA...
|||||||| |||||||||| | ||||| | |||||||||||||||  |||||| |||||| |||| | |  ||||...
CACGTAGGGGGCGAGCGTTGTYTCGGAATTACTGGGCGTAAAGGGCGCGCAGGCGGCCCTGCAAGTCAGATGTGA...


Alignment sequence 99 hit 1
sequence gi|636559079|ref|NR_115136.1| Pasteurella multocida subsp. gallicida strain NCTC 10204 16S ribosomal RNA, partial sequence >gi|636559080|ref|NR_115137.1| Pasteurella multocida strain NCTC 10322 16S ribosomal RNA, partial sequence
length: 1468
score 264.0
e value: 5.8376e-138
TACGGAGGGTGCGAGCGTTAATCGGAATAACTGGGCGTAAAGGGCACGCAGGCGGACTTTTAAGTGAGATGTGAA...
|||||||||||||||||||||||||||||||||||||||||||||||||||||||||||||||||||||||||||...
TACGGAGGGTGCGAGCGTTAATCGGAATAACTGGGCGTAAAGGGCACGCAGGCGGACTTTTAAGTGAGATGTGAA...
Alignment sequence 99 hit 2
sequence gi|343202539|ref|NR_042888.1| Pasteurella stomatis strain CCUG 17979 16S ribosomal RNA, partial sequence
length: 1364
score 264.0
e value: 5.8376e-138
TACGGAGGGTGCGAGCGTTAATCGGAATAACTGGGCGTAAAGGGCACGCAGGCGGACTTTTAAGTGAGATGTGAA...
|||||||||||||||||||||||||||||||||||||||||||||||||||||||||||||||||||||||||||...
TACGGAGGGTGCGAGCGTTAATCGGAATAACTGGGCGTAAAGGGCACGCAGGCGGACTTTTAAGTGAGATGTGAA...
Alignment sequence 99 hit 3
sequence gi|343202534|ref|NR_042883.1| Pasteurella dagmatis ATCC 43325 strain CCUG 12397 16S ribosomal RNA, partial sequence
length: 1364
score 264.0
e value: 5.8376e-138
TACGGAGGGTGCGAGCGTTAATCGGAATAACTGGGCGTAAAGGGCACGCAGGCGGACTTTTAAGTGAGATGTGAA...
|||||||||||||||||||||||||||||||||||||||||||||||||||||||||||||||||||||||||||...
TACGGAGGGTGCGAGCGTTAATCGGAATAACTGGGCGTAAAGGGCACGCAGGCGGACTTTTAAGTGAGATGTGAA...
Alignment sequence 99 hit 4
sequence gi|343202533|ref|NR_042882.1| Pasteurella canis strain CCUG 12400 16S ribosomal RNA, partial sequence
length: 1364
score 264.0
e value: 5.8376e-138
TACGGAGGGTGCGAGCGTTAATCGGAATAACTGGGCGTAAAGGGCACGCAGGCGGACTTTTAAGTGAGATGTGAA...
|||||||||||||||||||||||||||||||||||||||||||||||||||||||||||||||||||||||||||...
TACGGAGGGTGCGAGCGTTAATCGGAATAACTGGGCGTAAAGGGCACGCAGGCGGACTTTTAAGTGAGATGTGAA...
Alignment sequence 99 hit 5
sequence gi|343201111|ref|NR_041811.1| Pasteurella multocida subsp. gallicida strain CCUG 17978 16S ribosomal RNA, partial sequence
length: 1363
score 264.0
e value: 5.8376e-138
TACGGAGGGTGCGAGCGTTAATCGGAATAACTGGGCGTAAAGGGCACGCAGGCGGACTTTTAAGTGAGATGTGAA...
|||||||||||||||||||||||||||||||||||||||||||||||||||||||||||||||||||||||||||...
TACGGAGGGTGCGAGCGTTAATCGGAATAACTGGGCGTAAAGGGCACGCAGGCGGACTTTTAAGTGAGATGTGAA...


Alignment sequence 100 hit 1
sequence gi|645320255|ref|NR_117504.1| Streptococcus suis strain ATCC 43765 16S ribosomal RNA, partial sequence
length: 1336
score 260.0
e value: 9.76837e-136
TACGTAGGTCCCGAGCGTTGTCCGGATTTATTGGGCGTAAAGCGAGCGCAGGCGGTTTGATAAGTCTGAAGTAAA...
|||||||||||||||||||||||||||||||||||||||||||||||||||||||||||||||||||||||||||...
TACGTAGGTCCCGAGCGTTGTCCGGATTTATTGGGCGTAAAGCGAGCGCAGGCGGTTTGATAAGTCTGAAGTAAA...
Alignment sequence 100 hit 2
sequence gi|636559677|ref|NR_115737.1| Streptococcus suis strain ATCC 43765 16S ribosomal RNA, partial sequence
length: 1476
score 260.0
e value: 9.76837e-136
TACGTAGGTCCCGAGCGTTGTCCGGATTTATTGGGCGTAAAGCGAGCGCAGGCGGTTTGATAAGTCTGAAGTAAA...
|||||||||||||||||||||||||||||||||||||||||||||||||||||||||||||||||||||||||||...
TACGTAGGTCCCGAGCGTTGTCCGGATTTATTGGGCGTAAAGCGAGCGCAGGCGGTTTGATAAGTCTGAAGTAAA...
Alignment sequence 100 hit 3
sequence gi|310975054|ref|NR_036918.1| Streptococcus suis strain S735 16S ribosomal RNA, partial sequence
length: 1535
score 260.0
e value: 9.76837e-136
TACGTAGGTCCCGAGCGTTGTCCGGATTTATTGGGCGTAAAGCGAGCGCAGGCGGTTTGATAAGTCTGAAGTAAA...
|||||||||||||||||||||||||||||||||||||||||||||||||||||||||||||||||||||||||||...
TACGTAGGTCCCGAGCGTTGTCCGGATTTATTGGGCGTAAAGCGAGCGCAGGCGGTTTGATAAGTCTGAAGTAAA...
Alignment sequence 100 hit 4
sequence gi|645322192|ref|NR_118998.1| Streptococcus thermophilus strain DSM 20617 16S ribosomal RNA, partial sequence
length: 1540
score 251.0
e value: 9.83772e-131
TACGTAGGTCCCGAGCGTTGTCCGGATTTATTGGGCGTAAAGCGAGCGCAGGCGGTTTGATAAGTCTGAAGTAAA...
|||||||||||||||||||||||||||||||||||||||||||||||||||||||||||||||||||||||| ||...
TACGTAGGTCCCGAGCGTTGTCCGGATTTATTGGGCGTAAAGCGAGCGCAGGCGGTTTGATAAGTCTGAAGTTAA...
Alignment sequence 100 hit 5
sequence gi|631251762|ref|NR_112960.1| Streptococcus fryi strain PAGU 653 16S ribosomal RNA, partial sequence
length: 1406
score 251.0
e value: 9.83772e-131
TACGTAGGTCCCGAGCGTTGTCCGGATTTATTGGGCGTAAAGCGAGCGCAGGCGGTTTGATAAGTCTGAAGTAAA...
|||||||||||||||||||||||||||||||||||||||||||||||||||||||||||||||||||||||||||...
TACGTAGGTCCCGAGCGTTGTCCGGATTTATTGGGCGTAAAGCGAGCGCAGGCGGTTTGATAAGTCTGAAGTAAA...


Alignment sequence 101 hit 1
sequence gi|566085368|ref|NR_109417.1| Terrimonas rubra strain M-8 16S ribosomal RNA, partial sequence
length: 1418
score 186.0
e value: 1.3372e-94
TACGGAGGGTGCGAGCATTATCCGGATTTACTGGGTTTAAAGGGTGCGTAGGTGGCTAAGTAAGTCAGTGGTGAA...
|||||||||||| ||| ||||||||||| |||||||||||||||||||||||||| | |||||||||||||||||...
TACGGAGGGTGCAAGCGTTATCCGGATTCACTGGGTTTAAAGGGTGCGTAGGTGGGTTAGTAAGTCAGTGGTGAA...
Alignment sequence 101 hit 2
sequence gi|343200563|ref|NR_041250.1| Terrimonas lutea strain DY 16S ribosomal RNA, partial sequence
length: 1431
score 186.0
e value: 1.3372e-94
TACGGAGGGTGCGAGCATTATCCGGATTTACTGGGTTTAAAGGGTGCGTAGGTGGCTAAGTAAGTCAGTGGTGAA...
|||||||||||| ||| ||||||||||| |||||||||||||||||||||||||| |  ||||||||||||||||...
TACGGAGGGTGCAAGCGTTATCCGGATTCACTGGGTTTAAAGGGTGCGTAGGTGGGTTGGTAAGTCAGTGGTGAA...
Alignment sequence 101 hit 3
sequence gi|1397641718|ref|NR_156827.1| Terrimonas crocea strain M1-33108 16S ribosomal RNA, partial sequence
length: 1460
score 183.0
e value: 6.22137e-93
TACGGAGGGTGCGAGCATTATCCGGATTTACTGGGTTTAAAGGGTGCGTAGGTGGCTAAGTAAGTCAGTGGTGAA...
|||||||||||| ||| ||||||||||| |||||||||||||||||||||||||| |  ||||||||||||||||...
TACGGAGGGTGCAAGCGTTATCCGGATTCACTGGGTTTAAAGGGTGCGTAGGTGGGTTGGTAAGTCAGTGGTGAA...
Alignment sequence 101 hit 4
sequence gi|1341394026|ref|NR_153698.1| Niastella hibisci strain THG-YS3.2.1 16S ribosomal RNA, partial sequence
length: 1479
score 183.0
e value: 6.22137e-93
TACGGAGGGTGCGAGCATTATCCGGATTTACTGGGTTTAAAGGGTGCGTAGGTGGCTAAGTAAGTCAGTGGTGAA...
|||||||||||| ||| ||||||||||| |||||||||||||||||||||||||| |  ||||||||||||||||...
TACGGAGGGTGCAAGCGTTATCCGGATTCACTGGGTTTAAAGGGTGCGTAGGTGGGTTGGTAAGTCAGTGGTGAA...
Alignment sequence 101 hit 5
sequence gi|961555244|ref|NR_134213.1| Terrimonas arctica strain R9-86 16S ribosomal RNA, partial sequence
length: 1419
score 183.0
e value: 6.22137e-93
TACGGAGGGTGCGAGCATTATCCGGATTTACTGGGTTTAAAGGGTGCGTAGGTGGCTAAGTAAGTCAGTGGTGAA...
|||||||||||| ||| ||||||||||| |||||||||||||||||||||||||| |  ||||||||||||||||...
TACGGAGGGTGCAAGCGTTATCCGGATTCACTGGGTTTAAAGGGTGCGTAGGTGGGTTGGTAAGTCAGTGGTGAA...


Alignment sequence 102 hit 1
sequence gi|566085368|ref|NR_109417.1| Terrimonas rubra strain M-8 16S ribosomal RNA, partial sequence
length: 1418
score 186.0
e value: 1.3372e-94
TACGGAGGGTGCGAGCATTATCCGGATTTACTGGGTTTAAAGGGTGCGTAGGTGGCTAAGTAAGTCAGTGGTGAA...
|||||||||||| ||| ||||||||||| |||||||||||||||||||||||||| | |||||||||||||||||...
TACGGAGGGTGCAAGCGTTATCCGGATTCACTGGGTTTAAAGGGTGCGTAGGTGGGTTAGTAAGTCAGTGGTGAA...
Alignment sequence 102 hit 2
sequence gi|343200563|ref|NR_041250.1| Terrimonas lutea strain DY 16S ribosomal RNA, partial sequence
length: 1431
score 186.0
e value: 1.3372e-94
TACGGAGGGTGCGAGCATTATCCGGATTTACTGGGTTTAAAGGGTGCGTAGGTGGCTAAGTAAGTCAGTGGTGAA...
|||||||||||| ||| ||||||||||| |||||||||||||||||||||||||| |  ||||||||||||||||...
TACGGAGGGTGCAAGCGTTATCCGGATTCACTGGGTTTAAAGGGTGCGTAGGTGGGTTGGTAAGTCAGTGGTGAA...
Alignment sequence 102 hit 3
sequence gi|1397641718|ref|NR_156827.1| Terrimonas crocea strain M1-33108 16S ribosomal RNA, partial sequence
length: 1460
score 183.0
e value: 6.22137e-93
TACGGAGGGTGCGAGCATTATCCGGATTTACTGGGTTTAAAGGGTGCGTAGGTGGCTAAGTAAGTCAGTGGTGAA...
|||||||||||| ||| ||||||||||| |||||||||||||||||||||||||| |  ||||||||||||||||...
TACGGAGGGTGCAAGCGTTATCCGGATTCACTGGGTTTAAAGGGTGCGTAGGTGGGTTGGTAAGTCAGTGGTGAA...
Alignment sequence 102 hit 4
sequence gi|1341394026|ref|NR_153698.1| Niastella hibisci strain THG-YS3.2.1 16S ribosomal RNA, partial sequence
length: 1479
score 183.0
e value: 6.22137e-93
TACGGAGGGTGCGAGCATTATCCGGATTTACTGGGTTTAAAGGGTGCGTAGGTGGCTAAGTAAGTCAGTGGTGAA...
|||||||||||| ||| ||||||||||| |||||||||||||||||||||||||| |  ||||||||||||||||...
TACGGAGGGTGCAAGCGTTATCCGGATTCACTGGGTTTAAAGGGTGCGTAGGTGGGTTGGTAAGTCAGTGGTGAA...
Alignment sequence 102 hit 5
sequence gi|961555244|ref|NR_134213.1| Terrimonas arctica strain R9-86 16S ribosomal RNA, partial sequence
length: 1419
score 183.0
e value: 6.22137e-93
TACGGAGGGTGCGAGCATTATCCGGATTTACTGGGTTTAAAGGGTGCGTAGGTGGCTAAGTAAGTCAGTGGTGAA...
|||||||||||| ||| ||||||||||| |||||||||||||||||||||||||| |  ||||||||||||||||...
TACGGAGGGTGCAAGCGTTATCCGGATTCACTGGGTTTAAAGGGTGCGTAGGTGGGTTGGTAAGTCAGTGGTGAA...


Alignment sequence 103 hit 1
sequence gi|636559079|ref|NR_115136.1| Pasteurella multocida subsp. gallicida strain NCTC 10204 16S ribosomal RNA, partial sequence >gi|636559080|ref|NR_115137.1| Pasteurella multocida strain NCTC 10322 16S ribosomal RNA, partial sequence
length: 1468
score 261.0
e value: 2.71597e-136
TACGGAGGGTGCGAGCGTTAATCGGAATAACTGGGCGTAAAGGGCACGCAGGCGGACTTTTAAGTGAGATGTGAA...
|||||||||||||||||||||||||||||||||||||||||||||||||||||||||||||||||||||||||||...
TACGGAGGGTGCGAGCGTTAATCGGAATAACTGGGCGTAAAGGGCACGCAGGCGGACTTTTAAGTGAGATGTGAA...
Alignment sequence 103 hit 2
sequence gi|343202539|ref|NR_042888.1| Pasteurella stomatis strain CCUG 17979 16S ribosomal RNA, partial sequence
length: 1364
score 261.0
e value: 2.71597e-136
TACGGAGGGTGCGAGCGTTAATCGGAATAACTGGGCGTAAAGGGCACGCAGGCGGACTTTTAAGTGAGATGTGAA...
|||||||||||||||||||||||||||||||||||||||||||||||||||||||||||||||||||||||||||...
TACGGAGGGTGCGAGCGTTAATCGGAATAACTGGGCGTAAAGGGCACGCAGGCGGACTTTTAAGTGAGATGTGAA...
Alignment sequence 103 hit 3
sequence gi|343202534|ref|NR_042883.1| Pasteurella dagmatis ATCC 43325 strain CCUG 12397 16S ribosomal RNA, partial sequence
length: 1364
score 261.0
e value: 2.71597e-136
TACGGAGGGTGCGAGCGTTAATCGGAATAACTGGGCGTAAAGGGCACGCAGGCGGACTTTTAAGTGAGATGTGAA...
|||||||||||||||||||||||||||||||||||||||||||||||||||||||||||||||||||||||||||...
TACGGAGGGTGCGAGCGTTAATCGGAATAACTGGGCGTAAAGGGCACGCAGGCGGACTTTTAAGTGAGATGTGAA...
Alignment sequence 103 hit 4
sequence gi|343202533|ref|NR_042882.1| Pasteurella canis strain CCUG 12400 16S ribosomal RNA, partial sequence
length: 1364
score 261.0
e value: 2.71597e-136
TACGGAGGGTGCGAGCGTTAATCGGAATAACTGGGCGTAAAGGGCACGCAGGCGGACTTTTAAGTGAGATGTGAA...
|||||||||||||||||||||||||||||||||||||||||||||||||||||||||||||||||||||||||||...
TACGGAGGGTGCGAGCGTTAATCGGAATAACTGGGCGTAAAGGGCACGCAGGCGGACTTTTAAGTGAGATGTGAA...
Alignment sequence 103 hit 5
sequence gi|343201111|ref|NR_041811.1| Pasteurella multocida subsp. gallicida strain CCUG 17978 16S ribosomal RNA, partial sequence
length: 1363
score 261.0
e value: 2.71597e-136
TACGGAGGGTGCGAGCGTTAATCGGAATAACTGGGCGTAAAGGGCACGCAGGCGGACTTTTAAGTGAGATGTGAA...
|||||||||||||||||||||||||||||||||||||||||||||||||||||||||||||||||||||||||||...
TACGGAGGGTGCGAGCGTTAATCGGAATAACTGGGCGTAAAGGGCACGCAGGCGGACTTTTAAGTGAGATGTGAA...


Alignment sequence 104 hit 1
sequence gi|636559079|ref|NR_115136.1| Pasteurella multocida subsp. gallicida strain NCTC 10204 16S ribosomal RNA, partial sequence >gi|636559080|ref|NR_115137.1| Pasteurella multocida strain NCTC 10322 16S ribosomal RNA, partial sequence
length: 1468
score 261.0
e value: 2.71597e-136
TACGGAGGGTGCGAGCGTTAATCGGAATAACTGGGCGTAAAGGGCACGCAGGCGGACTTTTAAGTGAGATGTGAA...
|||||||||||||||||||||||||||||||||||||||||||||||||||||||||||||||||||||||||||...
TACGGAGGGTGCGAGCGTTAATCGGAATAACTGGGCGTAAAGGGCACGCAGGCGGACTTTTAAGTGAGATGTGAA...
Alignment sequence 104 hit 2
sequence gi|343202539|ref|NR_042888.1| Pasteurella stomatis strain CCUG 17979 16S ribosomal RNA, partial sequence
length: 1364
score 261.0
e value: 2.71597e-136
TACGGAGGGTGCGAGCGTTAATCGGAATAACTGGGCGTAAAGGGCACGCAGGCGGACTTTTAAGTGAGATGTGAA...
|||||||||||||||||||||||||||||||||||||||||||||||||||||||||||||||||||||||||||...
TACGGAGGGTGCGAGCGTTAATCGGAATAACTGGGCGTAAAGGGCACGCAGGCGGACTTTTAAGTGAGATGTGAA...
Alignment sequence 104 hit 3
sequence gi|343202534|ref|NR_042883.1| Pasteurella dagmatis ATCC 43325 strain CCUG 12397 16S ribosomal RNA, partial sequence
length: 1364
score 261.0
e value: 2.71597e-136
TACGGAGGGTGCGAGCGTTAATCGGAATAACTGGGCGTAAAGGGCACGCAGGCGGACTTTTAAGTGAGATGTGAA...
|||||||||||||||||||||||||||||||||||||||||||||||||||||||||||||||||||||||||||...
TACGGAGGGTGCGAGCGTTAATCGGAATAACTGGGCGTAAAGGGCACGCAGGCGGACTTTTAAGTGAGATGTGAA...
Alignment sequence 104 hit 4
sequence gi|343202533|ref|NR_042882.1| Pasteurella canis strain CCUG 12400 16S ribosomal RNA, partial sequence
length: 1364
score 261.0
e value: 2.71597e-136
TACGGAGGGTGCGAGCGTTAATCGGAATAACTGGGCGTAAAGGGCACGCAGGCGGACTTTTAAGTGAGATGTGAA...
|||||||||||||||||||||||||||||||||||||||||||||||||||||||||||||||||||||||||||...
TACGGAGGGTGCGAGCGTTAATCGGAATAACTGGGCGTAAAGGGCACGCAGGCGGACTTTTAAGTGAGATGTGAA...
Alignment sequence 104 hit 5
sequence gi|343201111|ref|NR_041811.1| Pasteurella multocida subsp. gallicida strain CCUG 17978 16S ribosomal RNA, partial sequence
length: 1363
score 261.0
e value: 2.71597e-136
TACGGAGGGTGCGAGCGTTAATCGGAATAACTGGGCGTAAAGGGCACGCAGGCGGACTTTTAAGTGAGATGTGAA...
|||||||||||||||||||||||||||||||||||||||||||||||||||||||||||||||||||||||||||...
TACGGAGGGTGCGAGCGTTAATCGGAATAACTGGGCGTAAAGGGCACGCAGGCGGACTTTTAAGTGAGATGTGAA...


Alignment sequence 105 hit 1
sequence gi|636559079|ref|NR_115136.1| Pasteurella multocida subsp. gallicida strain NCTC 10204 16S ribosomal RNA, partial sequence >gi|636559080|ref|NR_115137.1| Pasteurella multocida strain NCTC 10322 16S ribosomal RNA, partial sequence
length: 1468
score 262.0
e value: 7.55141e-137
TACGGAGGGTGCGAGCGTTAATCGGAATAACTGGGCGTAAAGGGCACGCAGGCGGACTTTTAAGTGAGATGTGAA...
|||||||||||||||||||||||||||||||||||||||||||||||||||||||||||||||||||||||||||...
TACGGAGGGTGCGAGCGTTAATCGGAATAACTGGGCGTAAAGGGCACGCAGGCGGACTTTTAAGTGAGATGTGAA...
Alignment sequence 105 hit 2
sequence gi|343202539|ref|NR_042888.1| Pasteurella stomatis strain CCUG 17979 16S ribosomal RNA, partial sequence
length: 1364
score 262.0
e value: 7.55141e-137
TACGGAGGGTGCGAGCGTTAATCGGAATAACTGGGCGTAAAGGGCACGCAGGCGGACTTTTAAGTGAGATGTGAA...
|||||||||||||||||||||||||||||||||||||||||||||||||||||||||||||||||||||||||||...
TACGGAGGGTGCGAGCGTTAATCGGAATAACTGGGCGTAAAGGGCACGCAGGCGGACTTTTAAGTGAGATGTGAA...
Alignment sequence 105 hit 3
sequence gi|343202534|ref|NR_042883.1| Pasteurella dagmatis ATCC 43325 strain CCUG 12397 16S ribosomal RNA, partial sequence
length: 1364
score 262.0
e value: 7.55141e-137
TACGGAGGGTGCGAGCGTTAATCGGAATAACTGGGCGTAAAGGGCACGCAGGCGGACTTTTAAGTGAGATGTGAA...
|||||||||||||||||||||||||||||||||||||||||||||||||||||||||||||||||||||||||||...
TACGGAGGGTGCGAGCGTTAATCGGAATAACTGGGCGTAAAGGGCACGCAGGCGGACTTTTAAGTGAGATGTGAA...
Alignment sequence 105 hit 4
sequence gi|343202533|ref|NR_042882.1| Pasteurella canis strain CCUG 12400 16S ribosomal RNA, partial sequence
length: 1364
score 262.0
e value: 7.55141e-137
TACGGAGGGTGCGAGCGTTAATCGGAATAACTGGGCGTAAAGGGCACGCAGGCGGACTTTTAAGTGAGATGTGAA...
|||||||||||||||||||||||||||||||||||||||||||||||||||||||||||||||||||||||||||...
TACGGAGGGTGCGAGCGTTAATCGGAATAACTGGGCGTAAAGGGCACGCAGGCGGACTTTTAAGTGAGATGTGAA...
Alignment sequence 105 hit 5
sequence gi|343201111|ref|NR_041811.1| Pasteurella multocida subsp. gallicida strain CCUG 17978 16S ribosomal RNA, partial sequence
length: 1363
score 262.0
e value: 7.55141e-137
TACGGAGGGTGCGAGCGTTAATCGGAATAACTGGGCGTAAAGGGCACGCAGGCGGACTTTTAAGTGAGATGTGAA...
|||||||||||||||||||||||||||||||||||||||||||||||||||||||||||||||||||||||||||...
TACGGAGGGTGCGAGCGTTAATCGGAATAACTGGGCGTAAAGGGCACGCAGGCGGACTTTTAAGTGAGATGTGAA...


Alignment sequence 106 hit 1
sequence gi|566085368|ref|NR_109417.1| Terrimonas rubra strain M-8 16S ribosomal RNA, partial sequence
length: 1418
score 183.0
e value: 6.22137e-93
TACGGAGGGTGCGAGCATTATCCGGATTTACTGGGTTTAAAGGGTGCGTAGGTGGCTAAGTAAGTCAGTGGTGAA...
|||||||||||| ||| ||||||||||| |||||||||||||||||||||||||| | |||||||||||||||||...
TACGGAGGGTGCAAGCGTTATCCGGATTCACTGGGTTTAAAGGGTGCGTAGGTGGGTTAGTAAGTCAGTGGTGAA...
Alignment sequence 106 hit 2
sequence gi|343200563|ref|NR_041250.1| Terrimonas lutea strain DY 16S ribosomal RNA, partial sequence
length: 1431
score 183.0
e value: 6.22137e-93
TACGGAGGGTGCGAGCATTATCCGGATTTACTGGGTTTAAAGGGTGCGTAGGTGGCTAAGTAAGTCAGTGGTGAA...
|||||||||||| ||| ||||||||||| |||||||||||||||||||||||||| |  ||||||||||||||||...
TACGGAGGGTGCAAGCGTTATCCGGATTCACTGGGTTTAAAGGGTGCGTAGGTGGGTTGGTAAGTCAGTGGTGAA...
Alignment sequence 106 hit 3
sequence gi|1397641718|ref|NR_156827.1| Terrimonas crocea strain M1-33108 16S ribosomal RNA, partial sequence
length: 1460
score 180.0
e value: 2.89452e-91
TACGGAGGGTGCGAGCATTATCCGGATTTACTGGGTTTAAAGGGTGCGTAGGTGGCTAAGTAAGTCAGTGGTGAA...
|||||||||||| ||| ||||||||||| |||||||||||||||||||||||||| |  ||||||||||||||||...
TACGGAGGGTGCAAGCGTTATCCGGATTCACTGGGTTTAAAGGGTGCGTAGGTGGGTTGGTAAGTCAGTGGTGAA...
Alignment sequence 106 hit 4
sequence gi|1341394026|ref|NR_153698.1| Niastella hibisci strain THG-YS3.2.1 16S ribosomal RNA, partial sequence
length: 1479
score 180.0
e value: 2.89452e-91
TACGGAGGGTGCGAGCATTATCCGGATTTACTGGGTTTAAAGGGTGCGTAGGTGGCTAAGTAAGTCAGTGGTGAA...
|||||||||||| ||| ||||||||||| |||||||||||||||||||||||||| |  ||||||||||||||||...
TACGGAGGGTGCAAGCGTTATCCGGATTCACTGGGTTTAAAGGGTGCGTAGGTGGGTTGGTAAGTCAGTGGTGAA...
Alignment sequence 106 hit 5
sequence gi|961555244|ref|NR_134213.1| Terrimonas arctica strain R9-86 16S ribosomal RNA, partial sequence
length: 1419
score 180.0
e value: 2.89452e-91
TACGGAGGGTGCGAGCATTATCCGGATTTACTGGGTTTAAAGGGTGCGTAGGTGGCTAAGTAAGTCAGTGGTGAA...
|||||||||||| ||| ||||||||||| |||||||||||||||||||||||||| |  ||||||||||||||||...
TACGGAGGGTGCAAGCGTTATCCGGATTCACTGGGTTTAAAGGGTGCGTAGGTGGGTTGGTAAGTCAGTGGTGAA...


Alignment sequence 107 hit 1
sequence gi|636559079|ref|NR_115136.1| Pasteurella multocida subsp. gallicida strain NCTC 10204 16S ribosomal RNA, partial sequence >gi|636559080|ref|NR_115137.1| Pasteurella multocida strain NCTC 10322 16S ribosomal RNA, partial sequence
length: 1468
score 266.0
e value: 4.51274e-139
TACGGAGGGTGCGAGCGTTAATCGGAATAACTGGGCGTAAAGGGCACGCAGGCGGACTTTTAAGTGAGATGTGAA...
|||||||||||||||||||||||||||||||||||||||||||||||||||||||||||||||||||||||||||...
TACGGAGGGTGCGAGCGTTAATCGGAATAACTGGGCGTAAAGGGCACGCAGGCGGACTTTTAAGTGAGATGTGAA...
Alignment sequence 107 hit 2
sequence gi|343202539|ref|NR_042888.1| Pasteurella stomatis strain CCUG 17979 16S ribosomal RNA, partial sequence
length: 1364
score 266.0
e value: 4.51274e-139
TACGGAGGGTGCGAGCGTTAATCGGAATAACTGGGCGTAAAGGGCACGCAGGCGGACTTTTAAGTGAGATGTGAA...
|||||||||||||||||||||||||||||||||||||||||||||||||||||||||||||||||||||||||||...
TACGGAGGGTGCGAGCGTTAATCGGAATAACTGGGCGTAAAGGGCACGCAGGCGGACTTTTAAGTGAGATGTGAA...
Alignment sequence 107 hit 3
sequence gi|343202534|ref|NR_042883.1| Pasteurella dagmatis ATCC 43325 strain CCUG 12397 16S ribosomal RNA, partial sequence
length: 1364
score 266.0
e value: 4.51274e-139
TACGGAGGGTGCGAGCGTTAATCGGAATAACTGGGCGTAAAGGGCACGCAGGCGGACTTTTAAGTGAGATGTGAA...
|||||||||||||||||||||||||||||||||||||||||||||||||||||||||||||||||||||||||||...
TACGGAGGGTGCGAGCGTTAATCGGAATAACTGGGCGTAAAGGGCACGCAGGCGGACTTTTAAGTGAGATGTGAA...
Alignment sequence 107 hit 4
sequence gi|343202533|ref|NR_042882.1| Pasteurella canis strain CCUG 12400 16S ribosomal RNA, partial sequence
length: 1364
score 266.0
e value: 4.51274e-139
TACGGAGGGTGCGAGCGTTAATCGGAATAACTGGGCGTAAAGGGCACGCAGGCGGACTTTTAAGTGAGATGTGAA...
|||||||||||||||||||||||||||||||||||||||||||||||||||||||||||||||||||||||||||...
TACGGAGGGTGCGAGCGTTAATCGGAATAACTGGGCGTAAAGGGCACGCAGGCGGACTTTTAAGTGAGATGTGAA...
Alignment sequence 107 hit 5
sequence gi|343201111|ref|NR_041811.1| Pasteurella multocida subsp. gallicida strain CCUG 17978 16S ribosomal RNA, partial sequence
length: 1363
score 266.0
e value: 4.51274e-139
TACGGAGGGTGCGAGCGTTAATCGGAATAACTGGGCGTAAAGGGCACGCAGGCGGACTTTTAAGTGAGATGTGAA...
|||||||||||||||||||||||||||||||||||||||||||||||||||||||||||||||||||||||||||...
TACGGAGGGTGCGAGCGTTAATCGGAATAACTGGGCGTAAAGGGCACGCAGGCGGACTTTTAAGTGAGATGTGAA...


Alignment sequence 108 hit 1
sequence gi|636559079|ref|NR_115136.1| Pasteurella multocida subsp. gallicida strain NCTC 10204 16S ribosomal RNA, partial sequence >gi|636559080|ref|NR_115137.1| Pasteurella multocida strain NCTC 10322 16S ribosomal RNA, partial sequence
length: 1468
score 264.0
e value: 5.8376e-138
TACGGAGGGTGCGAGCGTTAATCGGAATAACTGGGCGTAAAGGGCACGCAGGCGGACTTTTAAGTGAGATGTGAA...
|||||||||||||||||||||||||||||||||||||||||||||||||||||||||||||||||||||||||||...
TACGGAGGGTGCGAGCGTTAATCGGAATAACTGGGCGTAAAGGGCACGCAGGCGGACTTTTAAGTGAGATGTGAA...
Alignment sequence 108 hit 2
sequence gi|343202539|ref|NR_042888.1| Pasteurella stomatis strain CCUG 17979 16S ribosomal RNA, partial sequence
length: 1364
score 264.0
e value: 5.8376e-138
TACGGAGGGTGCGAGCGTTAATCGGAATAACTGGGCGTAAAGGGCACGCAGGCGGACTTTTAAGTGAGATGTGAA...
|||||||||||||||||||||||||||||||||||||||||||||||||||||||||||||||||||||||||||...
TACGGAGGGTGCGAGCGTTAATCGGAATAACTGGGCGTAAAGGGCACGCAGGCGGACTTTTAAGTGAGATGTGAA...
Alignment sequence 108 hit 3
sequence gi|343202534|ref|NR_042883.1| Pasteurella dagmatis ATCC 43325 strain CCUG 12397 16S ribosomal RNA, partial sequence
length: 1364
score 264.0
e value: 5.8376e-138
TACGGAGGGTGCGAGCGTTAATCGGAATAACTGGGCGTAAAGGGCACGCAGGCGGACTTTTAAGTGAGATGTGAA...
|||||||||||||||||||||||||||||||||||||||||||||||||||||||||||||||||||||||||||...
TACGGAGGGTGCGAGCGTTAATCGGAATAACTGGGCGTAAAGGGCACGCAGGCGGACTTTTAAGTGAGATGTGAA...
Alignment sequence 108 hit 4
sequence gi|343202533|ref|NR_042882.1| Pasteurella canis strain CCUG 12400 16S ribosomal RNA, partial sequence
length: 1364
score 264.0
e value: 5.8376e-138
TACGGAGGGTGCGAGCGTTAATCGGAATAACTGGGCGTAAAGGGCACGCAGGCGGACTTTTAAGTGAGATGTGAA...
|||||||||||||||||||||||||||||||||||||||||||||||||||||||||||||||||||||||||||...
TACGGAGGGTGCGAGCGTTAATCGGAATAACTGGGCGTAAAGGGCACGCAGGCGGACTTTTAAGTGAGATGTGAA...
Alignment sequence 108 hit 5
sequence gi|343201111|ref|NR_041811.1| Pasteurella multocida subsp. gallicida strain CCUG 17978 16S ribosomal RNA, partial sequence
length: 1363
score 264.0
e value: 5.8376e-138
TACGGAGGGTGCGAGCGTTAATCGGAATAACTGGGCGTAAAGGGCACGCAGGCGGACTTTTAAGTGAGATGTGAA...
|||||||||||||||||||||||||||||||||||||||||||||||||||||||||||||||||||||||||||...
TACGGAGGGTGCGAGCGTTAATCGGAATAACTGGGCGTAAAGGGCACGCAGGCGGACTTTTAAGTGAGATGTGAA...


Alignment sequence 109 hit 1
sequence gi|566085368|ref|NR_109417.1| Terrimonas rubra strain M-8 16S ribosomal RNA, partial sequence
length: 1418
score 187.0
e value: 3.71791e-95
TACGGAGGGTGCGAGCATTATCCGGATTTACTGGGTTTAAAGGGTGCGTAGGTGGCTAAGTAAGTCAGTGGTGAA...
|||||||||||| ||| ||||||||||| |||||||||||||||||||||||||| | |||||||||||||||||...
TACGGAGGGTGCAAGCGTTATCCGGATTCACTGGGTTTAAAGGGTGCGTAGGTGGGTTAGTAAGTCAGTGGTGAA...
Alignment sequence 109 hit 2
sequence gi|343200563|ref|NR_041250.1| Terrimonas lutea strain DY 16S ribosomal RNA, partial sequence
length: 1431
score 187.0
e value: 3.71791e-95
TACGGAGGGTGCGAGCATTATCCGGATTTACTGGGTTTAAAGGGTGCGTAGGTGGCTAAGTAAGTCAGTGGTGAA...
|||||||||||| ||| ||||||||||| |||||||||||||||||||||||||| |  ||||||||||||||||...
TACGGAGGGTGCAAGCGTTATCCGGATTCACTGGGTTTAAAGGGTGCGTAGGTGGGTTGGTAAGTCAGTGGTGAA...
Alignment sequence 109 hit 3
sequence gi|1397641718|ref|NR_156827.1| Terrimonas crocea strain M1-33108 16S ribosomal RNA, partial sequence
length: 1460
score 184.0
e value: 1.72977e-93
TACGGAGGGTGCGAGCATTATCCGGATTTACTGGGTTTAAAGGGTGCGTAGGTGGCTAAGTAAGTCAGTGGTGAA...
|||||||||||| ||| ||||||||||| |||||||||||||||||||||||||| |  ||||||||||||||||...
TACGGAGGGTGCAAGCGTTATCCGGATTCACTGGGTTTAAAGGGTGCGTAGGTGGGTTGGTAAGTCAGTGGTGAA...
Alignment sequence 109 hit 4
sequence gi|1341394026|ref|NR_153698.1| Niastella hibisci strain THG-YS3.2.1 16S ribosomal RNA, partial sequence
length: 1479
score 184.0
e value: 1.72977e-93
TACGGAGGGTGCGAGCATTATCCGGATTTACTGGGTTTAAAGGGTGCGTAGGTGGCTAAGTAAGTCAGTGGTGAA...
|||||||||||| ||| ||||||||||| |||||||||||||||||||||||||| |  ||||||||||||||||...
TACGGAGGGTGCAAGCGTTATCCGGATTCACTGGGTTTAAAGGGTGCGTAGGTGGGTTGGTAAGTCAGTGGTGAA...
Alignment sequence 109 hit 5
sequence gi|961555244|ref|NR_134213.1| Terrimonas arctica strain R9-86 16S ribosomal RNA, partial sequence
length: 1419
score 184.0
e value: 1.72977e-93
TACGGAGGGTGCGAGCATTATCCGGATTTACTGGGTTTAAAGGGTGCGTAGGTGGCTAAGTAAGTCAGTGGTGAA...
|||||||||||| ||| ||||||||||| |||||||||||||||||||||||||| |  ||||||||||||||||...
TACGGAGGGTGCAAGCGTTATCCGGATTCACTGGGTTTAAAGGGTGCGTAGGTGGGTTGGTAAGTCAGTGGTGAA...


Alignment sequence 110 hit 1
sequence gi|566085368|ref|NR_109417.1| Terrimonas rubra strain M-8 16S ribosomal RNA, partial sequence
length: 1418
score 186.0
e value: 1.3372e-94
TACGGAGGGTGCGAGCATTATCCGGATTTACTGGGTTTAAAGGGTGCGTAGGTGGCTAAGTAAGTCAGTGGTGAA...
|||||||||||| ||| ||||||||||| |||||||||||||||||||||||||| | |||||||||||||||||...
TACGGAGGGTGCAAGCGTTATCCGGATTCACTGGGTTTAAAGGGTGCGTAGGTGGGTTAGTAAGTCAGTGGTGAA...
Alignment sequence 110 hit 2
sequence gi|343200563|ref|NR_041250.1| Terrimonas lutea strain DY 16S ribosomal RNA, partial sequence
length: 1431
score 186.0
e value: 1.3372e-94
TACGGAGGGTGCGAGCATTATCCGGATTTACTGGGTTTAAAGGGTGCGTAGGTGGCTAAGTAAGTCAGTGGTGAA...
|||||||||||| ||| ||||||||||| |||||||||||||||||||||||||| |  ||||||||||||||||...
TACGGAGGGTGCAAGCGTTATCCGGATTCACTGGGTTTAAAGGGTGCGTAGGTGGGTTGGTAAGTCAGTGGTGAA...
Alignment sequence 110 hit 3
sequence gi|1397641718|ref|NR_156827.1| Terrimonas crocea strain M1-33108 16S ribosomal RNA, partial sequence
length: 1460
score 183.0
e value: 6.22137e-93
TACGGAGGGTGCGAGCATTATCCGGATTTACTGGGTTTAAAGGGTGCGTAGGTGGCTAAGTAAGTCAGTGGTGAA...
|||||||||||| ||| ||||||||||| |||||||||||||||||||||||||| |  ||||||||||||||||...
TACGGAGGGTGCAAGCGTTATCCGGATTCACTGGGTTTAAAGGGTGCGTAGGTGGGTTGGTAAGTCAGTGGTGAA...
Alignment sequence 110 hit 4
sequence gi|1341394026|ref|NR_153698.1| Niastella hibisci strain THG-YS3.2.1 16S ribosomal RNA, partial sequence
length: 1479
score 183.0
e value: 6.22137e-93
TACGGAGGGTGCGAGCATTATCCGGATTTACTGGGTTTAAAGGGTGCGTAGGTGGCTAAGTAAGTCAGTGGTGAA...
|||||||||||| ||| ||||||||||| |||||||||||||||||||||||||| |  ||||||||||||||||...
TACGGAGGGTGCAAGCGTTATCCGGATTCACTGGGTTTAAAGGGTGCGTAGGTGGGTTGGTAAGTCAGTGGTGAA...
Alignment sequence 110 hit 5
sequence gi|961555244|ref|NR_134213.1| Terrimonas arctica strain R9-86 16S ribosomal RNA, partial sequence
length: 1419
score 183.0
e value: 6.22137e-93
TACGGAGGGTGCGAGCATTATCCGGATTTACTGGGTTTAAAGGGTGCGTAGGTGGCTAAGTAAGTCAGTGGTGAA...
|||||||||||| ||| ||||||||||| |||||||||||||||||||||||||| |  ||||||||||||||||...
TACGGAGGGTGCAAGCGTTATCCGGATTCACTGGGTTTAAAGGGTGCGTAGGTGGGTTGGTAAGTCAGTGGTGAA...


Alignment sequence 111 hit 1
sequence gi|636559079|ref|NR_115136.1| Pasteurella multocida subsp. gallicida strain NCTC 10204 16S ribosomal RNA, partial sequence >gi|636559080|ref|NR_115137.1| Pasteurella multocida strain NCTC 10322 16S ribosomal RNA, partial sequence
length: 1468
score 265.0
e value: 1.62307e-138
TACGGAGGGTGCGAGCGTTAATCGGAATAACTGGGCGTAAAGGGCACGCAGGCGGACTTTTAAGTGAGATGTGAA...
|||||||||||||||||||||||||||||||||||||||||||||||||||||||||||||||||||||||||||...
TACGGAGGGTGCGAGCGTTAATCGGAATAACTGGGCGTAAAGGGCACGCAGGCGGACTTTTAAGTGAGATGTGAA...
Alignment sequence 111 hit 2
sequence gi|343202539|ref|NR_042888.1| Pasteurella stomatis strain CCUG 17979 16S ribosomal RNA, partial sequence
length: 1364
score 265.0
e value: 1.62307e-138
TACGGAGGGTGCGAGCGTTAATCGGAATAACTGGGCGTAAAGGGCACGCAGGCGGACTTTTAAGTGAGATGTGAA...
|||||||||||||||||||||||||||||||||||||||||||||||||||||||||||||||||||||||||||...
TACGGAGGGTGCGAGCGTTAATCGGAATAACTGGGCGTAAAGGGCACGCAGGCGGACTTTTAAGTGAGATGTGAA...
Alignment sequence 111 hit 3
sequence gi|343202534|ref|NR_042883.1| Pasteurella dagmatis ATCC 43325 strain CCUG 12397 16S ribosomal RNA, partial sequence
length: 1364
score 265.0
e value: 1.62307e-138
TACGGAGGGTGCGAGCGTTAATCGGAATAACTGGGCGTAAAGGGCACGCAGGCGGACTTTTAAGTGAGATGTGAA...
|||||||||||||||||||||||||||||||||||||||||||||||||||||||||||||||||||||||||||...
TACGGAGGGTGCGAGCGTTAATCGGAATAACTGGGCGTAAAGGGCACGCAGGCGGACTTTTAAGTGAGATGTGAA...
Alignment sequence 111 hit 4
sequence gi|343202533|ref|NR_042882.1| Pasteurella canis strain CCUG 12400 16S ribosomal RNA, partial sequence
length: 1364
score 265.0
e value: 1.62307e-138
TACGGAGGGTGCGAGCGTTAATCGGAATAACTGGGCGTAAAGGGCACGCAGGCGGACTTTTAAGTGAGATGTGAA...
|||||||||||||||||||||||||||||||||||||||||||||||||||||||||||||||||||||||||||...
TACGGAGGGTGCGAGCGTTAATCGGAATAACTGGGCGTAAAGGGCACGCAGGCGGACTTTTAAGTGAGATGTGAA...
Alignment sequence 111 hit 5
sequence gi|343201111|ref|NR_041811.1| Pasteurella multocida subsp. gallicida strain CCUG 17978 16S ribosomal RNA, partial sequence
length: 1363
score 265.0
e value: 1.62307e-138
TACGGAGGGTGCGAGCGTTAATCGGAATAACTGGGCGTAAAGGGCACGCAGGCGGACTTTTAAGTGAGATGTGAA...
|||||||||||||||||||||||||||||||||||||||||||||||||||||||||||||||||||||||||||...
TACGGAGGGTGCGAGCGTTAATCGGAATAACTGGGCGTAAAGGGCACGCAGGCGGACTTTTAAGTGAGATGTGAA...


Alignment sequence 112 hit 1
sequence gi|636559079|ref|NR_115136.1| Pasteurella multocida subsp. gallicida strain NCTC 10204 16S ribosomal RNA, partial sequence >gi|636559080|ref|NR_115137.1| Pasteurella multocida strain NCTC 10322 16S ribosomal RNA, partial sequence
length: 1468
score 262.0
e value: 7.55141e-137
TACGGAGGGTGCGAGCGTTAATCGGAATAACTGGGCGTAAAGGGCACGCAGGCGGACTTTTAAGTGAGATGTGAA...
|||||||||||||||||||||||||||||||||||||||||||||||||||||||||||||||||||||||||||...
TACGGAGGGTGCGAGCGTTAATCGGAATAACTGGGCGTAAAGGGCACGCAGGCGGACTTTTAAGTGAGATGTGAA...
Alignment sequence 112 hit 2
sequence gi|343202539|ref|NR_042888.1| Pasteurella stomatis strain CCUG 17979 16S ribosomal RNA, partial sequence
length: 1364
score 262.0
e value: 7.55141e-137
TACGGAGGGTGCGAGCGTTAATCGGAATAACTGGGCGTAAAGGGCACGCAGGCGGACTTTTAAGTGAGATGTGAA...
|||||||||||||||||||||||||||||||||||||||||||||||||||||||||||||||||||||||||||...
TACGGAGGGTGCGAGCGTTAATCGGAATAACTGGGCGTAAAGGGCACGCAGGCGGACTTTTAAGTGAGATGTGAA...
Alignment sequence 112 hit 3
sequence gi|343202534|ref|NR_042883.1| Pasteurella dagmatis ATCC 43325 strain CCUG 12397 16S ribosomal RNA, partial sequence
length: 1364
score 262.0
e value: 7.55141e-137
TACGGAGGGTGCGAGCGTTAATCGGAATAACTGGGCGTAAAGGGCACGCAGGCGGACTTTTAAGTGAGATGTGAA...
|||||||||||||||||||||||||||||||||||||||||||||||||||||||||||||||||||||||||||...
TACGGAGGGTGCGAGCGTTAATCGGAATAACTGGGCGTAAAGGGCACGCAGGCGGACTTTTAAGTGAGATGTGAA...
Alignment sequence 112 hit 4
sequence gi|343202533|ref|NR_042882.1| Pasteurella canis strain CCUG 12400 16S ribosomal RNA, partial sequence
length: 1364
score 262.0
e value: 7.55141e-137
TACGGAGGGTGCGAGCGTTAATCGGAATAACTGGGCGTAAAGGGCACGCAGGCGGACTTTTAAGTGAGATGTGAA...
|||||||||||||||||||||||||||||||||||||||||||||||||||||||||||||||||||||||||||...
TACGGAGGGTGCGAGCGTTAATCGGAATAACTGGGCGTAAAGGGCACGCAGGCGGACTTTTAAGTGAGATGTGAA...
Alignment sequence 112 hit 5
sequence gi|343201111|ref|NR_041811.1| Pasteurella multocida subsp. gallicida strain CCUG 17978 16S ribosomal RNA, partial sequence
length: 1363
score 262.0
e value: 7.55141e-137
TACGGAGGGTGCGAGCGTTAATCGGAATAACTGGGCGTAAAGGGCACGCAGGCGGACTTTTAAGTGAGATGTGAA...
|||||||||||||||||||||||||||||||||||||||||||||||||||||||||||||||||||||||||||...
TACGGAGGGTGCGAGCGTTAATCGGAATAACTGGGCGTAAAGGGCACGCAGGCGGACTTTTAAGTGAGATGTGAA...


Alignment sequence 113 hit 1
sequence gi|566085368|ref|NR_109417.1| Terrimonas rubra strain M-8 16S ribosomal RNA, partial sequence
length: 1418
score 183.0
e value: 6.22137e-93
TACGGAGGGTGCGAGCATTATCCGGATTTACTGGGTTTAAAGGGTGCGTAGGTGGCTAAGTAAGTCAGTGGTGAA...
|||||||||||| ||| ||||||||||| |||||||||||||||||||||||||| | |||||||||||||||||...
TACGGAGGGTGCAAGCGTTATCCGGATTCACTGGGTTTAAAGGGTGCGTAGGTGGGTTAGTAAGTCAGTGGTGAA...
Alignment sequence 113 hit 2
sequence gi|343200563|ref|NR_041250.1| Terrimonas lutea strain DY 16S ribosomal RNA, partial sequence
length: 1431
score 183.0
e value: 6.22137e-93
TACGGAGGGTGCGAGCATTATCCGGATTTACTGGGTTTAAAGGGTGCGTAGGTGGCTAAGTAAGTCAGTGGTGAA...
|||||||||||| ||| ||||||||||| |||||||||||||||||||||||||| |  ||||||||||||||||...
TACGGAGGGTGCAAGCGTTATCCGGATTCACTGGGTTTAAAGGGTGCGTAGGTGGGTTGGTAAGTCAGTGGTGAA...
Alignment sequence 113 hit 3
sequence gi|1397641718|ref|NR_156827.1| Terrimonas crocea strain M1-33108 16S ribosomal RNA, partial sequence
length: 1460
score 180.0
e value: 2.89452e-91
TACGGAGGGTGCGAGCATTATCCGGATTTACTGGGTTTAAAGGGTGCGTAGGTGGCTAAGTAAGTCAGTGGTGAA...
|||||||||||| ||| ||||||||||| |||||||||||||||||||||||||| |  ||||||||||||||||...
TACGGAGGGTGCAAGCGTTATCCGGATTCACTGGGTTTAAAGGGTGCGTAGGTGGGTTGGTAAGTCAGTGGTGAA...
Alignment sequence 113 hit 4
sequence gi|1341394026|ref|NR_153698.1| Niastella hibisci strain THG-YS3.2.1 16S ribosomal RNA, partial sequence
length: 1479
score 180.0
e value: 2.89452e-91
TACGGAGGGTGCGAGCATTATCCGGATTTACTGGGTTTAAAGGGTGCGTAGGTGGCTAAGTAAGTCAGTGGTGAA...
|||||||||||| ||| ||||||||||| |||||||||||||||||||||||||| |  ||||||||||||||||...
TACGGAGGGTGCAAGCGTTATCCGGATTCACTGGGTTTAAAGGGTGCGTAGGTGGGTTGGTAAGTCAGTGGTGAA...
Alignment sequence 113 hit 5
sequence gi|961555244|ref|NR_134213.1| Terrimonas arctica strain R9-86 16S ribosomal RNA, partial sequence
length: 1419
score 180.0
e value: 2.89452e-91
TACGGAGGGTGCGAGCATTATCCGGATTTACTGGGTTTAAAGGGTGCGTAGGTGGCTAAGTAAGTCAGTGGTGAA...
|||||||||||| ||| ||||||||||| |||||||||||||||||||||||||| |  ||||||||||||||||...
TACGGAGGGTGCAAGCGTTATCCGGATTCACTGGGTTTAAAGGGTGCGTAGGTGGGTTGGTAAGTCAGTGGTGAA...


Alignment sequence 114 hit 1
sequence gi|636559079|ref|NR_115136.1| Pasteurella multocida subsp. gallicida strain NCTC 10204 16S ribosomal RNA, partial sequence >gi|636559080|ref|NR_115137.1| Pasteurella multocida strain NCTC 10322 16S ribosomal RNA, partial sequence
length: 1468
score 264.0
e value: 5.8376e-138
TACGGAGGGTGCGAGCGTTAATCGGAATAACTGGGCGTAAAGGGCACGCAGGCGGACTTTTAAGTGAGATGTGAA...
|||||||||||||||||||||||||||||||||||||||||||||||||||||||||||||||||||||||||||...
TACGGAGGGTGCGAGCGTTAATCGGAATAACTGGGCGTAAAGGGCACGCAGGCGGACTTTTAAGTGAGATGTGAA...
Alignment sequence 114 hit 2
sequence gi|343202539|ref|NR_042888.1| Pasteurella stomatis strain CCUG 17979 16S ribosomal RNA, partial sequence
length: 1364
score 264.0
e value: 5.8376e-138
TACGGAGGGTGCGAGCGTTAATCGGAATAACTGGGCGTAAAGGGCACGCAGGCGGACTTTTAAGTGAGATGTGAA...
|||||||||||||||||||||||||||||||||||||||||||||||||||||||||||||||||||||||||||...
TACGGAGGGTGCGAGCGTTAATCGGAATAACTGGGCGTAAAGGGCACGCAGGCGGACTTTTAAGTGAGATGTGAA...
Alignment sequence 114 hit 3
sequence gi|343202534|ref|NR_042883.1| Pasteurella dagmatis ATCC 43325 strain CCUG 12397 16S ribosomal RNA, partial sequence
length: 1364
score 264.0
e value: 5.8376e-138
TACGGAGGGTGCGAGCGTTAATCGGAATAACTGGGCGTAAAGGGCACGCAGGCGGACTTTTAAGTGAGATGTGAA...
|||||||||||||||||||||||||||||||||||||||||||||||||||||||||||||||||||||||||||...
TACGGAGGGTGCGAGCGTTAATCGGAATAACTGGGCGTAAAGGGCACGCAGGCGGACTTTTAAGTGAGATGTGAA...
Alignment sequence 114 hit 4
sequence gi|343202533|ref|NR_042882.1| Pasteurella canis strain CCUG 12400 16S ribosomal RNA, partial sequence
length: 1364
score 264.0
e value: 5.8376e-138
TACGGAGGGTGCGAGCGTTAATCGGAATAACTGGGCGTAAAGGGCACGCAGGCGGACTTTTAAGTGAGATGTGAA...
|||||||||||||||||||||||||||||||||||||||||||||||||||||||||||||||||||||||||||...
TACGGAGGGTGCGAGCGTTAATCGGAATAACTGGGCGTAAAGGGCACGCAGGCGGACTTTTAAGTGAGATGTGAA...
Alignment sequence 114 hit 5
sequence gi|343201111|ref|NR_041811.1| Pasteurella multocida subsp. gallicida strain CCUG 17978 16S ribosomal RNA, partial sequence
length: 1363
score 264.0
e value: 5.8376e-138
TACGGAGGGTGCGAGCGTTAATCGGAATAACTGGGCGTAAAGGGCACGCAGGCGGACTTTTAAGTGAGATGTGAA...
|||||||||||||||||||||||||||||||||||||||||||||||||||||||||||||||||||||||||||...
TACGGAGGGTGCGAGCGTTAATCGGAATAACTGGGCGTAAAGGGCACGCAGGCGGACTTTTAAGTGAGATGTGAA...


Alignment sequence 115 hit 1
sequence gi|566085368|ref|NR_109417.1| Terrimonas rubra strain M-8 16S ribosomal RNA, partial sequence
length: 1418
score 186.0
e value: 1.3372e-94
TACGGAGGGTGCGAGCATTATCCGGATTTACTGGGTTTAAAGGGTGCGTAGGTGGCTAAGTAAGTCAGTGGTGAA...
|||||||||||| ||| ||||||||||| |||||||||||||||||||||||||| | |||||||||||||||||...
TACGGAGGGTGCAAGCGTTATCCGGATTCACTGGGTTTAAAGGGTGCGTAGGTGGGTTAGTAAGTCAGTGGTGAA...
Alignment sequence 115 hit 2
sequence gi|343200563|ref|NR_041250.1| Terrimonas lutea strain DY 16S ribosomal RNA, partial sequence
length: 1431
score 186.0
e value: 1.3372e-94
TACGGAGGGTGCGAGCATTATCCGGATTTACTGGGTTTAAAGGGTGCGTAGGTGGCTAAGTAAGTCAGTGGTGAA...
|||||||||||| ||| ||||||||||| |||||||||||||||||||||||||| |  ||||||||||||||||...
TACGGAGGGTGCAAGCGTTATCCGGATTCACTGGGTTTAAAGGGTGCGTAGGTGGGTTGGTAAGTCAGTGGTGAA...
Alignment sequence 115 hit 3
sequence gi|1397641718|ref|NR_156827.1| Terrimonas crocea strain M1-33108 16S ribosomal RNA, partial sequence
length: 1460
score 183.0
e value: 6.22137e-93
TACGGAGGGTGCGAGCATTATCCGGATTTACTGGGTTTAAAGGGTGCGTAGGTGGCTAAGTAAGTCAGTGGTGAA...
|||||||||||| ||| ||||||||||| |||||||||||||||||||||||||| |  ||||||||||||||||...
TACGGAGGGTGCAAGCGTTATCCGGATTCACTGGGTTTAAAGGGTGCGTAGGTGGGTTGGTAAGTCAGTGGTGAA...
Alignment sequence 115 hit 4
sequence gi|1341394026|ref|NR_153698.1| Niastella hibisci strain THG-YS3.2.1 16S ribosomal RNA, partial sequence
length: 1479
score 183.0
e value: 6.22137e-93
TACGGAGGGTGCGAGCATTATCCGGATTTACTGGGTTTAAAGGGTGCGTAGGTGGCTAAGTAAGTCAGTGGTGAA...
|||||||||||| ||| ||||||||||| |||||||||||||||||||||||||| |  ||||||||||||||||...
TACGGAGGGTGCAAGCGTTATCCGGATTCACTGGGTTTAAAGGGTGCGTAGGTGGGTTGGTAAGTCAGTGGTGAA...
Alignment sequence 115 hit 5
sequence gi|961555244|ref|NR_134213.1| Terrimonas arctica strain R9-86 16S ribosomal RNA, partial sequence
length: 1419
score 183.0
e value: 6.22137e-93
TACGGAGGGTGCGAGCATTATCCGGATTTACTGGGTTTAAAGGGTGCGTAGGTGGCTAAGTAAGTCAGTGGTGAA...
|||||||||||| ||| ||||||||||| |||||||||||||||||||||||||| |  ||||||||||||||||...
TACGGAGGGTGCAAGCGTTATCCGGATTCACTGGGTTTAAAGGGTGCGTAGGTGGGTTGGTAAGTCAGTGGTGAA...


Alignment sequence 116 hit 1
sequence gi|566085368|ref|NR_109417.1| Terrimonas rubra strain M-8 16S ribosomal RNA, partial sequence
length: 1418
score 187.0
e value: 3.71791e-95
TACGGAGGGTGCGAGCATTATCCGGATTTACTGGGTTTAAAGGGTGCGTAGGTGGCTAAGTAAGTCAGTGGTGAA...
|||||||||||| ||| ||||||||||| |||||||||||||||||||||||||| | |||||||||||||||||...
TACGGAGGGTGCAAGCGTTATCCGGATTCACTGGGTTTAAAGGGTGCGTAGGTGGGTTAGTAAGTCAGTGGTGAA...
Alignment sequence 116 hit 2
sequence gi|343200563|ref|NR_041250.1| Terrimonas lutea strain DY 16S ribosomal RNA, partial sequence
length: 1431
score 187.0
e value: 3.71791e-95
TACGGAGGGTGCGAGCATTATCCGGATTTACTGGGTTTAAAGGGTGCGTAGGTGGCTAAGTAAGTCAGTGGTGAA...
|||||||||||| ||| ||||||||||| |||||||||||||||||||||||||| |  ||||||||||||||||...
TACGGAGGGTGCAAGCGTTATCCGGATTCACTGGGTTTAAAGGGTGCGTAGGTGGGTTGGTAAGTCAGTGGTGAA...
Alignment sequence 116 hit 3
sequence gi|1397641718|ref|NR_156827.1| Terrimonas crocea strain M1-33108 16S ribosomal RNA, partial sequence
length: 1460
score 184.0
e value: 1.72977e-93
TACGGAGGGTGCGAGCATTATCCGGATTTACTGGGTTTAAAGGGTGCGTAGGTGGCTAAGTAAGTCAGTGGTGAA...
|||||||||||| ||| ||||||||||| |||||||||||||||||||||||||| |  ||||||||||||||||...
TACGGAGGGTGCAAGCGTTATCCGGATTCACTGGGTTTAAAGGGTGCGTAGGTGGGTTGGTAAGTCAGTGGTGAA...
Alignment sequence 116 hit 4
sequence gi|1341394026|ref|NR_153698.1| Niastella hibisci strain THG-YS3.2.1 16S ribosomal RNA, partial sequence
length: 1479
score 184.0
e value: 1.72977e-93
TACGGAGGGTGCGAGCATTATCCGGATTTACTGGGTTTAAAGGGTGCGTAGGTGGCTAAGTAAGTCAGTGGTGAA...
|||||||||||| ||| ||||||||||| |||||||||||||||||||||||||| |  ||||||||||||||||...
TACGGAGGGTGCAAGCGTTATCCGGATTCACTGGGTTTAAAGGGTGCGTAGGTGGGTTGGTAAGTCAGTGGTGAA...
Alignment sequence 116 hit 5
sequence gi|961555244|ref|NR_134213.1| Terrimonas arctica strain R9-86 16S ribosomal RNA, partial sequence
length: 1419
score 184.0
e value: 1.72977e-93
TACGGAGGGTGCGAGCATTATCCGGATTTACTGGGTTTAAAGGGTGCGTAGGTGGCTAAGTAAGTCAGTGGTGAA...
|||||||||||| ||| ||||||||||| |||||||||||||||||||||||||| |  ||||||||||||||||...
TACGGAGGGTGCAAGCGTTATCCGGATTCACTGGGTTTAAAGGGTGCGTAGGTGGGTTGGTAAGTCAGTGGTGAA...


Alignment sequence 117 hit 1
sequence gi|566085368|ref|NR_109417.1| Terrimonas rubra strain M-8 16S ribosomal RNA, partial sequence
length: 1418
score 188.0
e value: 1.03372e-95
TACGGAGGGTGCGAGCATTATCCGGATTTACTGGGTTTAAAGGGTGCGTAGGTGGCTAAGTAAGTCAGTGGTGAA...
|||||||||||| ||| ||||||||||| |||||||||||||||||||||||||| | |||||||||||||||||...
TACGGAGGGTGCAAGCGTTATCCGGATTCACTGGGTTTAAAGGGTGCGTAGGTGGGTTAGTAAGTCAGTGGTGAA...
Alignment sequence 117 hit 2
sequence gi|343200563|ref|NR_041250.1| Terrimonas lutea strain DY 16S ribosomal RNA, partial sequence
length: 1431
score 188.0
e value: 1.03372e-95
TACGGAGGGTGCGAGCATTATCCGGATTTACTGGGTTTAAAGGGTGCGTAGGTGGCTAAGTAAGTCAGTGGTGAA...
|||||||||||| ||| ||||||||||| |||||||||||||||||||||||||| |  ||||||||||||||||...
TACGGAGGGTGCAAGCGTTATCCGGATTCACTGGGTTTAAAGGGTGCGTAGGTGGGTTGGTAAGTCAGTGGTGAA...
Alignment sequence 117 hit 3
sequence gi|1397641718|ref|NR_156827.1| Terrimonas crocea strain M1-33108 16S ribosomal RNA, partial sequence
length: 1460
score 185.0
e value: 4.80942e-94
TACGGAGGGTGCGAGCATTATCCGGATTTACTGGGTTTAAAGGGTGCGTAGGTGGCTAAGTAAGTCAGTGGTGAA...
|||||||||||| ||| ||||||||||| |||||||||||||||||||||||||| |  ||||||||||||||||...
TACGGAGGGTGCAAGCGTTATCCGGATTCACTGGGTTTAAAGGGTGCGTAGGTGGGTTGGTAAGTCAGTGGTGAA...
Alignment sequence 117 hit 4
sequence gi|1341394026|ref|NR_153698.1| Niastella hibisci strain THG-YS3.2.1 16S ribosomal RNA, partial sequence
length: 1479
score 185.0
e value: 4.80942e-94
TACGGAGGGTGCGAGCATTATCCGGATTTACTGGGTTTAAAGGGTGCGTAGGTGGCTAAGTAAGTCAGTGGTGAA...
|||||||||||| ||| ||||||||||| |||||||||||||||||||||||||| |  ||||||||||||||||...
TACGGAGGGTGCAAGCGTTATCCGGATTCACTGGGTTTAAAGGGTGCGTAGGTGGGTTGGTAAGTCAGTGGTGAA...
Alignment sequence 117 hit 5
sequence gi|961555244|ref|NR_134213.1| Terrimonas arctica strain R9-86 16S ribosomal RNA, partial sequence
length: 1419
score 185.0
e value: 4.80942e-94
TACGGAGGGTGCGAGCATTATCCGGATTTACTGGGTTTAAAGGGTGCGTAGGTGGCTAAGTAAGTCAGTGGTGAA...
|||||||||||| ||| ||||||||||| |||||||||||||||||||||||||| |  ||||||||||||||||...
TACGGAGGGTGCAAGCGTTATCCGGATTCACTGGGTTTAAAGGGTGCGTAGGTGGGTTGGTAAGTCAGTGGTGAA...


Alignment sequence 118 hit 1
sequence gi|636559079|ref|NR_115136.1| Pasteurella multocida subsp. gallicida strain NCTC 10204 16S ribosomal RNA, partial sequence >gi|636559080|ref|NR_115137.1| Pasteurella multocida strain NCTC 10322 16S ribosomal RNA, partial sequence
length: 1468
score 264.0
e value: 5.8376e-138
TACGGAGGGTGCGAGCGTTAATCGGAATAACTGGGCGTAAAGGGCACGCAGGCGGACTTTTAAGTGAGATGTGAA...
|||||||||||||||||||||||||||||||||||||||||||||||||||||||||||||||||||||||||||...
TACGGAGGGTGCGAGCGTTAATCGGAATAACTGGGCGTAAAGGGCACGCAGGCGGACTTTTAAGTGAGATGTGAA...
Alignment sequence 118 hit 2
sequence gi|343202539|ref|NR_042888.1| Pasteurella stomatis strain CCUG 17979 16S ribosomal RNA, partial sequence
length: 1364
score 264.0
e value: 5.8376e-138
TACGGAGGGTGCGAGCGTTAATCGGAATAACTGGGCGTAAAGGGCACGCAGGCGGACTTTTAAGTGAGATGTGAA...
|||||||||||||||||||||||||||||||||||||||||||||||||||||||||||||||||||||||||||...
TACGGAGGGTGCGAGCGTTAATCGGAATAACTGGGCGTAAAGGGCACGCAGGCGGACTTTTAAGTGAGATGTGAA...
Alignment sequence 118 hit 3
sequence gi|343202534|ref|NR_042883.1| Pasteurella dagmatis ATCC 43325 strain CCUG 12397 16S ribosomal RNA, partial sequence
length: 1364
score 264.0
e value: 5.8376e-138
TACGGAGGGTGCGAGCGTTAATCGGAATAACTGGGCGTAAAGGGCACGCAGGCGGACTTTTAAGTGAGATGTGAA...
|||||||||||||||||||||||||||||||||||||||||||||||||||||||||||||||||||||||||||...
TACGGAGGGTGCGAGCGTTAATCGGAATAACTGGGCGTAAAGGGCACGCAGGCGGACTTTTAAGTGAGATGTGAA...
Alignment sequence 118 hit 4
sequence gi|343202533|ref|NR_042882.1| Pasteurella canis strain CCUG 12400 16S ribosomal RNA, partial sequence
length: 1364
score 264.0
e value: 5.8376e-138
TACGGAGGGTGCGAGCGTTAATCGGAATAACTGGGCGTAAAGGGCACGCAGGCGGACTTTTAAGTGAGATGTGAA...
|||||||||||||||||||||||||||||||||||||||||||||||||||||||||||||||||||||||||||...
TACGGAGGGTGCGAGCGTTAATCGGAATAACTGGGCGTAAAGGGCACGCAGGCGGACTTTTAAGTGAGATGTGAA...
Alignment sequence 118 hit 5
sequence gi|343201111|ref|NR_041811.1| Pasteurella multocida subsp. gallicida strain CCUG 17978 16S ribosomal RNA, partial sequence
length: 1363
score 264.0
e value: 5.8376e-138
TACGGAGGGTGCGAGCGTTAATCGGAATAACTGGGCGTAAAGGGCACGCAGGCGGACTTTTAAGTGAGATGTGAA...
|||||||||||||||||||||||||||||||||||||||||||||||||||||||||||||||||||||||||||...
TACGGAGGGTGCGAGCGTTAATCGGAATAACTGGGCGTAAAGGGCACGCAGGCGGACTTTTAAGTGAGATGTGAA...


Alignment sequence 119 hit 1
sequence gi|566085368|ref|NR_109417.1| Terrimonas rubra strain M-8 16S ribosomal RNA, partial sequence
length: 1418
score 184.0
e value: 1.72977e-93
TACGGAGGGTGCGAGCATTATCCGGATTTACTGGGTTTAAAGGGTGCGTAGGTGGCTAAGTAAGTCAGTGGTGAA...
|||||||||||| ||| ||||||||||| |||||||||||||||||||||||||| | |||||||||||||||||...
TACGGAGGGTGCAAGCGTTATCCGGATTCACTGGGTTTAAAGGGTGCGTAGGTGGGTTAGTAAGTCAGTGGTGAA...
Alignment sequence 119 hit 2
sequence gi|343200563|ref|NR_041250.1| Terrimonas lutea strain DY 16S ribosomal RNA, partial sequence
length: 1431
score 184.0
e value: 1.72977e-93
TACGGAGGGTGCGAGCATTATCCGGATTTACTGGGTTTAAAGGGTGCGTAGGTGGCTAAGTAAGTCAGTGGTGAA...
|||||||||||| ||| ||||||||||| |||||||||||||||||||||||||| |  ||||||||||||||||...
TACGGAGGGTGCAAGCGTTATCCGGATTCACTGGGTTTAAAGGGTGCGTAGGTGGGTTGGTAAGTCAGTGGTGAA...
Alignment sequence 119 hit 3
sequence gi|1397641718|ref|NR_156827.1| Terrimonas crocea strain M1-33108 16S ribosomal RNA, partial sequence
length: 1460
score 181.0
e value: 8.04785e-92
TACGGAGGGTGCGAGCATTATCCGGATTTACTGGGTTTAAAGGGTGCGTAGGTGGCTAAGTAAGTCAGTGGTGAA...
|||||||||||| ||| ||||||||||| |||||||||||||||||||||||||| |  ||||||||||||||||...
TACGGAGGGTGCAAGCGTTATCCGGATTCACTGGGTTTAAAGGGTGCGTAGGTGGGTTGGTAAGTCAGTGGTGAA...
Alignment sequence 119 hit 4
sequence gi|1341394026|ref|NR_153698.1| Niastella hibisci strain THG-YS3.2.1 16S ribosomal RNA, partial sequence
length: 1479
score 181.0
e value: 8.04785e-92
TACGGAGGGTGCGAGCATTATCCGGATTTACTGGGTTTAAAGGGTGCGTAGGTGGCTAAGTAAGTCAGTGGTGAA...
|||||||||||| ||| ||||||||||| |||||||||||||||||||||||||| |  ||||||||||||||||...
TACGGAGGGTGCAAGCGTTATCCGGATTCACTGGGTTTAAAGGGTGCGTAGGTGGGTTGGTAAGTCAGTGGTGAA...
Alignment sequence 119 hit 5
sequence gi|961555244|ref|NR_134213.1| Terrimonas arctica strain R9-86 16S ribosomal RNA, partial sequence
length: 1419
score 181.0
e value: 8.04785e-92
TACGGAGGGTGCGAGCATTATCCGGATTTACTGGGTTTAAAGGGTGCGTAGGTGGCTAAGTAAGTCAGTGGTGAA...
|||||||||||| ||| ||||||||||| |||||||||||||||||||||||||| |  ||||||||||||||||...
TACGGAGGGTGCAAGCGTTATCCGGATTCACTGGGTTTAAAGGGTGCGTAGGTGGGTTGGTAAGTCAGTGGTGAA...


Alignment sequence 120 hit 1
sequence gi|219846172|ref|NR_025762.1| Veillonella caviae strain PV1 16S ribosomal RNA, partial sequence
length: 1402
score 260.0
e value: 9.76837e-136
TACGTAGGTGGCAAGCGTTGTCCGGAATTATTGGGCGTAAAGCGCGCGCAGGCGGATTAGTCAGTCTGTCTTAAA...
|||||||||||||||||||||||||||||||||||||||||||||||||||||||||||||||||||||||||||...
TACGTAGGTGGCAAGCGTTGTCCGGAATTATTGGGCGTAAAGCGCGCGCAGGCGGATTAGTCAGTCTGTCTTAAA...
Alignment sequence 120 hit 2
sequence gi|444439665|ref|NR_074980.1| Veillonella parvula DSM 2008 16S ribosomal RNA, partial sequence
length: 1551
score 257.0
e value: 4.54478e-134
TACGTAGGTGGCAAGCGTTGTCCGGAATTATTGGGCGTAAAGCGCGCGCAGGCGGATTAGTCAGTCTGTCTTAAA...
||||||||||||||||||||||||||||||||||||||||||||||||||||||||| |||||||||||||||||...
TACGTAGGTGGCAAGCGTTGTCCGGAATTATTGGGCGTAAAGCGCGCGCAGGCGGATCAGTCAGTCTGTCTTAAA...
Alignment sequence 120 hit 3
sequence gi|631252372|ref|NR_113570.1| Veillonella tobetsuensis strain JCM 17976 16S ribosomal RNA, partial sequence
length: 1520
score 257.0
e value: 4.54478e-134
TACGTAGGTGGCAAGCGTTGTCCGGAATTATTGGGCGTAAAGCGCGCGCAGGCGGATTAGTCAGTCTGTCTTAAA...
||||||||||||||||||||||||||||||||||||||||||||||||||||||||| |||||||||||||||||...
TACGTAGGTGGCAAGCGTTGTCCGGAATTATTGGGCGTAAAGCGCGCGCAGGCGGATCAGTCAGTCTGTCTTAAA...
Alignment sequence 120 hit 4
sequence gi|631251833|ref|NR_113031.1| Veillonella parvula strain JCM 12972 16S ribosomal RNA, partial sequence
length: 1524
score 257.0
e value: 4.54478e-134
TACGTAGGTGGCAAGCGTTGTCCGGAATTATTGGGCGTAAAGCGCGCGCAGGCGGATTAGTCAGTCTGTCTTAAA...
||||||||||||||||||||||||||||||||||||||||||||||||||||||||| |||||||||||||||||...
TACGTAGGTGGCAAGCGTTGTCCGGAATTATTGGGCGTAAAGCGCGCGCAGGCGGATCAGTCAGTCTGTCTTAAA...
Alignment sequence 120 hit 5
sequence gi|343205705|ref|NR_044091.1| Veillonella rogosae strain CF100 16S ribosomal RNA, partial sequence
length: 1344
score 257.0
e value: 4.54478e-134
TACGTAGGTGGCAAGCGTTGTCCGGAATTATTGGGCGTAAAGCGCGCGCAGGCGGATTAGTCAGTCTGTCTTAAA...
||||||||||||||||||||||||||||||||||||||||||||||||||||||||| |||||||||||||||||...
TACGTAGGTGGCAAGCGTTGTCCGGAATTATTGGGCGTAAAGCGCGCGCAGGCGGATCAGTCAGTCTGTCTTAAA...


Alignment sequence 121 hit 1
sequence gi|636559079|ref|NR_115136.1| Pasteurella multocida subsp. gallicida strain NCTC 10204 16S ribosomal RNA, partial sequence >gi|636559080|ref|NR_115137.1| Pasteurella multocida strain NCTC 10322 16S ribosomal RNA, partial sequence
length: 1468
score 261.0
e value: 2.71597e-136
TACGGAGGGTGCGAGCGTTAATCGGAATAACTGGGCGTAAAGGGCACGCAGGCGGACTTTTAAGTGAGATGTGAA...
|||||||||||||||||||||||||||||||||||||||||||||||||||||||||||||||||||||||||||...
TACGGAGGGTGCGAGCGTTAATCGGAATAACTGGGCGTAAAGGGCACGCAGGCGGACTTTTAAGTGAGATGTGAA...
Alignment sequence 121 hit 2
sequence gi|343202539|ref|NR_042888.1| Pasteurella stomatis strain CCUG 17979 16S ribosomal RNA, partial sequence
length: 1364
score 261.0
e value: 2.71597e-136
TACGGAGGGTGCGAGCGTTAATCGGAATAACTGGGCGTAAAGGGCACGCAGGCGGACTTTTAAGTGAGATGTGAA...
|||||||||||||||||||||||||||||||||||||||||||||||||||||||||||||||||||||||||||...
TACGGAGGGTGCGAGCGTTAATCGGAATAACTGGGCGTAAAGGGCACGCAGGCGGACTTTTAAGTGAGATGTGAA...
Alignment sequence 121 hit 3
sequence gi|343202534|ref|NR_042883.1| Pasteurella dagmatis ATCC 43325 strain CCUG 12397 16S ribosomal RNA, partial sequence
length: 1364
score 261.0
e value: 2.71597e-136
TACGGAGGGTGCGAGCGTTAATCGGAATAACTGGGCGTAAAGGGCACGCAGGCGGACTTTTAAGTGAGATGTGAA...
|||||||||||||||||||||||||||||||||||||||||||||||||||||||||||||||||||||||||||...
TACGGAGGGTGCGAGCGTTAATCGGAATAACTGGGCGTAAAGGGCACGCAGGCGGACTTTTAAGTGAGATGTGAA...
Alignment sequence 121 hit 4
sequence gi|343202533|ref|NR_042882.1| Pasteurella canis strain CCUG 12400 16S ribosomal RNA, partial sequence
length: 1364
score 261.0
e value: 2.71597e-136
TACGGAGGGTGCGAGCGTTAATCGGAATAACTGGGCGTAAAGGGCACGCAGGCGGACTTTTAAGTGAGATGTGAA...
|||||||||||||||||||||||||||||||||||||||||||||||||||||||||||||||||||||||||||...
TACGGAGGGTGCGAGCGTTAATCGGAATAACTGGGCGTAAAGGGCACGCAGGCGGACTTTTAAGTGAGATGTGAA...
Alignment sequence 121 hit 5
sequence gi|343201111|ref|NR_041811.1| Pasteurella multocida subsp. gallicida strain CCUG 17978 16S ribosomal RNA, partial sequence
length: 1363
score 261.0
e value: 2.71597e-136
TACGGAGGGTGCGAGCGTTAATCGGAATAACTGGGCGTAAAGGGCACGCAGGCGGACTTTTAAGTGAGATGTGAA...
|||||||||||||||||||||||||||||||||||||||||||||||||||||||||||||||||||||||||||...
TACGGAGGGTGCGAGCGTTAATCGGAATAACTGGGCGTAAAGGGCACGCAGGCGGACTTTTAAGTGAGATGTGAA...


Alignment sequence 122 hit 1
sequence gi|636559079|ref|NR_115136.1| Pasteurella multocida subsp. gallicida strain NCTC 10204 16S ribosomal RNA, partial sequence >gi|636559080|ref|NR_115137.1| Pasteurella multocida strain NCTC 10322 16S ribosomal RNA, partial sequence
length: 1468
score 264.0
e value: 5.8376e-138
TACGGAGGGTGCGAGCGTTAATCGGAATAACTGGGCGTAAAGGGCACGCAGGCGGACTTTTAAGTGAGATGTGAA...
|||||||||||||||||||||||||||||||||||||||||||||||||||||||||||||||||||||||||||...
TACGGAGGGTGCGAGCGTTAATCGGAATAACTGGGCGTAAAGGGCACGCAGGCGGACTTTTAAGTGAGATGTGAA...
Alignment sequence 122 hit 2
sequence gi|343202539|ref|NR_042888.1| Pasteurella stomatis strain CCUG 17979 16S ribosomal RNA, partial sequence
length: 1364
score 264.0
e value: 5.8376e-138
TACGGAGGGTGCGAGCGTTAATCGGAATAACTGGGCGTAAAGGGCACGCAGGCGGACTTTTAAGTGAGATGTGAA...
|||||||||||||||||||||||||||||||||||||||||||||||||||||||||||||||||||||||||||...
TACGGAGGGTGCGAGCGTTAATCGGAATAACTGGGCGTAAAGGGCACGCAGGCGGACTTTTAAGTGAGATGTGAA...
Alignment sequence 122 hit 3
sequence gi|343202534|ref|NR_042883.1| Pasteurella dagmatis ATCC 43325 strain CCUG 12397 16S ribosomal RNA, partial sequence
length: 1364
score 264.0
e value: 5.8376e-138
TACGGAGGGTGCGAGCGTTAATCGGAATAACTGGGCGTAAAGGGCACGCAGGCGGACTTTTAAGTGAGATGTGAA...
|||||||||||||||||||||||||||||||||||||||||||||||||||||||||||||||||||||||||||...
TACGGAGGGTGCGAGCGTTAATCGGAATAACTGGGCGTAAAGGGCACGCAGGCGGACTTTTAAGTGAGATGTGAA...
Alignment sequence 122 hit 4
sequence gi|343202533|ref|NR_042882.1| Pasteurella canis strain CCUG 12400 16S ribosomal RNA, partial sequence
length: 1364
score 264.0
e value: 5.8376e-138
TACGGAGGGTGCGAGCGTTAATCGGAATAACTGGGCGTAAAGGGCACGCAGGCGGACTTTTAAGTGAGATGTGAA...
|||||||||||||||||||||||||||||||||||||||||||||||||||||||||||||||||||||||||||...
TACGGAGGGTGCGAGCGTTAATCGGAATAACTGGGCGTAAAGGGCACGCAGGCGGACTTTTAAGTGAGATGTGAA...
Alignment sequence 122 hit 5
sequence gi|343201111|ref|NR_041811.1| Pasteurella multocida subsp. gallicida strain CCUG 17978 16S ribosomal RNA, partial sequence
length: 1363
score 264.0
e value: 5.8376e-138
TACGGAGGGTGCGAGCGTTAATCGGAATAACTGGGCGTAAAGGGCACGCAGGCGGACTTTTAAGTGAGATGTGAA...
|||||||||||||||||||||||||||||||||||||||||||||||||||||||||||||||||||||||||||...
TACGGAGGGTGCGAGCGTTAATCGGAATAACTGGGCGTAAAGGGCACGCAGGCGGACTTTTAAGTGAGATGTGAA...


Alignment sequence 123 hit 1
sequence gi|602270614|ref|NR_029042.2| Pseudomonas lini strain DLE411J 16S ribosomal RNA, partial sequence
length: 1517
score 261.0
e value: 2.71597e-136
TACAGAGGGTGCAAGCGTTAATCGGAATTACTGGGCGTAAAGCGCGCGTAGGTGGTTCGTTAAGTTGGATGTGAA...
|||||||||||||||||||||||||||||||||||||||||||||||||||||||||||||||||||||||||||...
TACAGAGGGTGCAAGCGTTAATCGGAATTACTGGGCGTAAAGCGCGCGTAGGTGGTTCGTTAAGTTGGATGTGAA...
Alignment sequence 123 hit 2
sequence gi|1315204040|ref|NR_152710.1| Pseudomonas turukhanskensis strain IB1.1 16S ribosomal RNA, partial sequence
length: 1412
score 258.0
e value: 1.26362e-134
TACAGAGGGTGCAAGCGTTAATCGGAATTACTGGGCGTAAAGCGCGCGTAGGTGGTTCGTTAAGTTGGATGTGAA...
|||||||||||||||||||||||||||||||||||||||||||||||||||||||||||||||||||||||||||...
TACAGAGGGTGCAAGCGTTAATCGGAATTACTGGGCGTAAAGCGCGCGTAGGTGGTTCGTTAAGTTGGATGTGAA...
Alignment sequence 123 hit 3
sequence gi|699005351|ref|NR_126220.1| Pseudomonas helmanticensis strain OHA11 16S ribosomal RNA, partial sequence
length: 1472
score 258.0
e value: 1.26362e-134
TACAGAGGGTGCAAGCGTTAATCGGAATTACTGGGCGTAAAGCGCGCGTAGGTGGTTCGTTAAGTTGGATGTGAA...
|||||||||||||||||||||||||||||||||||||||||||||||||||||||||||||||||||||||||||...
TACAGAGGGTGCAAGCGTTAATCGGAATTACTGGGCGTAAAGCGCGCGTAGGTGGTTCGTTAAGTTGGATGTGAA...
Alignment sequence 123 hit 4
sequence gi|645319817|ref|NR_117177.1| Pseudomonas frederiksbergensis strain DSM 13022 16S ribosomal RNA, partial sequence
length: 1527
score 258.0
e value: 1.26362e-134
TACAGAGGGTGCAAGCGTTAATCGGAATTACTGGGCGTAAAGCGCGCGTAGGTGGTTCGTTAAGTTGGATGTGAA...
|||||||||||||||||||||||||||||||||||||||||||||||||||||||||||||||||||||||||||...
TACAGAGGGTGCAAGCGTTAATCGGAATTACTGGGCGTAAAGCGCGCGTAGGTGGTTCGTTAAGTTGGATGTGAA...
Alignment sequence 123 hit 5
sequence gi|636560239|ref|NR_116299.1| Pseudomonas brassicacearum subsp. neoaurantiaca strain CIP 109457 16S ribosomal RNA, partial sequence
length: 1468
score 258.0
e value: 1.26362e-134
TACAGAGGGTGCAAGCGTTAATCGGAATTACTGGGCGTAAAGCGCGCGTAGGTGGTTCGTTAAGTTGGATGTGAA...
|||||||||||||||||||||||||||||||||||||||||||||||||||||||||||||||||||||||||||...
TACAGAGGGTGCAAGCGTTAATCGGAATTACTGGGCGTAAAGCGCGCGTAGGTGGTTCGTTAAGTTGGATGTGAA...


Alignment sequence 124 hit 1
sequence gi|343202520|ref|NR_042869.1| Actinobacillus minor NM305 16S ribosomal RNA, partial sequence
length: 1362
score 261.0
e value: 2.71597e-136
TACGGAGGGTGCGAGCGTTAATCGGAATGACTGGGCGTAAAGGGCACGCAGGCGGTGACTTAAGTGAGATGTGAA...
|||||||||||||||||||||||||||||||||||||||||||||||||||||||||||||||||||||||||||...
TACGGAGGGTGCGAGCGTTAATCGGAATGACTGGGCGTAAAGGGCACGCAGGCGGTGACTTAAGTGAGATGTGAA...
Alignment sequence 124 hit 2
sequence gi|645321997|ref|NR_118847.1| Actinobacillus minor NM305 16S ribosomal RNA, partial sequence
length: 1464
score 261.0
e value: 2.71597e-136
TACGGAGGGTGCGAGCGTTAATCGGAATGACTGGGCGTAAAGGGCACGCAGGCGGTGACTTAAGTGAGATGTGAA...
|||||||||||||||||||||||||||||||||||||||||||||||||||||||||||||||||||||||||||...
TACGGAGGGTGCGAGCGTTAATCGGAATGACTGGGCGTAAAGGGCACGCAGGCGGTGACTTAAGTGAGATGTGAA...
Alignment sequence 124 hit 3
sequence gi|636559155|ref|NR_115212.1| Actinobacillus porcinus strain CCUG 38924 16S ribosomal RNA, partial sequence
length: 1364
score 254.0
e value: 2.11448e-132
TACGGAGGGTGCGAGCGTTAATCGGAATGACTGGGCGTAAAGGGCACGCAGGCGGTGACTTAAGTGAGATGTGAA...
|||||||||||||||||||||||||||| ||||||||||||||||||||||||||||||||||||||||||||||...
TACGGAGGGTGCGAGCGTTAATCGGAATAACTGGGCGTAAAGGGCACGCAGGCGGTGACTTAAGTGAGATGTGAA...
Alignment sequence 124 hit 4
sequence gi|343202518|ref|NR_042867.1| Actinobacillus indolicus strain 46KC2 16S ribosomal RNA, partial sequence
length: 1362
score 252.0
e value: 2.73525e-131
TACGGAGGGTGCGAGCGTTAATCGGAATGACTGGGCGTAAAGGGCACGCAGGCGGTGACTTAAGTGAGATGTGAA...
|||||||||||||||||||||||||||||||||||||||||||||||||||||||||||||||||||||||||||...
TACGGAGGGTGCGAGCGTTAATCGGAATGACTGGGCGTAAAGGGCACGCAGGCGGTGACTTAAGTGAGATGTGAA...
Alignment sequence 124 hit 5
sequence gi|219846439|ref|NR_026030.1| Actinobacillus porcinus strain NM319 16S ribosomal RNA, partial sequence
length: 1466
score 252.0
e value: 2.73525e-131
TACGGAGGGTGCGAGCGTTAATCGGAATGACTGGGCGTAAAGGGCACGCAGGCGGTGACTTAAGTGAGATGTGAA...
|||||||||||||||||||||||||||| ||||||||||||||||||||||||||||||||||||||||||||||...
TACGGAGGGTGCGAGCGTTAATCGGAATAACTGGGCGTAAAGGGCACGCAGGCGGTGACTTAAGTGAGATGTGAA...


Alignment sequence 125 hit 1
sequence gi|566085368|ref|NR_109417.1| Terrimonas rubra strain M-8 16S ribosomal RNA, partial sequence
length: 1418
score 183.0
e value: 6.22137e-93
TACGGAGGGTGCGAGCATTATCCGGATTTACTGGGTTTAAAGGGTGCGTAGGTGGCTAAGTAAGTCAGTGGTGAA...
|||||||||||| ||| ||||||||||| |||||||||||||||||||||||||| | |||||||||||||||||...
TACGGAGGGTGCAAGCGTTATCCGGATTCACTGGGTTTAAAGGGTGCGTAGGTGGGTTAGTAAGTCAGTGGTGAA...
Alignment sequence 125 hit 2
sequence gi|343200563|ref|NR_041250.1| Terrimonas lutea strain DY 16S ribosomal RNA, partial sequence
length: 1431
score 183.0
e value: 6.22137e-93
TACGGAGGGTGCGAGCATTATCCGGATTTACTGGGTTTAAAGGGTGCGTAGGTGGCTAAGTAAGTCAGTGGTGAA...
|||||||||||| ||| ||||||||||| |||||||||||||||||||||||||| |  ||||||||||||||||...
TACGGAGGGTGCAAGCGTTATCCGGATTCACTGGGTTTAAAGGGTGCGTAGGTGGGTTGGTAAGTCAGTGGTGAA...
Alignment sequence 125 hit 3
sequence gi|1397641718|ref|NR_156827.1| Terrimonas crocea strain M1-33108 16S ribosomal RNA, partial sequence
length: 1460
score 180.0
e value: 2.89452e-91
TACGGAGGGTGCGAGCATTATCCGGATTTACTGGGTTTAAAGGGTGCGTAGGTGGCTAAGTAAGTCAGTGGTGAA...
|||||||||||| ||| ||||||||||| |||||||||||||||||||||||||| |  ||||||||||||||||...
TACGGAGGGTGCAAGCGTTATCCGGATTCACTGGGTTTAAAGGGTGCGTAGGTGGGTTGGTAAGTCAGTGGTGAA...
Alignment sequence 125 hit 4
sequence gi|1341394026|ref|NR_153698.1| Niastella hibisci strain THG-YS3.2.1 16S ribosomal RNA, partial sequence
length: 1479
score 180.0
e value: 2.89452e-91
TACGGAGGGTGCGAGCATTATCCGGATTTACTGGGTTTAAAGGGTGCGTAGGTGGCTAAGTAAGTCAGTGGTGAA...
|||||||||||| ||| ||||||||||| |||||||||||||||||||||||||| |  ||||||||||||||||...
TACGGAGGGTGCAAGCGTTATCCGGATTCACTGGGTTTAAAGGGTGCGTAGGTGGGTTGGTAAGTCAGTGGTGAA...
Alignment sequence 125 hit 5
sequence gi|961555244|ref|NR_134213.1| Terrimonas arctica strain R9-86 16S ribosomal RNA, partial sequence
length: 1419
score 180.0
e value: 2.89452e-91
TACGGAGGGTGCGAGCATTATCCGGATTTACTGGGTTTAAAGGGTGCGTAGGTGGCTAAGTAAGTCAGTGGTGAA...
|||||||||||| ||| ||||||||||| |||||||||||||||||||||||||| |  ||||||||||||||||...
TACGGAGGGTGCAAGCGTTATCCGGATTCACTGGGTTTAAAGGGTGCGTAGGTGGGTTGGTAAGTCAGTGGTGAA...


Alignment sequence 126 hit 1
sequence gi|219846439|ref|NR_026030.1| Actinobacillus porcinus strain NM319 16S ribosomal RNA, partial sequence
length: 1466
score 255.0
e value: 5.87904e-133
TACGGAGGGTGCGAGCGTTAATCGGAATGACTGGGCGTAAAGGGCACGCAGGCGGTGACTTAAGTGAGATGTGAA...
|||||||||||||||||||||||||||| ||||||||||||||||||||||||||||||||||||||||||||||...
TACGGAGGGTGCGAGCGTTAATCGGAATAACTGGGCGTAAAGGGCACGCAGGCGGTGACTTAAGTGAGATGTGAA...
Alignment sequence 126 hit 2
sequence gi|645321093|ref|NR_118143.1| Haemophilus sputorum CCUG 13788 16S ribosomal RNA, partial sequence
length: 1364
score 252.0
e value: 2.73525e-131
TACGGAGGGTGCGAGCGTTAATCGGAATGACTGGGCGTAAAGGGCACGCAGGCGGTGACTTAAGTGAGATGTGAA...
||||| |||||||||||||||||||||| ||||||||||||||||||||||||||||||||||||||||||||||...
TACGGGGGGTGCGAGCGTTAATCGGAATAACTGGGCGTAAAGGGCACGCAGGCGGTGACTTAAGTGAGATGTGAA...
Alignment sequence 126 hit 3
sequence gi|645321091|ref|NR_118142.1| Haemophilus paraphrohaemolyticus strain NCTC 10670 16S ribosomal RNA, partial sequence
length: 1362
score 252.0
e value: 2.73525e-131
TACGGAGGGTGCGAGCGTTAATCGGAATGACTGGGCGTAAAGGGCACGCAGGCGGTGACTTAAGTGAGATGTGAA...
||||| |||||||||||||||||||||| ||||||||||||||||||||||||||||||||||||||||||||||...
TACGGGGGGTGCGAGCGTTAATCGGAATAACTGGGCGTAAAGGGCACGCAGGCGGTGACTTAAGTGAGATGTGAA...
Alignment sequence 126 hit 4
sequence gi|636560108|ref|NR_116168.1| Haemophilus parainfluenzae ATCC 33392 strain CIP 102513 16S ribosomal RNA, partial sequence
length: 1505
score 252.0
e value: 2.73525e-131
TACGGAGGGTGCGAGCGTTAATCGGAATGACTGGGCGTAAAGGGCACGCAGGCGGTGACTTAAGTGAGATGTGAA...
|||||||||||||||||||||||||||| ||||||||||||||||||||||||||||||||||||||| ||||||...
TACGGAGGGTGCGAGCGTTAATCGGAATAACTGGGCGTAAAGGGCACGCAGGCGGTGACTTAAGTGAGGTGTGAA...
Alignment sequence 126 hit 5
sequence gi|343202529|ref|NR_042878.1| Haemophilus parainfluenzae ATCC 33392 strain CCUG 12836 16S ribosomal RNA, partial sequence
length: 1362
score 252.0
e value: 2.73525e-131
TACGGAGGGTGCGAGCGTTAATCGGAATGACTGGGCGTAAAGGGCACGCAGGCGGTGACTTAAGTGAGATGTGAA...
|||||||||||||||||||||||||||| ||||||||||||||||||||||||||||||||||||||| ||||||...
TACGGAGGGTGCGAGCGTTAATCGGAATAACTGGGCGTAAAGGGCACGCAGGCGGTGACTTAAGTGAGGTGTGAA...


Alignment sequence 127 hit 1
sequence gi|602270614|ref|NR_029042.2| Pseudomonas lini strain DLE411J 16S ribosomal RNA, partial sequence
length: 1517
score 265.0
e value: 1.62307e-138
TACAGAGGGTGCAAGCGTTAATCGGAATTACTGGGCGTAAAGCGCGCGTAGGTGGTTCGTTAAGTTGGATGTGAA...
|||||||||||||||||||||||||||||||||||||||||||||||||||||||||||||||||||||||||||...
TACAGAGGGTGCAAGCGTTAATCGGAATTACTGGGCGTAAAGCGCGCGTAGGTGGTTCGTTAAGTTGGATGTGAA...
Alignment sequence 127 hit 2
sequence gi|1315204040|ref|NR_152710.1| Pseudomonas turukhanskensis strain IB1.1 16S ribosomal RNA, partial sequence
length: 1412
score 262.0
e value: 7.55141e-137
TACAGAGGGTGCAAGCGTTAATCGGAATTACTGGGCGTAAAGCGCGCGTAGGTGGTTCGTTAAGTTGGATGTGAA...
|||||||||||||||||||||||||||||||||||||||||||||||||||||||||||||||||||||||||||...
TACAGAGGGTGCAAGCGTTAATCGGAATTACTGGGCGTAAAGCGCGCGTAGGTGGTTCGTTAAGTTGGATGTGAA...
Alignment sequence 127 hit 3
sequence gi|699005351|ref|NR_126220.1| Pseudomonas helmanticensis strain OHA11 16S ribosomal RNA, partial sequence
length: 1472
score 262.0
e value: 7.55141e-137
TACAGAGGGTGCAAGCGTTAATCGGAATTACTGGGCGTAAAGCGCGCGTAGGTGGTTCGTTAAGTTGGATGTGAA...
|||||||||||||||||||||||||||||||||||||||||||||||||||||||||||||||||||||||||||...
TACAGAGGGTGCAAGCGTTAATCGGAATTACTGGGCGTAAAGCGCGCGTAGGTGGTTCGTTAAGTTGGATGTGAA...
Alignment sequence 127 hit 4
sequence gi|645319817|ref|NR_117177.1| Pseudomonas frederiksbergensis strain DSM 13022 16S ribosomal RNA, partial sequence
length: 1527
score 262.0
e value: 7.55141e-137
TACAGAGGGTGCAAGCGTTAATCGGAATTACTGGGCGTAAAGCGCGCGTAGGTGGTTCGTTAAGTTGGATGTGAA...
|||||||||||||||||||||||||||||||||||||||||||||||||||||||||||||||||||||||||||...
TACAGAGGGTGCAAGCGTTAATCGGAATTACTGGGCGTAAAGCGCGCGTAGGTGGTTCGTTAAGTTGGATGTGAA...
Alignment sequence 127 hit 5
sequence gi|636560239|ref|NR_116299.1| Pseudomonas brassicacearum subsp. neoaurantiaca strain CIP 109457 16S ribosomal RNA, partial sequence
length: 1468
score 262.0
e value: 7.55141e-137
TACAGAGGGTGCAAGCGTTAATCGGAATTACTGGGCGTAAAGCGCGCGTAGGTGGTTCGTTAAGTTGGATGTGAA...
|||||||||||||||||||||||||||||||||||||||||||||||||||||||||||||||||||||||||||...
TACAGAGGGTGCAAGCGTTAATCGGAATTACTGGGCGTAAAGCGCGCGTAGGTGGTTCGTTAAGTTGGATGTGAA...


Alignment sequence 128 hit 1
sequence gi|343202520|ref|NR_042869.1| Actinobacillus minor NM305 16S ribosomal RNA, partial sequence
length: 1362
score 262.0
e value: 7.55141e-137
TACGGAGGGTGCGAGCGTTAATCGGAATGACTGGGCGTAAAGGGCACGCAGGCGGTGACTTAAGTGAGATGTGAA...
|||||||||||||||||||||||||||||||||||||||||||||||||||||||||||||||||||||||||||...
TACGGAGGGTGCGAGCGTTAATCGGAATGACTGGGCGTAAAGGGCACGCAGGCGGTGACTTAAGTGAGATGTGAA...
Alignment sequence 128 hit 2
sequence gi|645321997|ref|NR_118847.1| Actinobacillus minor NM305 16S ribosomal RNA, partial sequence
length: 1464
score 262.0
e value: 7.55141e-137
TACGGAGGGTGCGAGCGTTAATCGGAATGACTGGGCGTAAAGGGCACGCAGGCGGTGACTTAAGTGAGATGTGAA...
|||||||||||||||||||||||||||||||||||||||||||||||||||||||||||||||||||||||||||...
TACGGAGGGTGCGAGCGTTAATCGGAATGACTGGGCGTAAAGGGCACGCAGGCGGTGACTTAAGTGAGATGTGAA...
Alignment sequence 128 hit 3
sequence gi|636559155|ref|NR_115212.1| Actinobacillus porcinus strain CCUG 38924 16S ribosomal RNA, partial sequence
length: 1364
score 255.0
e value: 5.87904e-133
TACGGAGGGTGCGAGCGTTAATCGGAATGACTGGGCGTAAAGGGCACGCAGGCGGTGACTTAAGTGAGATGTGAA...
|||||||||||||||||||||||||||| ||||||||||||||||||||||||||||||||||||||||||||||...
TACGGAGGGTGCGAGCGTTAATCGGAATAACTGGGCGTAAAGGGCACGCAGGCGGTGACTTAAGTGAGATGTGAA...
Alignment sequence 128 hit 4
sequence gi|343202518|ref|NR_042867.1| Actinobacillus indolicus strain 46KC2 16S ribosomal RNA, partial sequence
length: 1362
score 253.0
e value: 7.60502e-132
TACGGAGGGTGCGAGCGTTAATCGGAATGACTGGGCGTAAAGGGCACGCAGGCGGTGACTTAAGTGAGATGTGAA...
|||||||||||||||||||||||||||||||||||||||||||||||||||||||||||||||||||||||||||...
TACGGAGGGTGCGAGCGTTAATCGGAATGACTGGGCGTAAAGGGCACGCAGGCGGTGACTTAAGTGAGATGTGAA...
Alignment sequence 128 hit 5
sequence gi|219846439|ref|NR_026030.1| Actinobacillus porcinus strain NM319 16S ribosomal RNA, partial sequence
length: 1466
score 253.0
e value: 7.60502e-132
TACGGAGGGTGCGAGCGTTAATCGGAATGACTGGGCGTAAAGGGCACGCAGGCGGTGACTTAAGTGAGATGTGAA...
|||||||||||||||||||||||||||| ||||||||||||||||||||||||||||||||||||||||||||||...
TACGGAGGGTGCGAGCGTTAATCGGAATAACTGGGCGTAAAGGGCACGCAGGCGGTGACTTAAGTGAGATGTGAA...


Alignment sequence 129 hit 1
sequence gi|645321347|ref|NR_118334.1| Alloprevotella rava strain 81/4-12 16S ribosomal RNA, partial sequence
length: 1455
score 186.0
e value: 1.3372e-94
TACGGAAGGTTCGGGCGTTATCCGGATTTATTGGGTTTAAAGGGAGCGTAGGCGGGTGTTTAAGTCAGCTGTGAA...
|||||||||| | ||||||||||||||||||||||||||||||||||||||||||  | ||||||||||||||||...
TACGGAAGGTCCAGGCGTTATCCGGATTTATTGGGTTTAAAGGGAGCGTAGGCGGACGATTAAGTCAGCTGTGAA...
Alignment sequence 129 hit 2
sequence gi|1146059112|ref|NR_145844.1| Bacteroides caecigallinarum strain C13EG111 16S ribosomal RNA, partial sequence
length: 1489
score 174.0
e value: 6.26554e-88
TACGGAAGGTTCGGGCGTTATCCGGATTTATTGGGTTTAAAGGGAGCGTAGGCGGG-TGTTTAAGTCAGCTGTGA...
|||||| | | || ||||||||||||||||||||||||||||||||||||| |||| || |||||||||||||||...
TACGGAGGATGCGAGCGTTATCCGGATTTATTGGGTTTAAAGGGAGCGTAGACGGGATG-TTAAGTCAGCTGTGA...
Alignment sequence 129 hit 3
sequence gi|631252155|ref|NR_113353.1| Bacteroides zoogleoformans strain JCM 16136 16S ribosomal RNA, partial sequence
length: 1489
score 174.0
e value: 6.26554e-88
TACGGAAGGTTCGGGCGTTATCCGGATTTATTGGGTTTAAAGGGAGCGTAGGCGGGTGTTTAAGTCAGCTGTGAA...
|||||| | | || |||||||||||||||||||||||||||||||||||||||||| | ||||||||||||||||...
TACGGAGGATCCGAGCGTTATCCGGATTTATTGGGTTTAAAGGGAGCGTAGGCGGGCGCTTAAGTCAGCTGTGAA...
Alignment sequence 129 hit 4
sequence gi|343206053|ref|NR_044633.1| Bacteroides heparinolyticus strain HEP 16S ribosomal RNA, partial sequence
length: 1476
score 174.0
e value: 6.26554e-88
TACGGAAGGTTCGGGCGTTATCCGGATTTATTGGGTTTAAAGGGAGCGTAGGCGGGTGTTTAAGTCAGCTGTGAA...
|||||| | | || |||||||||||||||||||||||||||||||||||||||||| | ||||||||||||||||...
TACGGAGGATCCGAGCGTTATCCGGATTTATTGGGTTTAAAGGGAGCGTAGGCGGGCGCTTAAGTCAGCTGTGAA...
Alignment sequence 129 hit 5
sequence gi|343206054|ref|NR_044634.1| Bacteroides zoogleoformans strain ATCC 33285 16S ribosomal RNA, partial sequence
length: 1471
score 172.0
e value: 8.10499e-87
TACGGAAGGTTCGGGCGTTATCCGGATTTATTGGGTTTAAAGGGAGCGTAGGCGGGTGTTTAAGTCAGCTGTGAA...
|||||| | | || |||||||||||||||||||||||||||||||||||||||||| | ||||||||||||||||...
TACGGAGGATCCGAGCGTTATCCGGATTTATTGGGTTTAAAGGGAGCGTAGGCGGGCGCTTAAGTCAGCTGTGAA...


Alignment sequence 130 hit 1
sequence gi|343202520|ref|NR_042869.1| Actinobacillus minor NM305 16S ribosomal RNA, partial sequence
length: 1362
score 264.0
e value: 5.8376e-138
TACGGAGGGTGCGAGCGTTAATCGGAATGACTGGGCGTAAAGGGCACGCAGGCGGTGACTTAAGTGAGATGTGAA...
|||||||||||||||||||||||||||||||||||||||||||||||||||||||||||||||||||||||||||...
TACGGAGGGTGCGAGCGTTAATCGGAATGACTGGGCGTAAAGGGCACGCAGGCGGTGACTTAAGTGAGATGTGAA...
Alignment sequence 130 hit 2
sequence gi|645321997|ref|NR_118847.1| Actinobacillus minor NM305 16S ribosomal RNA, partial sequence
length: 1464
score 264.0
e value: 5.8376e-138
TACGGAGGGTGCGAGCGTTAATCGGAATGACTGGGCGTAAAGGGCACGCAGGCGGTGACTTAAGTGAGATGTGAA...
|||||||||||||||||||||||||||||||||||||||||||||||||||||||||||||||||||||||||||...
TACGGAGGGTGCGAGCGTTAATCGGAATGACTGGGCGTAAAGGGCACGCAGGCGGTGACTTAAGTGAGATGTGAA...
Alignment sequence 130 hit 3
sequence gi|636559155|ref|NR_115212.1| Actinobacillus porcinus strain CCUG 38924 16S ribosomal RNA, partial sequence
length: 1364
score 257.0
e value: 4.54478e-134
TACGGAGGGTGCGAGCGTTAATCGGAATGACTGGGCGTAAAGGGCACGCAGGCGGTGACTTAAGTGAGATGTGAA...
|||||||||||||||||||||||||||| ||||||||||||||||||||||||||||||||||||||||||||||...
TACGGAGGGTGCGAGCGTTAATCGGAATAACTGGGCGTAAAGGGCACGCAGGCGGTGACTTAAGTGAGATGTGAA...
Alignment sequence 130 hit 4
sequence gi|343202518|ref|NR_042867.1| Actinobacillus indolicus strain 46KC2 16S ribosomal RNA, partial sequence
length: 1362
score 255.0
e value: 5.87904e-133
TACGGAGGGTGCGAGCGTTAATCGGAATGACTGGGCGTAAAGGGCACGCAGGCGGTGACTTAAGTGAGATGTGAA...
|||||||||||||||||||||||||||||||||||||||||||||||||||||||||||||||||||||||||||...
TACGGAGGGTGCGAGCGTTAATCGGAATGACTGGGCGTAAAGGGCACGCAGGCGGTGACTTAAGTGAGATGTGAA...
Alignment sequence 130 hit 5
sequence gi|219846439|ref|NR_026030.1| Actinobacillus porcinus strain NM319 16S ribosomal RNA, partial sequence
length: 1466
score 255.0
e value: 5.87904e-133
TACGGAGGGTGCGAGCGTTAATCGGAATGACTGGGCGTAAAGGGCACGCAGGCGGTGACTTAAGTGAGATGTGAA...
|||||||||||||||||||||||||||| ||||||||||||||||||||||||||||||||||||||||||||||...
TACGGAGGGTGCGAGCGTTAATCGGAATAACTGGGCGTAAAGGGCACGCAGGCGGTGACTTAAGTGAGATGTGAA...


Alignment sequence 131 hit 1
sequence gi|219846439|ref|NR_026030.1| Actinobacillus porcinus strain NM319 16S ribosomal RNA, partial sequence
length: 1466
score 259.0
e value: 3.51333e-135
TACGGAGGGTGCGAGCGTTAATCGGAATGACTGGGCGTAAAGGGCACGCAGGCGGTGACTTAAGTGAGATGTGAA...
|||||||||||||||||||||||||||| ||||||||||||||||||||||||||||||||||||||||||||||...
TACGGAGGGTGCGAGCGTTAATCGGAATAACTGGGCGTAAAGGGCACGCAGGCGGTGACTTAAGTGAGATGTGAA...
Alignment sequence 131 hit 2
sequence gi|645321093|ref|NR_118143.1| Haemophilus sputorum CCUG 13788 16S ribosomal RNA, partial sequence
length: 1364
score 256.0
e value: 1.63459e-133
TACGGAGGGTGCGAGCGTTAATCGGAATGACTGGGCGTAAAGGGCACGCAGGCGGTGACTTAAGTGAGATGTGAA...
||||| |||||||||||||||||||||| ||||||||||||||||||||||||||||||||||||||||||||||...
TACGGGGGGTGCGAGCGTTAATCGGAATAACTGGGCGTAAAGGGCACGCAGGCGGTGACTTAAGTGAGATGTGAA...
Alignment sequence 131 hit 3
sequence gi|645321091|ref|NR_118142.1| Haemophilus paraphrohaemolyticus strain NCTC 10670 16S ribosomal RNA, partial sequence
length: 1362
score 256.0
e value: 1.63459e-133
TACGGAGGGTGCGAGCGTTAATCGGAATGACTGGGCGTAAAGGGCACGCAGGCGGTGACTTAAGTGAGATGTGAA...
||||| |||||||||||||||||||||| ||||||||||||||||||||||||||||||||||||||||||||||...
TACGGGGGGTGCGAGCGTTAATCGGAATAACTGGGCGTAAAGGGCACGCAGGCGGTGACTTAAGTGAGATGTGAA...
Alignment sequence 131 hit 4
sequence gi|636560108|ref|NR_116168.1| Haemophilus parainfluenzae ATCC 33392 strain CIP 102513 16S ribosomal RNA, partial sequence
length: 1505
score 256.0
e value: 1.63459e-133
TACGGAGGGTGCGAGCGTTAATCGGAATGACTGGGCGTAAAGGGCACGCAGGCGGTGACTTAAGTGAGATGTGAA...
|||||||||||||||||||||||||||| ||||||||||||||||||||||||||||||||||||||| ||||||...
TACGGAGGGTGCGAGCGTTAATCGGAATAACTGGGCGTAAAGGGCACGCAGGCGGTGACTTAAGTGAGGTGTGAA...
Alignment sequence 131 hit 5
sequence gi|343202529|ref|NR_042878.1| Haemophilus parainfluenzae ATCC 33392 strain CCUG 12836 16S ribosomal RNA, partial sequence
length: 1362
score 256.0
e value: 1.63459e-133
TACGGAGGGTGCGAGCGTTAATCGGAATGACTGGGCGTAAAGGGCACGCAGGCGGTGACTTAAGTGAGATGTGAA...
|||||||||||||||||||||||||||| ||||||||||||||||||||||||||||||||||||||| ||||||...
TACGGAGGGTGCGAGCGTTAATCGGAATAACTGGGCGTAAAGGGCACGCAGGCGGTGACTTAAGTGAGGTGTGAA...


Alignment sequence 132 hit 1
sequence gi|219846439|ref|NR_026030.1| Actinobacillus porcinus strain NM319 16S ribosomal RNA, partial sequence
length: 1466
score 258.0
e value: 1.26362e-134
TACGGAGGGTGCGAGCGTTAATCGGAATGACTGGGCGTAAAGGGCACGCAGGCGGTGACTTAAGTGAGATGTGAA...
|||||||||||||||||||||||||||| ||||||||||||||||||||||||||||||||||||||||||||||...
TACGGAGGGTGCGAGCGTTAATCGGAATAACTGGGCGTAAAGGGCACGCAGGCGGTGACTTAAGTGAGATGTGAA...
Alignment sequence 132 hit 2
sequence gi|645321093|ref|NR_118143.1| Haemophilus sputorum CCUG 13788 16S ribosomal RNA, partial sequence
length: 1364
score 255.0
e value: 5.87904e-133
TACGGAGGGTGCGAGCGTTAATCGGAATGACTGGGCGTAAAGGGCACGCAGGCGGTGACTTAAGTGAGATGTGAA...
||||| |||||||||||||||||||||| ||||||||||||||||||||||||||||||||||||||||||||||...
TACGGGGGGTGCGAGCGTTAATCGGAATAACTGGGCGTAAAGGGCACGCAGGCGGTGACTTAAGTGAGATGTGAA...
Alignment sequence 132 hit 3
sequence gi|645321091|ref|NR_118142.1| Haemophilus paraphrohaemolyticus strain NCTC 10670 16S ribosomal RNA, partial sequence
length: 1362
score 255.0
e value: 5.87904e-133
TACGGAGGGTGCGAGCGTTAATCGGAATGACTGGGCGTAAAGGGCACGCAGGCGGTGACTTAAGTGAGATGTGAA...
||||| |||||||||||||||||||||| ||||||||||||||||||||||||||||||||||||||||||||||...
TACGGGGGGTGCGAGCGTTAATCGGAATAACTGGGCGTAAAGGGCACGCAGGCGGTGACTTAAGTGAGATGTGAA...
Alignment sequence 132 hit 4
sequence gi|636560108|ref|NR_116168.1| Haemophilus parainfluenzae ATCC 33392 strain CIP 102513 16S ribosomal RNA, partial sequence
length: 1505
score 255.0
e value: 5.87904e-133
TACGGAGGGTGCGAGCGTTAATCGGAATGACTGGGCGTAAAGGGCACGCAGGCGGTGACTTAAGTGAGATGTGAA...
|||||||||||||||||||||||||||| ||||||||||||||||||||||||||||||||||||||| ||||||...
TACGGAGGGTGCGAGCGTTAATCGGAATAACTGGGCGTAAAGGGCACGCAGGCGGTGACTTAAGTGAGGTGTGAA...
Alignment sequence 132 hit 5
sequence gi|343202529|ref|NR_042878.1| Haemophilus parainfluenzae ATCC 33392 strain CCUG 12836 16S ribosomal RNA, partial sequence
length: 1362
score 255.0
e value: 5.87904e-133
TACGGAGGGTGCGAGCGTTAATCGGAATGACTGGGCGTAAAGGGCACGCAGGCGGTGACTTAAGTGAGATGTGAA...
|||||||||||||||||||||||||||| ||||||||||||||||||||||||||||||||||||||| ||||||...
TACGGAGGGTGCGAGCGTTAATCGGAATAACTGGGCGTAAAGGGCACGCAGGCGGTGACTTAAGTGAGGTGTGAA...


Alignment sequence 133 hit 1
sequence gi|343202520|ref|NR_042869.1| Actinobacillus minor NM305 16S ribosomal RNA, partial sequence
length: 1362
score 261.0
e value: 2.71597e-136
TACGGAGGGTGCGAGCGTTAATCGGAATGACTGGGCGTAAAGGGCACGCAGGCGGTGACTTAAGTGAGATGTGAA...
|||||||||||||||||||||||||||||||||||||||||||||||||||||||||||||||||||||||||||...
TACGGAGGGTGCGAGCGTTAATCGGAATGACTGGGCGTAAAGGGCACGCAGGCGGTGACTTAAGTGAGATGTGAA...
Alignment sequence 133 hit 2
sequence gi|645321997|ref|NR_118847.1| Actinobacillus minor NM305 16S ribosomal RNA, partial sequence
length: 1464
score 261.0
e value: 2.71597e-136
TACGGAGGGTGCGAGCGTTAATCGGAATGACTGGGCGTAAAGGGCACGCAGGCGGTGACTTAAGTGAGATGTGAA...
|||||||||||||||||||||||||||||||||||||||||||||||||||||||||||||||||||||||||||...
TACGGAGGGTGCGAGCGTTAATCGGAATGACTGGGCGTAAAGGGCACGCAGGCGGTGACTTAAGTGAGATGTGAA...
Alignment sequence 133 hit 3
sequence gi|636559155|ref|NR_115212.1| Actinobacillus porcinus strain CCUG 38924 16S ribosomal RNA, partial sequence
length: 1364
score 254.0
e value: 2.11448e-132
TACGGAGGGTGCGAGCGTTAATCGGAATGACTGGGCGTAAAGGGCACGCAGGCGGTGACTTAAGTGAGATGTGAA...
|||||||||||||||||||||||||||| ||||||||||||||||||||||||||||||||||||||||||||||...
TACGGAGGGTGCGAGCGTTAATCGGAATAACTGGGCGTAAAGGGCACGCAGGCGGTGACTTAAGTGAGATGTGAA...
Alignment sequence 133 hit 4
sequence gi|343202518|ref|NR_042867.1| Actinobacillus indolicus strain 46KC2 16S ribosomal RNA, partial sequence
length: 1362
score 252.0
e value: 2.73525e-131
TACGGAGGGTGCGAGCGTTAATCGGAATGACTGGGCGTAAAGGGCACGCAGGCGGTGACTTAAGTGAGATGTGAA...
|||||||||||||||||||||||||||||||||||||||||||||||||||||||||||||||||||||||||||...
TACGGAGGGTGCGAGCGTTAATCGGAATGACTGGGCGTAAAGGGCACGCAGGCGGTGACTTAAGTGAGATGTGAA...
Alignment sequence 133 hit 5
sequence gi|219846439|ref|NR_026030.1| Actinobacillus porcinus strain NM319 16S ribosomal RNA, partial sequence
length: 1466
score 252.0
e value: 2.73525e-131
TACGGAGGGTGCGAGCGTTAATCGGAATGACTGGGCGTAAAGGGCACGCAGGCGGTGACTTAAGTGAGATGTGAA...
|||||||||||||||||||||||||||| ||||||||||||||||||||||||||||||||||||||||||||||...
TACGGAGGGTGCGAGCGTTAATCGGAATAACTGGGCGTAAAGGGCACGCAGGCGGTGACTTAAGTGAGATGTGAA...


Alignment sequence 134 hit 1
sequence gi|343206012|ref|NR_044561.1| Chryseobacterium taklimakanense strain X-65 16S ribosomal RNA, partial sequence
length: 1391
score 225.0
e value: 2.79393e-116
TACGGAGGGTGCAAGCGTTATCCGGATTTATTGGGTTTAAAGGGTCCGTAGGTGGGTTAGTAAGTCAGTGGTGAA...
|||||||||||||||||||||||||||||||||||||||||||||||||||| ||| | ||||||||||||||||...
TACGGAGGGTGCAAGCGTTATCCGGATTTATTGGGTTTAAAGGGTCCGTAGGCGGGCTCGTAAGTCAGTGGTGAA...
Alignment sequence 134 hit 2
sequence gi|645320865|ref|NR_117970.1| Riemerella columbipharyngis strain 8151 16S ribosomal RNA, partial sequence
length: 1433
score 222.0
e value: 1.29989e-114
TACGGAGGGTGCAAGCGTTATCCGGATTTATTGGGTTTAAAGGGTCCGTAGGTGGGTTAGTAAGTCAGTGGTGAA...
|||||||||||||||||||||||||||||||||||||||||||||||| ||| ||| | ||||||||||||||||...
TACGGAGGGTGCAAGCGTTATCCGGATTTATTGGGTTTAAAGGGTCCGCAGGCGGGCTTGTAAGTCAGTGGTGAA...
Alignment sequence 134 hit 3
sequence gi|1397641853|ref|NR_156963.1| Cloacibacterium caeni strain B6 16S ribosomal RNA, partial sequence
length: 1458
score 219.0
e value: 6.04779e-113
TACGGAGGGTGCAAGCGTTATCCGGATTTATTGGGTTTAAAGGGTCCGTAGGTGG-GTTAGTAAGTCAGTGGTGA...
|||||||||||||||||||||||||||||||||||||||||||||||||||| ||  ||| ||||||||||||||...
TACGGAGGGTGCAAGCGTTATCCGGATTTATTGGGTTTAAAGGGTCCGTAGGCGGACTTA-TAAGTCAGTGGTGA...
Alignment sequence 134 hit 4
sequence gi|444304005|ref|NR_074429.1| Riemerella anatipestifer strain DSM 15868 16S ribosomal RNA, partial sequence
length: 1505
score 219.0
e value: 6.04779e-113
TACGGAGGGTGCAAGCGTTATCCGGATTTATTGGGTTTAAAGGGTCCGTAGGTGGGTTAGTAAGTCAGTGGTGAA...
|||||||||||||||||||||||||||||||||||||||||||||||| ||| ||| ||||||||||||||||||...
TACGGAGGGTGCAAGCGTTATCCGGATTTATTGGGTTTAAAGGGTCCGCAGGCGGGCTAGTAAGTCAGTGGTGAA...
Alignment sequence 134 hit 5
sequence gi|672239066|ref|NR_125655.1| Cloacibacterium haliotis strain WB5 16S ribosomal RNA, partial sequence
length: 1438
score 219.0
e value: 6.04779e-113
TACGGAGGGTGCAAGCGTTATCCGGATTTATTGGGTTTAAAGGGTCCGTAGGTGG-GTTAGTAAGTCAGTGGTGA...
|||||||||||||||||||||||||||||||||||||||||||||||||||| ||  ||| ||||||||||||||...
TACGGAGGGTGCAAGCGTTATCCGGATTTATTGGGTTTAAAGGGTCCGTAGGCGGACTTA-TAAGTCAGTGGTGA...


Alignment sequence 135 hit 1
sequence gi|219846439|ref|NR_026030.1| Actinobacillus porcinus strain NM319 16S ribosomal RNA, partial sequence
length: 1466
score 260.0
e value: 9.76837e-136
TACGGAGGGTGCGAGCGTTAATCGGAATGACTGGGCGTAAAGGGCACGCAGGCGGTGACTTAAGTGAGATGTGAA...
|||||||||||||||||||||||||||| ||||||||||||||||||||||||||||||||||||||||||||||...
TACGGAGGGTGCGAGCGTTAATCGGAATAACTGGGCGTAAAGGGCACGCAGGCGGTGACTTAAGTGAGATGTGAA...
Alignment sequence 135 hit 2
sequence gi|645321093|ref|NR_118143.1| Haemophilus sputorum CCUG 13788 16S ribosomal RNA, partial sequence
length: 1364
score 257.0
e value: 4.54478e-134
TACGGAGGGTGCGAGCGTTAATCGGAATGACTGGGCGTAAAGGGCACGCAGGCGGTGACTTAAGTGAGATGTGAA...
||||| |||||||||||||||||||||| ||||||||||||||||||||||||||||||||||||||||||||||...
TACGGGGGGTGCGAGCGTTAATCGGAATAACTGGGCGTAAAGGGCACGCAGGCGGTGACTTAAGTGAGATGTGAA...
Alignment sequence 135 hit 3
sequence gi|645321091|ref|NR_118142.1| Haemophilus paraphrohaemolyticus strain NCTC 10670 16S ribosomal RNA, partial sequence
length: 1362
score 257.0
e value: 4.54478e-134
TACGGAGGGTGCGAGCGTTAATCGGAATGACTGGGCGTAAAGGGCACGCAGGCGGTGACTTAAGTGAGATGTGAA...
||||| |||||||||||||||||||||| ||||||||||||||||||||||||||||||||||||||||||||||...
TACGGGGGGTGCGAGCGTTAATCGGAATAACTGGGCGTAAAGGGCACGCAGGCGGTGACTTAAGTGAGATGTGAA...
Alignment sequence 135 hit 4
sequence gi|636560108|ref|NR_116168.1| Haemophilus parainfluenzae ATCC 33392 strain CIP 102513 16S ribosomal RNA, partial sequence
length: 1505
score 257.0
e value: 4.54478e-134
TACGGAGGGTGCGAGCGTTAATCGGAATGACTGGGCGTAAAGGGCACGCAGGCGGTGACTTAAGTGAGATGTGAA...
|||||||||||||||||||||||||||| ||||||||||||||||||||||||||||||||||||||| ||||||...
TACGGAGGGTGCGAGCGTTAATCGGAATAACTGGGCGTAAAGGGCACGCAGGCGGTGACTTAAGTGAGGTGTGAA...
Alignment sequence 135 hit 5
sequence gi|343202529|ref|NR_042878.1| Haemophilus parainfluenzae ATCC 33392 strain CCUG 12836 16S ribosomal RNA, partial sequence
length: 1362
score 257.0
e value: 4.54478e-134
TACGGAGGGTGCGAGCGTTAATCGGAATGACTGGGCGTAAAGGGCACGCAGGCGGTGACTTAAGTGAGATGTGAA...
|||||||||||||||||||||||||||| ||||||||||||||||||||||||||||||||||||||| ||||||...
TACGGAGGGTGCGAGCGTTAATCGGAATAACTGGGCGTAAAGGGCACGCAGGCGGTGACTTAAGTGAGGTGTGAA...


Alignment sequence 136 hit 1
sequence gi|645321347|ref|NR_118334.1| Alloprevotella rava strain 81/4-12 16S ribosomal RNA, partial sequence
length: 1455
score 187.0
e value: 3.71791e-95
TACGGAAGGTTCGGGCGTTATCCGGATTTATTGGGTTTAAAGGGAGCGTAGGCGGGTGTTTAAGTCAGCTGTGAA...
|||||||||| | ||||||||||||||||||||||||||||||||||||||||||  | ||||||||||||||||...
TACGGAAGGTCCAGGCGTTATCCGGATTTATTGGGTTTAAAGGGAGCGTAGGCGGACGATTAAGTCAGCTGTGAA...
Alignment sequence 136 hit 2
sequence gi|1146059112|ref|NR_145844.1| Bacteroides caecigallinarum strain C13EG111 16S ribosomal RNA, partial sequence
length: 1489
score 175.0
e value: 1.74205e-88
TACGGAAGGTTCGGGCGTTATCCGGATTTATTGGGTTTAAAGGGAGCGTAGGCGGG-TGTTTAAGTCAGCTGTGA...
|||||| | | || ||||||||||||||||||||||||||||||||||||| |||| || |||||||||||||||...
TACGGAGGATGCGAGCGTTATCCGGATTTATTGGGTTTAAAGGGAGCGTAGACGGGATG-TTAAGTCAGCTGTGA...
Alignment sequence 136 hit 3
sequence gi|631252155|ref|NR_113353.1| Bacteroides zoogleoformans strain JCM 16136 16S ribosomal RNA, partial sequence
length: 1489
score 175.0
e value: 1.74205e-88
TACGGAAGGTTCGGGCGTTATCCGGATTTATTGGGTTTAAAGGGAGCGTAGGCGGGTGTTTAAGTCAGCTGTGAA...
|||||| | | || |||||||||||||||||||||||||||||||||||||||||| | ||||||||||||||||...
TACGGAGGATCCGAGCGTTATCCGGATTTATTGGGTTTAAAGGGAGCGTAGGCGGGCGCTTAAGTCAGCTGTGAA...
Alignment sequence 136 hit 4
sequence gi|343206053|ref|NR_044633.1| Bacteroides heparinolyticus strain HEP 16S ribosomal RNA, partial sequence
length: 1476
score 175.0
e value: 1.74205e-88
TACGGAAGGTTCGGGCGTTATCCGGATTTATTGGGTTTAAAGGGAGCGTAGGCGGGTGTTTAAGTCAGCTGTGAA...
|||||| | | || |||||||||||||||||||||||||||||||||||||||||| | ||||||||||||||||...
TACGGAGGATCCGAGCGTTATCCGGATTTATTGGGTTTAAAGGGAGCGTAGGCGGGCGCTTAAGTCAGCTGTGAA...
Alignment sequence 136 hit 5
sequence gi|343206054|ref|NR_044634.1| Bacteroides zoogleoformans strain ATCC 33285 16S ribosomal RNA, partial sequence
length: 1471
score 173.0
e value: 2.25349e-87
TACGGAAGGTTCGGGCGTTATCCGGATTTATTGGGTTTAAAGGGAGCGTAGGCGGGTGTTTAAGTCAGCTGTGAA...
|||||| | | || |||||||||||||||||||||||||||||||||||||||||| | ||||||||||||||||...
TACGGAGGATCCGAGCGTTATCCGGATTTATTGGGTTTAAAGGGAGCGTAGGCGGGCGCTTAAGTCAGCTGTGAA...


Alignment sequence 137 hit 1
sequence gi|1269235450|ref|NR_146837.2| Fusobacterium gastrosuis strain CDW1 16S ribosomal RNA, complete sequence
length: 1506
score 257.0
e value: 4.54478e-134
TACGTATGTCGCAAGCGTTATCCGGATTTATTGGGCGTAAAGCGCGTCTAGGCGGCATAGTAAGTCTGATGTGAA...
|||||||||||||||||||||||||||||||||||||||||||||||||||||||||||||||||||||||||||...
TACGTATGTCGCAAGCGTTATCCGGATTTATTGGGCGTAAAGCGCGTCTAGGCGGCATAGTAAGTCTGATGTGAA...
Alignment sequence 137 hit 2
sequence gi|631252186|ref|NR_113384.1| Fusobacterium varium strain JCM 6320 16S ribosomal RNA, partial sequence
length: 1469
score 242.0
e value: 9.90756e-126
TACGTATGTCGCAAGCGTTATCCGGATTTATTGGGCGTAAAGCGCGTCTAGGCGGCATAGTAAGTCTGATGTGAA...
|||||||||||||||||||||||||||||||||||||||||||||||||||||||  ||||||||||||||||||...
TACGTATGTCGCAAGCGTTATCCGGATTTATTGGGCGTAAAGCGCGTCTAGGCGGTTTAGTAAGTCTGATGTGAA...
Alignment sequence 137 hit 3
sequence gi|343206228|ref|NR_044820.1| Fusobacterium ulcerans strain NCTC 12111 16S ribosomal RNA, partial sequence
length: 1333
score 240.0
e value: 1.28162e-124
TACGTATGTCGCAAGCGTTATCCGGATTTATTGGGCGTAAAGCGCGTCTAGGCGGCATAGTAAGTCTGATGTGAA...
|||||||||||| ||||||||||||||||||||||||||||||||||||||||||| ||||||||||||||||||...
TACGTATGTCGCNAGCGTTATCCGGATTTATTGGGCGTAAAGCGCGTCTAGGCGGCTTAGTAAGTCTGATGTGAA...
Alignment sequence 137 hit 4
sequence gi|545589058|ref|NR_044687.2| Fusobacterium russii strain ATCC 25533 16S ribosomal RNA, partial sequence
length: 1451
score 234.0
e value: 2.77423e-121
TACGTATGTCGCAAGCGTTATCCGGATTTATTGGGCGTAAAGCGCGTCTAGGCGGCATAG-TAAGTCTGATGTGA...
||||||||  || ||||||||||||||||||||||||||||||||||||||||||| ||| ||||||||||||||...
TACGTATGCTGCNAGCGTTATCCGGATTTATTGGGCGTAAAGCGCGTCTAGGCGGC-TAGATAAGTCTGATGTGA...
Alignment sequence 137 hit 5
sequence gi|631252181|ref|NR_113379.1| Fusobacterium equinum strain JCM 11174 16S ribosomal RNA, partial sequence
length: 1469
score 233.0
e value: 9.9779e-121
TACGTATGTCGCAAGCGTTATCCGGATTTATTGGGCGTAAAGCGCGTCTAGGCGGCATAGTAAGTCTGATGTGAA...
|||||||||||||||||||||||||||||||||||||||||||||||||||||||||  | ||||||||||||||...
TACGTATGTCGCAAGCGTTATCCGGATTTATTGGGCGTAAAGCGCGTCTAGGCGGCAAGGAAAGTCTGATGTGAA...


Alignment sequence 138 hit 1
sequence gi|507148173|ref|NR_102980.1| Megasphaera elsdenii DSM 20460 16S ribosomal RNA, partial sequence
length: 1552
score 260.0
e value: 9.76837e-136
TACGTAGGTGGCAAGCGTTGTCCGGAATTATTGGGCGTAAAGGGCGCGCAGGCGGCGTCGTAAGTCGGTCTTAAA...
|||||||||||||||||||||||||||||||||||||||||||||||||||||||||||||||||||||||||||...
TACGTAGGTGGCAAGCGTTGTCCGGAATTATTGGGCGTAAAGGGCGCGCAGGCGGCGTCGTAAGTCGGTCTTAAA...
Alignment sequence 138 hit 2
sequence gi|631252108|ref|NR_113306.1| Megasphaera elsdenii DSM 20460 16S ribosomal RNA, partial sequence
length: 1174
score 260.0
e value: 9.76837e-136
TACGTAGGTGGCAAGCGTTGTCCGGAATTATTGGGCGTAAAGGGCGCGCAGGCGGCGTCGTAAGTCGGTCTTAAA...
|||||||||||||||||||||||||||||||||||||||||||||||||||||||||||||||||||||||||||...
TACGTAGGTGGCAAGCGTTGTCCGGAATTATTGGGCGTAAAGGGCGCGCAGGCGGCGTCGTAAGTCGGTCTTAAA...
Alignment sequence 138 hit 3
sequence gi|631252107|ref|NR_113305.1| Megasphaera elsdenii DSM 20460 16S ribosomal RNA, partial sequence
length: 1174
score 260.0
e value: 9.76837e-136
TACGTAGGTGGCAAGCGTTGTCCGGAATTATTGGGCGTAAAGGGCGCGCAGGCGGCGTCGTAAGTCGGTCTTAAA...
|||||||||||||||||||||||||||||||||||||||||||||||||||||||||||||||||||||||||||...
TACGTAGGTGGCAAGCGTTGTCCGGAATTATTGGGCGTAAAGGGCGCGCAGGCGGCGTCGTAAGTCGGTCTTAAA...
Alignment sequence 138 hit 4
sequence gi|265678899|ref|NR_029207.1| Megasphaera elsdenii strain LC 1 16S ribosomal RNA, partial sequence
length: 1426
score 256.0
e value: 1.63459e-133
TACGTAGGTGGCAAGCGTTGTCCGGAATTATTGGGCGTAAAGGGCGCGCAGGCGGCGTCGTAAGTCGGTCTTAAA...
|||||||||||||||||||||||||||||||||||||||||||||||||||||||||||||||||||||||||||...
TACGTAGGTGGCAAGCGTTGTCCGGAATTATTGGGCGTAAAGGGCGCGCAGGCGGCGTCGTAAGTCGGTCTTAAA...
Alignment sequence 138 hit 5
sequence gi|961555112|ref|NR_134080.1| Megasphaera indica strain NMBHI-10 16S ribosomal RNA, partial sequence
length: 1566
score 253.0
e value: 7.60502e-132
CGTAGGTGGCAAGCGTTGTCCGGAATTATTGGGCGTAAAGGGCGCGCAGGCGGCGTCGTAAGTCGGTCTTAAAAG...
|||||||||||||||||||||||||||||||||||||||||||||||||||||||||||||||||||||||||||...
CGTAGGTGGCAAGCGTTGTCCGGAATTATTGGGCGTAAAGGGCGCGCAGGCGGCGTCGTAAGTCGGTCTTAAAAG...


Alignment sequence 139 hit 1
sequence gi|645319647|ref|NR_117026.1| Hydrotalea flava strain CCUG 51397 16S ribosomal RNA, partial sequence
length: 1409
score 180.0
e value: 2.89452e-91
TACGGAGGGTGCGAGCATTATCCAGATTTACTGGGTTTAAAGGGTGCGTAGGTGGCTATGTAAGTCAGTGGTGAA...
|||||||||||| ||| |||||| |||| ||||||||||||||||||||||| || |||||||||||||||||||...
TACGGAGGGTGCAAGCGTTATCCGGATTCACTGGGTTTAAAGGGTGCGTAGGCGGGTATGTAAGTCAGTGGTGAA...
Alignment sequence 139 hit 2
sequence gi|343200563|ref|NR_041250.1| Terrimonas lutea strain DY 16S ribosomal RNA, partial sequence
length: 1431
score 180.0
e value: 2.89452e-91
TACGGAGGGTGCGAGCATTATCCAGATTTACTGGGTTTAAAGGGTGCGTAGGTGGCTATGTAAGTCAGTGGTGAA...
|||||||||||| ||| |||||| |||| |||||||||||||||||||||||||| |  ||||||||||||||||...
TACGGAGGGTGCAAGCGTTATCCGGATTCACTGGGTTTAAAGGGTGCGTAGGTGGGTTGGTAAGTCAGTGGTGAA...
Alignment sequence 139 hit 3
sequence gi|1397641718|ref|NR_156827.1| Terrimonas crocea strain M1-33108 16S ribosomal RNA, partial sequence
length: 1460
score 177.0
e value: 1.34669e-89
TACGGAGGGTGCGAGCATTATCCAGATTTACTGGGTTTAAAGGGTGCGTAGGTGGCTATGTAAGTCAGTGGTGAA...
|||||||||||| ||| |||||| |||| |||||||||||||||||||||||||| |  ||||||||||||||||...
TACGGAGGGTGCAAGCGTTATCCGGATTCACTGGGTTTAAAGGGTGCGTAGGTGGGTTGGTAAGTCAGTGGTGAA...
Alignment sequence 139 hit 4
sequence gi|1341394026|ref|NR_153698.1| Niastella hibisci strain THG-YS3.2.1 16S ribosomal RNA, partial sequence
length: 1479
score 177.0
e value: 1.34669e-89
TACGGAGGGTGCGAGCATTATCCAGATTTACTGGGTTTAAAGGGTGCGTAGGTGGCTATGTAAGTCAGTGGTGAA...
|||||||||||| ||| |||||| |||| |||||||||||||||||||||||||| |  ||||||||||||||||...
TACGGAGGGTGCAAGCGTTATCCGGATTCACTGGGTTTAAAGGGTGCGTAGGTGGGTTGGTAAGTCAGTGGTGAA...
Alignment sequence 139 hit 5
sequence gi|961555244|ref|NR_134213.1| Terrimonas arctica strain R9-86 16S ribosomal RNA, partial sequence
length: 1419
score 177.0
e value: 1.34669e-89
TACGGAGGGTGCGAGCATTATCCAGATTTACTGGGTTTAAAGGGTGCGTAGGTGGCTATGTAAGTCAGTGGTGAA...
|||||||||||| ||| |||||| |||| |||||||||||||||||||||||||| |  ||||||||||||||||...
TACGGAGGGTGCAAGCGTTATCCGGATTCACTGGGTTTAAAGGGTGCGTAGGTGGGTTGGTAAGTCAGTGGTGAA...


Alignment sequence 140 hit 1
sequence gi|1341394026|ref|NR_153698.1| Niastella hibisci strain THG-YS3.2.1 16S ribosomal RNA, partial sequence
length: 1479
score 172.0
e value: 8.10499e-87
TACGGAGGGTGCGAGCATTATCCGGATTTACTGGGTTTAAAGGGTGCGTAGGTGGCTAGATAAGTCAGCGGTGAA...
|||||||||||| ||| ||||||||||| |||||||||||||||||||||||||| | | |||||||| ||||||...
TACGGAGGGTGCAAGCGTTATCCGGATTCACTGGGTTTAAAGGGTGCGTAGGTGGGTTGGTAAGTCAGTGGTGAA...
Alignment sequence 140 hit 2
sequence gi|636560426|ref|NR_116486.1| Niastella populi strain THYL-44 16S ribosomal RNA, partial sequence
length: 1445
score 172.0
e value: 8.10499e-87
TACGGAGGGTGCGAGCATTATCCGGATTTACTGGGTTTAAAGGGTGCGTAGGTGGCTAGATAAGTCAGCGGTGAA...
|||||||||||| ||| ||||||||||| |||||||||||||||||||||||||| | | |||||||| ||||||...
TACGGAGGGTGCAAGCGTTATCCGGATTCACTGGGTTTAAAGGGTGCGTAGGTGGGTTGGTAAGTCAGTGGTGAA...
Alignment sequence 140 hit 3
sequence gi|1397641856|ref|NR_156966.1| Flaviaesturariibacter luteus strain AW305 16S ribosomal RNA, partial sequence
length: 1493
score 169.0
e value: 3.77088e-85
TACGGAGGGTGCGAGCATTATCCGGATTTACTGGGTTTAAAGGGTGCGTAGGTGGCTAGATAAGTCAGCGGTGAA...
|||||||||||| ||| ||||||||||| ||||||||||||||||||||||| ||  || |||||||| ||||||...
TACGGAGGGTGCAAGCGTTATCCGGATTCACTGGGTTTAAAGGGTGCGTAGGAGGGCAGGTAAGTCAGTGGTGAA...
Alignment sequence 140 hit 4
sequence gi|926663104|ref|NR_132698.1| Niabella terrae strain ICM 1-15 16S ribosomal RNA, partial sequence
length: 1450
score 169.0
e value: 3.77088e-85
TACGGAGGGTGCGAGCATTATCCGGATTTACTGGGTTTAAAGGGTGCGTAGGTGG-CTAGATAAGTCAGCGGTGA...
|||||||||||| ||| ||||||||||| |||||||||||||||||||||||||| |||| |||||||| |||||...
TACGGAGGGTGCAAGCGTTATCCGGATTCACTGGGTTTAAAGGGTGCGTAGGTGGACTAG-TAAGTCAGTGGTGA...
Alignment sequence 140 hit 5
sequence gi|444304171|ref|NR_074595.1| Niastella koreensis GR20-10 16S ribosomal RNA, partial sequence
length: 1518
score 169.0
e value: 3.77088e-85
TACGGAGGGTGCGAGCATTATCCGGATTTACTGGGTTTAAAGGGTGCGTAGGTGG-CTAGATAAGTCAGCGGTGA...
|||||||||||| ||| ||||||||||| ||||||||||||||| |||||||||| || | |||||||| |||||...
TACGGAGGGTGCAAGCGTTATCCGGATTCACTGGGTTTAAAGGGAGCGTAGGTGGGCT-GGTAAGTCAGTGGTGA...


Alignment sequence 141 hit 1
sequence gi|959494884|ref|NR_133753.1| Gemella taiwanensis strain NTUH_5572 16S ribosomal RNA, partial sequence
length: 1426
score 261.0
e value: 2.71597e-136
TACGTAGGTGGCAAGCGTTGTCCGGAATTATTGGGCGTAAAGCGCGCGCAGGTGGTTTAATAAGTCTGATGTGAA...
|||||||||||||||||||||||||||||||||||||||||||||||||||||||||||||||||||||||||||...
TACGTAGGTGGCAAGCGTTGTCCGGAATTATTGGGCGTAAAGCGCGCGCAGGTGGTTTAATAAGTCTGATGTGAA...
Alignment sequence 141 hit 2
sequence gi|959494883|ref|NR_133752.1| Gemella parahaemolysans strain NTUH_1465 16S ribosomal RNA, partial sequence
length: 1397
score 261.0
e value: 2.71597e-136
TACGTAGGTGGCAAGCGTTGTCCGGAATTATTGGGCGTAAAGCGCGCGCAGGTGGTTTAATAAGTCTGATGTGAA...
|||||||||||||||||||||||||||||||||||||||||||||||||||||||||||||||||||||||||||...
TACGTAGGTGGCAAGCGTTGTCCGGAATTATTGGGCGTAAAGCGCGCGCAGGTGGTTTAATAAGTCTGATGTGAA...
Alignment sequence 141 hit 3
sequence gi|219846827|ref|NR_026419.1| Gemella sanguinis strain 2045-94 16S ribosomal RNA, partial sequence
length: 1510
score 261.0
e value: 2.71597e-136
TACGTAGGTGGCAAGCGTTGTCCGGAATTATTGGGCGTAAAGCGCGCGCAGGTGGTTTAATAAGTCTGATGTGAA...
|||||||||||||||||||||||||||||||||||||||||||||||||||||||||||||||||||||||||||...
TACGTAGGTGGCAAGCGTTGTCCGGAATTATTGGGCGTAAAGCGCGCGCAGGTGGTTTAATAAGTCTGATGTGAA...
Alignment sequence 141 hit 4
sequence gi|219846314|ref|NR_025904.1| Gemella morbillorum strain 2917B 16S ribosomal RNA, partial sequence
length: 1536
score 261.0
e value: 2.71597e-136
TACGTAGGTGGCAAGCGTTGTCCGGAATTATTGGGCGTAAAGCGCGCGCAGGTGGTTTAATAAGTCTGATGTGAA...
|||||||||||||||||||||||||||||||||||||||||||||||||||||||||||||||||||||||||||...
TACGTAGGTGGCAAGCGTTGTCCGGAATTATTGGGCGTAAAGCGCGCGCAGGTGGTTTAATAAGTCTGATGTGAA...
Alignment sequence 141 hit 5
sequence gi|219846313|ref|NR_025903.1| Gemella haemolysans strain ATCC 25563 16S ribosomal RNA, partial sequence
length: 1537
score 261.0
e value: 2.71597e-136
TACGTAGGTGGCAAGCGTTGTCCGGAATTATTGGGCGTAAAGCGCGCGCAGGTGGTTTAATAAGTCTGATGTGAA...
|||||||||||||||||||||||||||||||||||||||||||||||||||||||||||||||||||||||||||...
TACGTAGGTGGCAAGCGTTGTCCGGAATTATTGGGCGTAAAGCGCGCGCAGGTGGTTTAATAAGTCTGATGTGAA...


Alignment sequence 142 hit 1
sequence gi|219846439|ref|NR_026030.1| Actinobacillus porcinus strain NM319 16S ribosomal RNA, partial sequence
length: 1466
score 259.0
e value: 3.51333e-135
TACGGAGGGTGCGAGCGTTAATCGGAATGACTGGGCGTAAAGGGCACGCAGGCGGTGACTTAAGTGAGATGTGAA...
|||||||||||||||||||||||||||| ||||||||||||||||||||||||||||||||||||||||||||||...
TACGGAGGGTGCGAGCGTTAATCGGAATAACTGGGCGTAAAGGGCACGCAGGCGGTGACTTAAGTGAGATGTGAA...
Alignment sequence 142 hit 2
sequence gi|645321093|ref|NR_118143.1| Haemophilus sputorum CCUG 13788 16S ribosomal RNA, partial sequence
length: 1364
score 256.0
e value: 1.63459e-133
TACGGAGGGTGCGAGCGTTAATCGGAATGACTGGGCGTAAAGGGCACGCAGGCGGTGACTTAAGTGAGATGTGAA...
||||| |||||||||||||||||||||| ||||||||||||||||||||||||||||||||||||||||||||||...
TACGGGGGGTGCGAGCGTTAATCGGAATAACTGGGCGTAAAGGGCACGCAGGCGGTGACTTAAGTGAGATGTGAA...
Alignment sequence 142 hit 3
sequence gi|645321091|ref|NR_118142.1| Haemophilus paraphrohaemolyticus strain NCTC 10670 16S ribosomal RNA, partial sequence
length: 1362
score 256.0
e value: 1.63459e-133
TACGGAGGGTGCGAGCGTTAATCGGAATGACTGGGCGTAAAGGGCACGCAGGCGGTGACTTAAGTGAGATGTGAA...
||||| |||||||||||||||||||||| ||||||||||||||||||||||||||||||||||||||||||||||...
TACGGGGGGTGCGAGCGTTAATCGGAATAACTGGGCGTAAAGGGCACGCAGGCGGTGACTTAAGTGAGATGTGAA...
Alignment sequence 142 hit 4
sequence gi|636560108|ref|NR_116168.1| Haemophilus parainfluenzae ATCC 33392 strain CIP 102513 16S ribosomal RNA, partial sequence
length: 1505
score 256.0
e value: 1.63459e-133
TACGGAGGGTGCGAGCGTTAATCGGAATGACTGGGCGTAAAGGGCACGCAGGCGGTGACTTAAGTGAGATGTGAA...
|||||||||||||||||||||||||||| ||||||||||||||||||||||||||||||||||||||| ||||||...
TACGGAGGGTGCGAGCGTTAATCGGAATAACTGGGCGTAAAGGGCACGCAGGCGGTGACTTAAGTGAGGTGTGAA...
Alignment sequence 142 hit 5
sequence gi|343202529|ref|NR_042878.1| Haemophilus parainfluenzae ATCC 33392 strain CCUG 12836 16S ribosomal RNA, partial sequence
length: 1362
score 256.0
e value: 1.63459e-133
TACGGAGGGTGCGAGCGTTAATCGGAATGACTGGGCGTAAAGGGCACGCAGGCGGTGACTTAAGTGAGATGTGAA...
|||||||||||||||||||||||||||| ||||||||||||||||||||||||||||||||||||||| ||||||...
TACGGAGGGTGCGAGCGTTAATCGGAATAACTGGGCGTAAAGGGCACGCAGGCGGTGACTTAAGTGAGGTGTGAA...


Alignment sequence 143 hit 1
sequence gi|645321347|ref|NR_118334.1| Alloprevotella rava strain 81/4-12 16S ribosomal RNA, partial sequence
length: 1455
score 184.0
e value: 1.72977e-93
TACGGAAGGTTCGGGCGTTATCCGGATTTATTGGGTTTAAAGGGAGCGTAGGCGGGTGTTTAAGTCAGCTGTGAA...
|||||||||| | ||||||||||||||||||||||||||||||||||||||||||  | ||||||||||||||||...
TACGGAAGGTCCAGGCGTTATCCGGATTTATTGGGTTTAAAGGGAGCGTAGGCGGACGATTAAGTCAGCTGTGAA...
Alignment sequence 143 hit 2
sequence gi|1146059112|ref|NR_145844.1| Bacteroides caecigallinarum strain C13EG111 16S ribosomal RNA, partial sequence
length: 1489
score 172.0
e value: 8.10499e-87
TACGGAAGGTTCGGGCGTTATCCGGATTTATTGGGTTTAAAGGGAGCGTAGGCGGG-TGTTTAAGTCAGCTGTGA...
|||||| | | || ||||||||||||||||||||||||||||||||||||| |||| || |||||||||||||||...
TACGGAGGATGCGAGCGTTATCCGGATTTATTGGGTTTAAAGGGAGCGTAGACGGGATG-TTAAGTCAGCTGTGA...
Alignment sequence 143 hit 3
sequence gi|631252155|ref|NR_113353.1| Bacteroides zoogleoformans strain JCM 16136 16S ribosomal RNA, partial sequence
length: 1489
score 172.0
e value: 8.10499e-87
TACGGAAGGTTCGGGCGTTATCCGGATTTATTGGGTTTAAAGGGAGCGTAGGCGGGTGTTTAAGTCAGCTGTGAA...
|||||| | | || |||||||||||||||||||||||||||||||||||||||||| | ||||||||||||||||...
TACGGAGGATCCGAGCGTTATCCGGATTTATTGGGTTTAAAGGGAGCGTAGGCGGGCGCTTAAGTCAGCTGTGAA...
Alignment sequence 143 hit 4
sequence gi|343206053|ref|NR_044633.1| Bacteroides heparinolyticus strain HEP 16S ribosomal RNA, partial sequence
length: 1476
score 172.0
e value: 8.10499e-87
TACGGAAGGTTCGGGCGTTATCCGGATTTATTGGGTTTAAAGGGAGCGTAGGCGGGTGTTTAAGTCAGCTGTGAA...
|||||| | | || |||||||||||||||||||||||||||||||||||||||||| | ||||||||||||||||...
TACGGAGGATCCGAGCGTTATCCGGATTTATTGGGTTTAAAGGGAGCGTAGGCGGGCGCTTAAGTCAGCTGTGAA...
Alignment sequence 143 hit 5
sequence gi|343206054|ref|NR_044634.1| Bacteroides zoogleoformans strain ATCC 33285 16S ribosomal RNA, partial sequence
length: 1471
score 170.0
e value: 1.04845e-85
TACGGAAGGTTCGGGCGTTATCCGGATTTATTGGGTTTAAAGGGAGCGTAGGCGGGTGTTTAAGTCAGCTGTGAA...
|||||| | | || |||||||||||||||||||||||||||||||||||||||||| | ||||||||||||||||...
TACGGAGGATCCGAGCGTTATCCGGATTTATTGGGTTTAAAGGGAGCGTAGGCGGGCGCTTAAGTCAGCTGTGAA...


Alignment sequence 144 hit 1
sequence gi|219846439|ref|NR_026030.1| Actinobacillus porcinus strain NM319 16S ribosomal RNA, partial sequence
length: 1466
score 257.0
e value: 4.54478e-134
TACGGAGGGTGCGAGCGTTAATCGGAATGACTGGGCGTAAAGGGCACGCAGGCGGTGACTTAAGTGAGATGTGAA...
|||||||||||||||||||||||||||| ||||||||||||||||||||||||||||||||||||||||||||||...
TACGGAGGGTGCGAGCGTTAATCGGAATAACTGGGCGTAAAGGGCACGCAGGCGGTGACTTAAGTGAGATGTGAA...
Alignment sequence 144 hit 2
sequence gi|645321093|ref|NR_118143.1| Haemophilus sputorum CCUG 13788 16S ribosomal RNA, partial sequence
length: 1364
score 254.0
e value: 2.11448e-132
TACGGAGGGTGCGAGCGTTAATCGGAATGACTGGGCGTAAAGGGCACGCAGGCGGTGACTTAAGTGAGATGTGAA...
||||| |||||||||||||||||||||| ||||||||||||||||||||||||||||||||||||||||||||||...
TACGGGGGGTGCGAGCGTTAATCGGAATAACTGGGCGTAAAGGGCACGCAGGCGGTGACTTAAGTGAGATGTGAA...
Alignment sequence 144 hit 3
sequence gi|645321091|ref|NR_118142.1| Haemophilus paraphrohaemolyticus strain NCTC 10670 16S ribosomal RNA, partial sequence
length: 1362
score 254.0
e value: 2.11448e-132
TACGGAGGGTGCGAGCGTTAATCGGAATGACTGGGCGTAAAGGGCACGCAGGCGGTGACTTAAGTGAGATGTGAA...
||||| |||||||||||||||||||||| ||||||||||||||||||||||||||||||||||||||||||||||...
TACGGGGGGTGCGAGCGTTAATCGGAATAACTGGGCGTAAAGGGCACGCAGGCGGTGACTTAAGTGAGATGTGAA...
Alignment sequence 144 hit 4
sequence gi|636560108|ref|NR_116168.1| Haemophilus parainfluenzae ATCC 33392 strain CIP 102513 16S ribosomal RNA, partial sequence
length: 1505
score 254.0
e value: 2.11448e-132
TACGGAGGGTGCGAGCGTTAATCGGAATGACTGGGCGTAAAGGGCACGCAGGCGGTGACTTAAGTGAGATGTGAA...
|||||||||||||||||||||||||||| ||||||||||||||||||||||||||||||||||||||| ||||||...
TACGGAGGGTGCGAGCGTTAATCGGAATAACTGGGCGTAAAGGGCACGCAGGCGGTGACTTAAGTGAGGTGTGAA...
Alignment sequence 144 hit 5
sequence gi|343202529|ref|NR_042878.1| Haemophilus parainfluenzae ATCC 33392 strain CCUG 12836 16S ribosomal RNA, partial sequence
length: 1362
score 254.0
e value: 2.11448e-132
TACGGAGGGTGCGAGCGTTAATCGGAATGACTGGGCGTAAAGGGCACGCAGGCGGTGACTTAAGTGAGATGTGAA...
|||||||||||||||||||||||||||| ||||||||||||||||||||||||||||||||||||||| ||||||...
TACGGAGGGTGCGAGCGTTAATCGGAATAACTGGGCGTAAAGGGCACGCAGGCGGTGACTTAAGTGAGGTGTGAA...


Alignment sequence 145 hit 1
sequence gi|1341394026|ref|NR_153698.1| Niastella hibisci strain THG-YS3.2.1 16S ribosomal RNA, partial sequence
length: 1479
score 171.0
e value: 2.91507e-86
TACGGAGGGTGCGAGCATTATCCGGATTTACTGGGTTTAAAGGGTGCGTAGGTGGCTAGATAAGTCAGCGGTGAA...
|||||||||||| ||| ||||||||||| |||||||||||||||||||||||||| | | |||||||| ||||||...
TACGGAGGGTGCAAGCGTTATCCGGATTCACTGGGTTTAAAGGGTGCGTAGGTGGGTTGGTAAGTCAGTGGTGAA...
Alignment sequence 145 hit 2
sequence gi|636560426|ref|NR_116486.1| Niastella populi strain THYL-44 16S ribosomal RNA, partial sequence
length: 1445
score 171.0
e value: 2.91507e-86
TACGGAGGGTGCGAGCATTATCCGGATTTACTGGGTTTAAAGGGTGCGTAGGTGGCTAGATAAGTCAGCGGTGAA...
|||||||||||| ||| ||||||||||| |||||||||||||||||||||||||| | | |||||||| ||||||...
TACGGAGGGTGCAAGCGTTATCCGGATTCACTGGGTTTAAAGGGTGCGTAGGTGGGTTGGTAAGTCAGTGGTGAA...
Alignment sequence 145 hit 3
sequence gi|1397641856|ref|NR_156966.1| Flaviaesturariibacter luteus strain AW305 16S ribosomal RNA, partial sequence
length: 1493
score 168.0
e value: 1.35625e-84
TACGGAGGGTGCGAGCATTATCCGGATTTACTGGGTTTAAAGGGTGCGTAGGTGGCTAGATAAGTCAGCGGTGAA...
|||||||||||| ||| ||||||||||| ||||||||||||||||||||||| ||  || |||||||| ||||||...
TACGGAGGGTGCAAGCGTTATCCGGATTCACTGGGTTTAAAGGGTGCGTAGGAGGGCAGGTAAGTCAGTGGTGAA...
Alignment sequence 145 hit 4
sequence gi|926663104|ref|NR_132698.1| Niabella terrae strain ICM 1-15 16S ribosomal RNA, partial sequence
length: 1450
score 168.0
e value: 1.35625e-84
TACGGAGGGTGCGAGCATTATCCGGATTTACTGGGTTTAAAGGGTGCGTAGGTGG-CTAGATAAGTCAGCGGTGA...
|||||||||||| ||| ||||||||||| |||||||||||||||||||||||||| |||| |||||||| |||||...
TACGGAGGGTGCAAGCGTTATCCGGATTCACTGGGTTTAAAGGGTGCGTAGGTGGACTAG-TAAGTCAGTGGTGA...
Alignment sequence 145 hit 5
sequence gi|444304171|ref|NR_074595.1| Niastella koreensis GR20-10 16S ribosomal RNA, partial sequence
length: 1518
score 168.0
e value: 1.35625e-84
TACGGAGGGTGCGAGCATTATCCGGATTTACTGGGTTTAAAGGGTGCGTAGGTGG-CTAGATAAGTCAGCGGTGA...
|||||||||||| ||| ||||||||||| ||||||||||||||| |||||||||| || | |||||||| |||||...
TACGGAGGGTGCAAGCGTTATCCGGATTCACTGGGTTTAAAGGGAGCGTAGGTGGGCT-GGTAAGTCAGTGGTGA...


Alignment sequence 146 hit 1
sequence gi|219846439|ref|NR_026030.1| Actinobacillus porcinus strain NM319 16S ribosomal RNA, partial sequence
length: 1466
score 255.0
e value: 5.87904e-133
TACGGAGGGTGCGAGCGTTAATCGGAATGACTGGGCGTAAAGGGCACGCAGGCGGTGACTTAAGTGAGATGTGAA...
|||||||||||||||||||||||||||| ||||||||||||||||||||||||||||||||||||||||||||||...
TACGGAGGGTGCGAGCGTTAATCGGAATAACTGGGCGTAAAGGGCACGCAGGCGGTGACTTAAGTGAGATGTGAA...
Alignment sequence 146 hit 2
sequence gi|645321093|ref|NR_118143.1| Haemophilus sputorum CCUG 13788 16S ribosomal RNA, partial sequence
length: 1364
score 252.0
e value: 2.73525e-131
TACGGAGGGTGCGAGCGTTAATCGGAATGACTGGGCGTAAAGGGCACGCAGGCGGTGACTTAAGTGAGATGTGAA...
||||| |||||||||||||||||||||| ||||||||||||||||||||||||||||||||||||||||||||||...
TACGGGGGGTGCGAGCGTTAATCGGAATAACTGGGCGTAAAGGGCACGCAGGCGGTGACTTAAGTGAGATGTGAA...
Alignment sequence 146 hit 3
sequence gi|645321091|ref|NR_118142.1| Haemophilus paraphrohaemolyticus strain NCTC 10670 16S ribosomal RNA, partial sequence
length: 1362
score 252.0
e value: 2.73525e-131
TACGGAGGGTGCGAGCGTTAATCGGAATGACTGGGCGTAAAGGGCACGCAGGCGGTGACTTAAGTGAGATGTGAA...
||||| |||||||||||||||||||||| ||||||||||||||||||||||||||||||||||||||||||||||...
TACGGGGGGTGCGAGCGTTAATCGGAATAACTGGGCGTAAAGGGCACGCAGGCGGTGACTTAAGTGAGATGTGAA...
Alignment sequence 146 hit 4
sequence gi|636560108|ref|NR_116168.1| Haemophilus parainfluenzae ATCC 33392 strain CIP 102513 16S ribosomal RNA, partial sequence
length: 1505
score 252.0
e value: 2.73525e-131
TACGGAGGGTGCGAGCGTTAATCGGAATGACTGGGCGTAAAGGGCACGCAGGCGGTGACTTAAGTGAGATGTGAA...
|||||||||||||||||||||||||||| ||||||||||||||||||||||||||||||||||||||| ||||||...
TACGGAGGGTGCGAGCGTTAATCGGAATAACTGGGCGTAAAGGGCACGCAGGCGGTGACTTAAGTGAGGTGTGAA...
Alignment sequence 146 hit 5
sequence gi|343202529|ref|NR_042878.1| Haemophilus parainfluenzae ATCC 33392 strain CCUG 12836 16S ribosomal RNA, partial sequence
length: 1362
score 252.0
e value: 2.73525e-131
TACGGAGGGTGCGAGCGTTAATCGGAATGACTGGGCGTAAAGGGCACGCAGGCGGTGACTTAAGTGAGATGTGAA...
|||||||||||||||||||||||||||| ||||||||||||||||||||||||||||||||||||||| ||||||...
TACGGAGGGTGCGAGCGTTAATCGGAATAACTGGGCGTAAAGGGCACGCAGGCGGTGACTTAAGTGAGGTGTGAA...


Alignment sequence 147 hit 1
sequence gi|645321347|ref|NR_118334.1| Alloprevotella rava strain 81/4-12 16S ribosomal RNA, partial sequence
length: 1455
score 186.0
e value: 1.3372e-94
TACGGAAGGTTCGGGCGTTATCCGGATTTATTGGGTTTAAAGGGAGCGTAGGCGGGTGTTTAAGTCAGCTGTGAA...
|||||||||| | ||||||||||||||||||||||||||||||||||||||||||  | ||||||||||||||||...
TACGGAAGGTCCAGGCGTTATCCGGATTTATTGGGTTTAAAGGGAGCGTAGGCGGACGATTAAGTCAGCTGTGAA...
Alignment sequence 147 hit 2
sequence gi|1146059112|ref|NR_145844.1| Bacteroides caecigallinarum strain C13EG111 16S ribosomal RNA, partial sequence
length: 1489
score 174.0
e value: 6.26554e-88
TACGGAAGGTTCGGGCGTTATCCGGATTTATTGGGTTTAAAGGGAGCGTAGGCGGG-TGTTTAAGTCAGCTGTGA...
|||||| | | || ||||||||||||||||||||||||||||||||||||| |||| || |||||||||||||||...
TACGGAGGATGCGAGCGTTATCCGGATTTATTGGGTTTAAAGGGAGCGTAGACGGGATG-TTAAGTCAGCTGTGA...
Alignment sequence 147 hit 3
sequence gi|631252155|ref|NR_113353.1| Bacteroides zoogleoformans strain JCM 16136 16S ribosomal RNA, partial sequence
length: 1489
score 174.0
e value: 6.26554e-88
TACGGAAGGTTCGGGCGTTATCCGGATTTATTGGGTTTAAAGGGAGCGTAGGCGGGTGTTTAAGTCAGCTGTGAA...
|||||| | | || |||||||||||||||||||||||||||||||||||||||||| | ||||||||||||||||...
TACGGAGGATCCGAGCGTTATCCGGATTTATTGGGTTTAAAGGGAGCGTAGGCGGGCGCTTAAGTCAGCTGTGAA...
Alignment sequence 147 hit 4
sequence gi|343206053|ref|NR_044633.1| Bacteroides heparinolyticus strain HEP 16S ribosomal RNA, partial sequence
length: 1476
score 174.0
e value: 6.26554e-88
TACGGAAGGTTCGGGCGTTATCCGGATTTATTGGGTTTAAAGGGAGCGTAGGCGGGTGTTTAAGTCAGCTGTGAA...
|||||| | | || |||||||||||||||||||||||||||||||||||||||||| | ||||||||||||||||...
TACGGAGGATCCGAGCGTTATCCGGATTTATTGGGTTTAAAGGGAGCGTAGGCGGGCGCTTAAGTCAGCTGTGAA...
Alignment sequence 147 hit 5
sequence gi|343206054|ref|NR_044634.1| Bacteroides zoogleoformans strain ATCC 33285 16S ribosomal RNA, partial sequence
length: 1471
score 172.0
e value: 8.10499e-87
TACGGAAGGTTCGGGCGTTATCCGGATTTATTGGGTTTAAAGGGAGCGTAGGCGGGTGTTTAAGTCAGCTGTGAA...
|||||| | | || |||||||||||||||||||||||||||||||||||||||||| | ||||||||||||||||...
TACGGAGGATCCGAGCGTTATCCGGATTTATTGGGTTTAAAGGGAGCGTAGGCGGGCGCTTAAGTCAGCTGTGAA...


Alignment sequence 148 hit 1
sequence gi|343202518|ref|NR_042867.1| Actinobacillus indolicus strain 46KC2 16S ribosomal RNA, partial sequence
length: 1362
score 264.0
e value: 5.8376e-138
TACGGAGGGTGCGAGCGTTAATCGGAATGACTGGGCGTAAAGGGCACGCAGGCGGTGACTTAAGTGAGATGTGAA...
|||||||||||||||||||||||||||||||||||||||||||||||||||||||||||||||||||||||||||...
TACGGAGGGTGCGAGCGTTAATCGGAATGACTGGGCGTAAAGGGCACGCAGGCGGTGACTTAAGTGAGATGTGAA...
Alignment sequence 148 hit 2
sequence gi|645321999|ref|NR_118848.1| Actinobacillus indolicus strain 46KC2 16S ribosomal RNA, partial sequence
length: 1464
score 264.0
e value: 5.8376e-138
TACGGAGGGTGCGAGCGTTAATCGGAATGACTGGGCGTAAAGGGCACGCAGGCGGTGACTTAAGTGAGATGTGAA...
|||||||||||||||||||||||||||||||||||||||||||||||||||||||||||||||||||||||||||...
TACGGAGGGTGCGAGCGTTAATCGGAATGACTGGGCGTAAAGGGCACGCAGGCGGTGACTTAAGTGAGATGTGAA...
Alignment sequence 148 hit 3
sequence gi|343202530|ref|NR_042879.1| Glaesserella parasuis strain CCUG 3712 16S ribosomal RNA, partial sequence
length: 1362
score 261.0
e value: 2.71597e-136
TACGGAGGGTGCGAGCGTTAATCGGAATGACTGGGCGTAAAGGGCACGCAGGCGGTGACTTAAGTGAGATGTGAA...
|||||||||||||||||||||||||||||||||||||||||||||||||||||||||||||||||||||||||||...
TACGGAGGGTGCGAGCGTTAATCGGAATGACTGGGCGTAAAGGGCACGCAGGCGGTGACTTAAGTGAGATGTGAA...
Alignment sequence 148 hit 4
sequence gi|645321890|ref|NR_118757.1| Glaesserella parasuis strain NCTC 4557 16S ribosomal RNA, partial sequence
length: 1477
score 257.0
e value: 4.54478e-134
TACGGAGGGTGCGAGCGTTAATCGGAATGACTGGGCGTAAAGGGCACGCAGGCGGTGACTTAAGTGAGATGTGAA...
|||||||||||||||||||||||||||||||||||||||||||||||||||||||||||||||||||||||||||...
TACGGAGGGTGCGAGCGTTAATCGGAATGACTGGGCGTAAAGGGCACGCAGGCGGTGACTTAAGTGAGATGTGAA...
Alignment sequence 148 hit 5
sequence gi|343202520|ref|NR_042869.1| Actinobacillus minor NM305 16S ribosomal RNA, partial sequence
length: 1362
score 255.0
e value: 5.87904e-133
TACGGAGGGTGCGAGCGTTAATCGGAATGACTGGGCGTAAAGGGCACGCAGGCGGTGACTTAAGTGAGATGTGAA...
|||||||||||||||||||||||||||||||||||||||||||||||||||||||||||||||||||||||||||...
TACGGAGGGTGCGAGCGTTAATCGGAATGACTGGGCGTAAAGGGCACGCAGGCGGTGACTTAAGTGAGATGTGAA...


Alignment sequence 149 hit 1
sequence gi|645319647|ref|NR_117026.1| Hydrotalea flava strain CCUG 51397 16S ribosomal RNA, partial sequence
length: 1409
score 183.0
e value: 6.22137e-93
TACGGAGGGTGCGAGCATTATCCAGATTTACTGGGTTTAAAGGGTGCGTAGGTGGCTATGTAAGTCAGTGGTGAA...
|||||||||||| ||| |||||| |||| ||||||||||||||||||||||| || |||||||||||||||||||...
TACGGAGGGTGCAAGCGTTATCCGGATTCACTGGGTTTAAAGGGTGCGTAGGCGGGTATGTAAGTCAGTGGTGAA...
Alignment sequence 149 hit 2
sequence gi|343200563|ref|NR_041250.1| Terrimonas lutea strain DY 16S ribosomal RNA, partial sequence
length: 1431
score 183.0
e value: 6.22137e-93
TACGGAGGGTGCGAGCATTATCCAGATTTACTGGGTTTAAAGGGTGCGTAGGTGGCTATGTAAGTCAGTGGTGAA...
|||||||||||| ||| |||||| |||| |||||||||||||||||||||||||| |  ||||||||||||||||...
TACGGAGGGTGCAAGCGTTATCCGGATTCACTGGGTTTAAAGGGTGCGTAGGTGGGTTGGTAAGTCAGTGGTGAA...
Alignment sequence 149 hit 3
sequence gi|1397641718|ref|NR_156827.1| Terrimonas crocea strain M1-33108 16S ribosomal RNA, partial sequence
length: 1460
score 180.0
e value: 2.89452e-91
TACGGAGGGTGCGAGCATTATCCAGATTTACTGGGTTTAAAGGGTGCGTAGGTGGCTATGTAAGTCAGTGGTGAA...
|||||||||||| ||| |||||| |||| |||||||||||||||||||||||||| |  ||||||||||||||||...
TACGGAGGGTGCAAGCGTTATCCGGATTCACTGGGTTTAAAGGGTGCGTAGGTGGGTTGGTAAGTCAGTGGTGAA...
Alignment sequence 149 hit 4
sequence gi|1341394026|ref|NR_153698.1| Niastella hibisci strain THG-YS3.2.1 16S ribosomal RNA, partial sequence
length: 1479
score 180.0
e value: 2.89452e-91
TACGGAGGGTGCGAGCATTATCCAGATTTACTGGGTTTAAAGGGTGCGTAGGTGGCTATGTAAGTCAGTGGTGAA...
|||||||||||| ||| |||||| |||| |||||||||||||||||||||||||| |  ||||||||||||||||...
TACGGAGGGTGCAAGCGTTATCCGGATTCACTGGGTTTAAAGGGTGCGTAGGTGGGTTGGTAAGTCAGTGGTGAA...
Alignment sequence 149 hit 5
sequence gi|961555244|ref|NR_134213.1| Terrimonas arctica strain R9-86 16S ribosomal RNA, partial sequence
length: 1419
score 180.0
e value: 2.89452e-91
TACGGAGGGTGCGAGCATTATCCAGATTTACTGGGTTTAAAGGGTGCGTAGGTGGCTATGTAAGTCAGTGGTGAA...
|||||||||||| ||| |||||| |||| |||||||||||||||||||||||||| |  ||||||||||||||||...
TACGGAGGGTGCAAGCGTTATCCGGATTCACTGGGTTTAAAGGGTGCGTAGGTGGGTTGGTAAGTCAGTGGTGAA...


Alignment sequence 150 hit 1
sequence gi|1341394026|ref|NR_153698.1| Niastella hibisci strain THG-YS3.2.1 16S ribosomal RNA, partial sequence
length: 1479
score 174.0
e value: 6.26554e-88
TACGGAGGGTGCGAGCATTATCCGGATTTACTGGGTTTAAAGGGTGCGTAGGTGGCTAGATAAGTCAGCGGTGAA...
|||||||||||| ||| ||||||||||| |||||||||||||||||||||||||| | | |||||||| ||||||...
TACGGAGGGTGCAAGCGTTATCCGGATTCACTGGGTTTAAAGGGTGCGTAGGTGGGTTGGTAAGTCAGTGGTGAA...
Alignment sequence 150 hit 2
sequence gi|636560426|ref|NR_116486.1| Niastella populi strain THYL-44 16S ribosomal RNA, partial sequence
length: 1445
score 174.0
e value: 6.26554e-88
TACGGAGGGTGCGAGCATTATCCGGATTTACTGGGTTTAAAGGGTGCGTAGGTGGCTAGATAAGTCAGCGGTGAA...
|||||||||||| ||| ||||||||||| |||||||||||||||||||||||||| | | |||||||| ||||||...
TACGGAGGGTGCAAGCGTTATCCGGATTCACTGGGTTTAAAGGGTGCGTAGGTGGGTTGGTAAGTCAGTGGTGAA...
Alignment sequence 150 hit 3
sequence gi|1397641856|ref|NR_156966.1| Flaviaesturariibacter luteus strain AW305 16S ribosomal RNA, partial sequence
length: 1493
score 171.0
e value: 2.91507e-86
TACGGAGGGTGCGAGCATTATCCGGATTTACTGGGTTTAAAGGGTGCGTAGGTGGCTAGATAAGTCAGCGGTGAA...
|||||||||||| ||| ||||||||||| ||||||||||||||||||||||| ||  || |||||||| ||||||...
TACGGAGGGTGCAAGCGTTATCCGGATTCACTGGGTTTAAAGGGTGCGTAGGAGGGCAGGTAAGTCAGTGGTGAA...
Alignment sequence 150 hit 4
sequence gi|926663104|ref|NR_132698.1| Niabella terrae strain ICM 1-15 16S ribosomal RNA, partial sequence
length: 1450
score 171.0
e value: 2.91507e-86
TACGGAGGGTGCGAGCATTATCCGGATTTACTGGGTTTAAAGGGTGCGTAGGTGG-CTAGATAAGTCAGCGGTGA...
|||||||||||| ||| ||||||||||| |||||||||||||||||||||||||| |||| |||||||| |||||...
TACGGAGGGTGCAAGCGTTATCCGGATTCACTGGGTTTAAAGGGTGCGTAGGTGGACTAG-TAAGTCAGTGGTGA...
Alignment sequence 150 hit 5
sequence gi|444304171|ref|NR_074595.1| Niastella koreensis GR20-10 16S ribosomal RNA, partial sequence
length: 1518
score 171.0
e value: 2.91507e-86
TACGGAGGGTGCGAGCATTATCCGGATTTACTGGGTTTAAAGGGTGCGTAGGTGG-CTAGATAAGTCAGCGGTGA...
|||||||||||| ||| ||||||||||| ||||||||||||||| |||||||||| || | |||||||| |||||...
TACGGAGGGTGCAAGCGTTATCCGGATTCACTGGGTTTAAAGGGAGCGTAGGTGGGCT-GGTAAGTCAGTGGTGA...


Alignment sequence 151 hit 1
sequence gi|343198784|ref|NR_043681.1| [Clostridium] citroniae strain RMA 16102 16S ribosomal RNA, partial sequence
length: 1420
score 231.0
e value: 1.29072e-119
TACGTAGGGGGCAAGCGTTATCCGGATTTACTGGGTGTAAAGGGAGCGTAGACGGCATAGCAAGTCTGGAGTGAA...
||||||||||||||||||||||||||||||||||||||||||||||||||||||||  |||||||||||||||||...
TACGTAGGGGGCAAGCGTTATCCGGATTTACTGGGTGTAAAGGGAGCGTAGACGGCGAAGCAAGTCTGGAGTGAA...
Alignment sequence 151 hit 2
sequence gi|1109168023|ref|NR_144610.1| Extibacter muris strain 40cc-B-5824-ARE 16S ribosomal RNA, partial sequence
length: 1436
score 228.0
e value: 6.00515e-118
TACGTAGGGGGCAAGCGTTATCCGGATTTACTGGGTGTAAAGGGAGCGTAGACGGCATAGCAAGTCTGGAGTGAA...
|||||||||||||||||||||||||||||||||||||||||||||||||||||||||  ||||||||||||||||...
TACGTAGGGGGCAAGCGTTATCCGGATTTACTGGGTGTAAAGGGAGCGTAGACGGCAGGGCAAGTCTGGAGTGAA...
Alignment sequence 151 hit 3
sequence gi|645321072|ref|NR_118128.1| [Clostridium] clostridioforme strain ATCC 25537 16S ribosomal RNA, partial sequence
length: 1310
score 228.0
e value: 6.00515e-118
TACGTAGGGGGCAAGCGTTATCCGGATTTACTGGGTGTAAAGGGAGCGTAGACGGCATAGCAAGTCTGGAGTGAA...
||||||||||||||||||||||||||||||||||||||||||||||||||||||||  |||||||||| ||||||...
TACGTAGGGGGCAAGCGTTATCCGGATTTACTGGGTGTAAAGGGAGCGTAGACGGCGAAGCAAGTCTGAAGTGAA...
Alignment sequence 151 hit 4
sequence gi|631252212|ref|NR_113410.1| [Clostridium] bolteae strain JCM 12243 16S ribosomal RNA, partial sequence
length: 1390
score 228.0
e value: 6.00515e-118
TACGTAGGGGGCAAGCGTTATCCGGATTTACTGGGTGTAAAGGGAGCGTAGACGGCATAGCAAGTCTGGAGTGAA...
||||||||||||||||||||||||||||||||||||||||||||||||||||||||  |||||||||| ||||||...
TACGTAGGGGGCAAGCGTTATCCGGATTTACTGGGTGTAAAGGGAGCGTAGACGGCGAAGCAAGTCTGAAGTGAA...
Alignment sequence 151 hit 5
sequence gi|343203027|ref|NR_043551.1| Lactonifactor longoviformis strain ED-Mt61/PYG-s6 16S ribosomal RNA, partial sequence
length: 1438
score 228.0
e value: 6.00515e-118
TACGTAGGGGGCAAGCGTTATCCGGATTTACTGGGTGTAAAGGGAGCGTAGACGGCATAGCAAGTCTGGAGTGAA...
|||||| ||||||||||||||||||||||||||||||||||||||||||||||||||  |||||||||  |||||...
TACGTAAGGGGCAAGCGTTATCCGGATTTACTGGGTGTAAAGGGAGCGTAGACGGCAGTGCAAGTCTGATGTGAA...


Alignment sequence 152 hit 1
sequence gi|645319647|ref|NR_117026.1| Hydrotalea flava strain CCUG 51397 16S ribosomal RNA, partial sequence
length: 1409
score 185.0
e value: 4.80942e-94
TACGGAGGGTGCGAGCATTATCCAGATTTACTGGGTTTAAAGGGTGCGTAGGTGGCTATGTAAGTCAGTGGTGAA...
|||||||||||| ||| |||||| |||| ||||||||||||||||||||||| || |||||||||||||||||||...
TACGGAGGGTGCAAGCGTTATCCGGATTCACTGGGTTTAAAGGGTGCGTAGGCGGGTATGTAAGTCAGTGGTGAA...
Alignment sequence 152 hit 2
sequence gi|343200563|ref|NR_041250.1| Terrimonas lutea strain DY 16S ribosomal RNA, partial sequence
length: 1431
score 185.0
e value: 4.80942e-94
TACGGAGGGTGCGAGCATTATCCAGATTTACTGGGTTTAAAGGGTGCGTAGGTGGCTATGTAAGTCAGTGGTGAA...
|||||||||||| ||| |||||| |||| |||||||||||||||||||||||||| |  ||||||||||||||||...
TACGGAGGGTGCAAGCGTTATCCGGATTCACTGGGTTTAAAGGGTGCGTAGGTGGGTTGGTAAGTCAGTGGTGAA...
Alignment sequence 152 hit 3
sequence gi|1397641718|ref|NR_156827.1| Terrimonas crocea strain M1-33108 16S ribosomal RNA, partial sequence
length: 1460
score 182.0
e value: 2.2376e-92
TACGGAGGGTGCGAGCATTATCCAGATTTACTGGGTTTAAAGGGTGCGTAGGTGGCTATGTAAGTCAGTGGTGAA...
|||||||||||| ||| |||||| |||| |||||||||||||||||||||||||| |  ||||||||||||||||...
TACGGAGGGTGCAAGCGTTATCCGGATTCACTGGGTTTAAAGGGTGCGTAGGTGGGTTGGTAAGTCAGTGGTGAA...
Alignment sequence 152 hit 4
sequence gi|1341394026|ref|NR_153698.1| Niastella hibisci strain THG-YS3.2.1 16S ribosomal RNA, partial sequence
length: 1479
score 182.0
e value: 2.2376e-92
TACGGAGGGTGCGAGCATTATCCAGATTTACTGGGTTTAAAGGGTGCGTAGGTGGCTATGTAAGTCAGTGGTGAA...
|||||||||||| ||| |||||| |||| |||||||||||||||||||||||||| |  ||||||||||||||||...
TACGGAGGGTGCAAGCGTTATCCGGATTCACTGGGTTTAAAGGGTGCGTAGGTGGGTTGGTAAGTCAGTGGTGAA...
Alignment sequence 152 hit 5
sequence gi|961555244|ref|NR_134213.1| Terrimonas arctica strain R9-86 16S ribosomal RNA, partial sequence
length: 1419
score 182.0
e value: 2.2376e-92
TACGGAGGGTGCGAGCATTATCCAGATTTACTGGGTTTAAAGGGTGCGTAGGTGGCTATGTAAGTCAGTGGTGAA...
|||||||||||| ||| |||||| |||| |||||||||||||||||||||||||| |  ||||||||||||||||...
TACGGAGGGTGCAAGCGTTATCCGGATTCACTGGGTTTAAAGGGTGCGTAGGTGGGTTGGTAAGTCAGTGGTGAA...


Alignment sequence 153 hit 1
sequence gi|1018196564|ref|NR_136443.1| Porphyromonas pogonae strain MI 10-1288 16S ribosomal RNA, partial sequence
length: 1429
score 161.0
e value: 1.05589e-80
TACGGGGGATGCGAGCGTTATCCGGATTCATTGGGTTTAAAGGGTGCGTAGGCGGCTTTGCAAGTCAGCGGTGAA...
||||| |||||||||||||||||||||| ||||||||||||||||||||||||||||||  ||||||||||||||...
TACGGAGGATGCGAGCGTTATCCGGATTTATTGGGTTTAAAGGGTGCGTAGGCGGCTTTTTAAGTCAGCGGTGAA...
Alignment sequence 153 hit 2
sequence gi|1491509600|ref|NR_159131.1| Parapedobacter defluvii strain WY-1 16S ribosomal RNA, partial sequence
length: 1486
score 146.0
e value: 2.30183e-72
TACGGGGGATGCGAGCGTTATCCGGATTCATTGGGTTTAAAGGGTGCGTAGGCGGCTTTGC-AAGTCAGCGGTGA...
||||| |||| ||||||||||||||||| |||||||||||||||||||||||||||  ||| ||||||| |||||...
TACGGAGGATCCGAGCGTTATCCGGATTTATTGGGTTTAAAGGGTGCGTAGGCGGC-GTGCTAAGTCAGGGGTGA...
Alignment sequence 153 hit 3
sequence gi|1441204205|ref|NR_157620.1| Parapedobacter deserti strain N5SSJ16 16S ribosomal RNA, partial sequence
length: 1413
score 146.0
e value: 2.30183e-72
TACGGGGGATGCGAGCGTTATCCGGATTCATTGGGTTTAAAGGGTGCGTAGGCGGCTTTGC-AAGTCAGCGGTGA...
||||| |||| ||||||||||||||||| ||||||||||||||||||||||||||||  || ||||||| |||||...
TACGGAGGATCCGAGCGTTATCCGGATTTATTGGGTTTAAAGGGTGCGTAGGCGGCTC-GCTAAGTCAGTGGTGA...
Alignment sequence 153 hit 4
sequence gi|1445136045|ref|NR_158085.1| Parapedobacter lycopersici strain T16R-256 16S ribosomal RNA, partial sequence
length: 1476
score 146.0
e value: 2.30183e-72
TACGGGGGATGCGAGCGTTATCCGGATTCATTGGGTTTAAAGGGTGCGTAGGCGGCTTTGC-AAGTCAGCGGTGA...
||||| |||| ||||||||||||||||| |||||||||||||||||||||||||||  ||| ||||||| |||||...
TACGGAGGATCCGAGCGTTATCCGGATTTATTGGGTTTAAAGGGTGCGTAGGCGGC-ATGCTAAGTCAGTGGTGA...
Alignment sequence 153 hit 5
sequence gi|558508608|ref|NR_104534.1| Parapedobacter luteus strain 4M29 16S ribosomal RNA, partial sequence
length: 1463
score 146.0
e value: 2.30183e-72
TACGGGGGATGCGAGCGTTATCCGGATTCATTGGGTTTAAAGGGTGCGTAGGCGGCTTTGC-AAGTCAGCGGTGA...
||||| |||| ||||||||||||||||| |||||||||||||||||||||||||||   || ||||||| |||||...
TACGGAGGATCCGAGCGTTATCCGGATTTATTGGGTTTAAAGGGTGCGTAGGCGGC-GCGCTAAGTCAGTGGTGA...


Alignment sequence 154 hit 1
sequence gi|631252213|ref|NR_113411.1| Prevotella copri DSM 18205 strain JCM 13464 16S ribosomal RNA, partial sequence
length: 1493
score 219.0
e value: 6.04779e-113
TACGGAAGGTCCGGGCGTTATCCGGATTTATTGGGTTTAAAGGGAGCGTAGGCTGGAGATTAAGCGTGTTGTGAA...
||||||||||||||||||||||||||||||||||||||||||||||||||||| |||||||||||||||||||||...
TACGGAAGGTCCGGGCGTTATCCGGATTTATTGGGTTTAAAGGGAGCGTAGGCCGGAGATTAAGCGTGTTGTGAA...
Alignment sequence 154 hit 2
sequence gi|343200190|ref|NR_040877.1| Prevotella copri DSM 18205 strain CB7 16S ribosomal RNA, partial sequence
length: 1494
score 219.0
e value: 6.04779e-113
TACGGAAGGTCCGGGCGTTATCCGGATTTATTGGGTTTAAAGGGAGCGTAGGCTGGAGATTAAGCGTGTTGTGAA...
||||||||||||||||||||||||||||||||||||||||||||||||||||| |||||||||||||||||||||...
TACGGAAGGTCCGGGCGTTATCCGGATTTATTGGGTTTAAAGGGAGCGTAGGCCGGAGATTAAGCGTGTTGTGAA...
Alignment sequence 154 hit 3
sequence gi|631251907|ref|NR_113105.1| Prevotella histicola strain JCM 15637 16S ribosomal RNA, partial sequence
length: 1480
score 186.0
e value: 1.3372e-94
TACGGAAGGTCCGGGCGTTATCCGGATTTATTGGGTTTAAAGGGAGCGTAGGCTGGAGATTAAGCGTGTTGTGAA...
|||||||||||||||||||||||||||||||||||||||||||||||||||||||||||||||| ||||||||||...
TACGGAAGGTCCGGGCGTTATCCGGATTTATTGGGTTTAAAGGGAGCGTAGGCTGGAGATTAAGTGTGTTGTGAA...
Alignment sequence 154 hit 4
sequence gi|343199048|ref|NR_044407.1| Prevotella histicola strain T05-04 16S ribosomal RNA, partial sequence
length: 1453
score 186.0
e value: 1.3372e-94
TACGGAAGGTCCGGGCGTTATCCGGATTTATTGGGTTTAAAGGGAGCGTAGGCTGGAGATTAAGCGTGTTGTGAA...
|||||||||||||||||||||||||||||||||||||||||||||||||||||||||||||||| ||||||||||...
TACGGAAGGTCCGGGCGTTATCCGGATTTATTGGGTTTAAAGGGAGCGTAGGCTGGAGATTAAGTGTGTTGTGAA...
Alignment sequence 154 hit 5
sequence gi|631251894|ref|NR_113092.1| Prevotella albensis strain JCM 12258 16S ribosomal RNA, partial sequence
length: 1481
score 183.0
e value: 6.22137e-93
TACGGAAGGTCCGGGCGTTATCCGGATTTATTGGGTTTAAAGGGAGCGTAGGCTGGAGATTAAGCGTGTTGTGAA...
||||||||||||||||||||||||||||||||||||||||||||||||||||| | | |||||||||||||||||...
TACGGAAGGTCCGGGCGTTATCCGGATTTATTGGGTTTAAAGGGAGCGTAGGCGGTATATTAAGCGTGTTGTGAA...


Alignment sequence 155 hit 1
sequence gi|219846439|ref|NR_026030.1| Actinobacillus porcinus strain NM319 16S ribosomal RNA, partial sequence
length: 1466
score 255.0
e value: 5.87904e-133
TACGGAGGGTGCGAGCGTTAATCGGAATGACTGGGCGTAAAGGGCACGCAGGCGGTGACTTAAGTGAGATGTGAA...
|||||||||||||||||||||||||||| ||||||||||||||||||||||||||||||||||||||||||||||...
TACGGAGGGTGCGAGCGTTAATCGGAATAACTGGGCGTAAAGGGCACGCAGGCGGTGACTTAAGTGAGATGTGAA...
Alignment sequence 155 hit 2
sequence gi|645321093|ref|NR_118143.1| Haemophilus sputorum CCUG 13788 16S ribosomal RNA, partial sequence
length: 1364
score 252.0
e value: 2.73525e-131
TACGGAGGGTGCGAGCGTTAATCGGAATGACTGGGCGTAAAGGGCACGCAGGCGGTGACTTAAGTGAGATGTGAA...
||||| |||||||||||||||||||||| ||||||||||||||||||||||||||||||||||||||||||||||...
TACGGGGGGTGCGAGCGTTAATCGGAATAACTGGGCGTAAAGGGCACGCAGGCGGTGACTTAAGTGAGATGTGAA...
Alignment sequence 155 hit 3
sequence gi|645321091|ref|NR_118142.1| Haemophilus paraphrohaemolyticus strain NCTC 10670 16S ribosomal RNA, partial sequence
length: 1362
score 252.0
e value: 2.73525e-131
TACGGAGGGTGCGAGCGTTAATCGGAATGACTGGGCGTAAAGGGCACGCAGGCGGTGACTTAAGTGAGATGTGAA...
||||| |||||||||||||||||||||| ||||||||||||||||||||||||||||||||||||||||||||||...
TACGGGGGGTGCGAGCGTTAATCGGAATAACTGGGCGTAAAGGGCACGCAGGCGGTGACTTAAGTGAGATGTGAA...
Alignment sequence 155 hit 4
sequence gi|636560108|ref|NR_116168.1| Haemophilus parainfluenzae ATCC 33392 strain CIP 102513 16S ribosomal RNA, partial sequence
length: 1505
score 252.0
e value: 2.73525e-131
TACGGAGGGTGCGAGCGTTAATCGGAATGACTGGGCGTAAAGGGCACGCAGGCGGTGACTTAAGTGAGATGTGAA...
|||||||||||||||||||||||||||| ||||||||||||||||||||||||||||||||||||||| ||||||...
TACGGAGGGTGCGAGCGTTAATCGGAATAACTGGGCGTAAAGGGCACGCAGGCGGTGACTTAAGTGAGGTGTGAA...
Alignment sequence 155 hit 5
sequence gi|343202529|ref|NR_042878.1| Haemophilus parainfluenzae ATCC 33392 strain CCUG 12836 16S ribosomal RNA, partial sequence
length: 1362
score 252.0
e value: 2.73525e-131
TACGGAGGGTGCGAGCGTTAATCGGAATGACTGGGCGTAAAGGGCACGCAGGCGGTGACTTAAGTGAGATGTGAA...
|||||||||||||||||||||||||||| ||||||||||||||||||||||||||||||||||||||| ||||||...
TACGGAGGGTGCGAGCGTTAATCGGAATAACTGGGCGTAAAGGGCACGCAGGCGGTGACTTAAGTGAGGTGTGAA...


Alignment sequence 156 hit 1
sequence gi|645319647|ref|NR_117026.1| Hydrotalea flava strain CCUG 51397 16S ribosomal RNA, partial sequence
length: 1409
score 184.0
e value: 1.72977e-93
TACGGAGGGTGCGAGCATTATCCAGATTTACTGGGTTTAAAGGGTGCGTAGGTGGCTATGTAAGTCAGTGGTGAA...
|||||||||||| ||| |||||| |||| ||||||||||||||||||||||| || |||||||||||||||||||...
TACGGAGGGTGCAAGCGTTATCCGGATTCACTGGGTTTAAAGGGTGCGTAGGCGGGTATGTAAGTCAGTGGTGAA...
Alignment sequence 156 hit 2
sequence gi|343200563|ref|NR_041250.1| Terrimonas lutea strain DY 16S ribosomal RNA, partial sequence
length: 1431
score 184.0
e value: 1.72977e-93
TACGGAGGGTGCGAGCATTATCCAGATTTACTGGGTTTAAAGGGTGCGTAGGTGGCTATGTAAGTCAGTGGTGAA...
|||||||||||| ||| |||||| |||| |||||||||||||||||||||||||| |  ||||||||||||||||...
TACGGAGGGTGCAAGCGTTATCCGGATTCACTGGGTTTAAAGGGTGCGTAGGTGGGTTGGTAAGTCAGTGGTGAA...
Alignment sequence 156 hit 3
sequence gi|1397641718|ref|NR_156827.1| Terrimonas crocea strain M1-33108 16S ribosomal RNA, partial sequence
length: 1460
score 181.0
e value: 8.04785e-92
TACGGAGGGTGCGAGCATTATCCAGATTTACTGGGTTTAAAGGGTGCGTAGGTGGCTATGTAAGTCAGTGGTGAA...
|||||||||||| ||| |||||| |||| |||||||||||||||||||||||||| |  ||||||||||||||||...
TACGGAGGGTGCAAGCGTTATCCGGATTCACTGGGTTTAAAGGGTGCGTAGGTGGGTTGGTAAGTCAGTGGTGAA...
Alignment sequence 156 hit 4
sequence gi|1341394026|ref|NR_153698.1| Niastella hibisci strain THG-YS3.2.1 16S ribosomal RNA, partial sequence
length: 1479
score 181.0
e value: 8.04785e-92
TACGGAGGGTGCGAGCATTATCCAGATTTACTGGGTTTAAAGGGTGCGTAGGTGGCTATGTAAGTCAGTGGTGAA...
|||||||||||| ||| |||||| |||| |||||||||||||||||||||||||| |  ||||||||||||||||...
TACGGAGGGTGCAAGCGTTATCCGGATTCACTGGGTTTAAAGGGTGCGTAGGTGGGTTGGTAAGTCAGTGGTGAA...
Alignment sequence 156 hit 5
sequence gi|961555244|ref|NR_134213.1| Terrimonas arctica strain R9-86 16S ribosomal RNA, partial sequence
length: 1419
score 181.0
e value: 8.04785e-92
TACGGAGGGTGCGAGCATTATCCAGATTTACTGGGTTTAAAGGGTGCGTAGGTGGCTATGTAAGTCAGTGGTGAA...
|||||||||||| ||| |||||| |||| |||||||||||||||||||||||||| |  ||||||||||||||||...
TACGGAGGGTGCAAGCGTTATCCGGATTCACTGGGTTTAAAGGGTGCGTAGGTGGGTTGGTAAGTCAGTGGTGAA...


Alignment sequence 157 hit 1
sequence gi|1269235450|ref|NR_146837.2| Fusobacterium gastrosuis strain CDW1 16S ribosomal RNA, complete sequence
length: 1506
score 261.0
e value: 2.71597e-136
TACGTATGTCGCAAGCGTTATCCGGATTTATTGGGCGTAAAGCGCGTCTAGGCGGCATAGTAAGTCTGATGTGAA...
|||||||||||||||||||||||||||||||||||||||||||||||||||||||||||||||||||||||||||...
TACGTATGTCGCAAGCGTTATCCGGATTTATTGGGCGTAAAGCGCGTCTAGGCGGCATAGTAAGTCTGATGTGAA...
Alignment sequence 157 hit 2
sequence gi|631252186|ref|NR_113384.1| Fusobacterium varium strain JCM 6320 16S ribosomal RNA, partial sequence
length: 1469
score 246.0
e value: 5.92078e-128
TACGTATGTCGCAAGCGTTATCCGGATTTATTGGGCGTAAAGCGCGTCTAGGCGGCATAGTAAGTCTGATGTGAA...
|||||||||||||||||||||||||||||||||||||||||||||||||||||||  ||||||||||||||||||...
TACGTATGTCGCAAGCGTTATCCGGATTTATTGGGCGTAAAGCGCGTCTAGGCGGTTTAGTAAGTCTGATGTGAA...
Alignment sequence 157 hit 3
sequence gi|343206228|ref|NR_044820.1| Fusobacterium ulcerans strain NCTC 12111 16S ribosomal RNA, partial sequence
length: 1333
score 244.0
e value: 7.65902e-127
TACGTATGTCGCAAGCGTTATCCGGATTTATTGGGCGTAAAGCGCGTCTAGGCGGCATAGTAAGTCTGATGTGAA...
|||||||||||| ||||||||||||||||||||||||||||||||||||||||||| ||||||||||||||||||...
TACGTATGTCGCNAGCGTTATCCGGATTTATTGGGCGTAAAGCGCGTCTAGGCGGCTTAGTAAGTCTGATGTGAA...
Alignment sequence 157 hit 4
sequence gi|545589058|ref|NR_044687.2| Fusobacterium russii strain ATCC 25533 16S ribosomal RNA, partial sequence
length: 1451
score 238.0
e value: 1.65789e-123
TACGTATGTCGCAAGCGTTATCCGGATTTATTGGGCGTAAAGCGCGTCTAGGCGGCATAG-TAAGTCTGATGTGA...
||||||||  || ||||||||||||||||||||||||||||||||||||||||||| ||| ||||||||||||||...
TACGTATGCTGCNAGCGTTATCCGGATTTATTGGGCGTAAAGCGCGTCTAGGCGGC-TAGATAAGTCTGATGTGA...
Alignment sequence 157 hit 5
sequence gi|631252181|ref|NR_113379.1| Fusobacterium equinum strain JCM 11174 16S ribosomal RNA, partial sequence
length: 1469
score 237.0
e value: 5.96282e-123
TACGTATGTCGCAAGCGTTATCCGGATTTATTGGGCGTAAAGCGCGTCTAGGCGGCATAGTAAGTCTGATGTGAA...
|||||||||||||||||||||||||||||||||||||||||||||||||||||||||  | ||||||||||||||...
TACGTATGTCGCAAGCGTTATCCGGATTTATTGGGCGTAAAGCGCGTCTAGGCGGCAAGGAAAGTCTGATGTGAA...


Alignment sequence 158 hit 1
sequence gi|559795376|ref|NR_104969.1| Lactobacillus leichmannii strain LMG 13136 16S ribosomal RNA, partial sequence
length: 1479
score 265.0
e value: 1.62307e-138
TACGTAGGTGGCAAGCGTTGTCCGGATTTATTGGGCGTAAAGCGAGCGCAGGCGGAATGATAAGTCTGATGTGAA...
|||||||||||||||||||||||||||||||||||||||||||||||||||||||||||||||||||||||||||...
TACGTAGGTGGCAAGCGTTGTCCGGATTTATTGGGCGTAAAGCGAGCGCAGGCGGAATGATAAGTCTGATGTGAA...
Alignment sequence 158 hit 2
sequence gi|631252970|ref|NR_114168.1| Lactobacillus delbrueckii subsp. lactis strain NBRC 102622 16S ribosomal RNA, partial sequence
length: 1489
score 265.0
e value: 1.62307e-138
TACGTAGGTGGCAAGCGTTGTCCGGATTTATTGGGCGTAAAGCGAGCGCAGGCGGAATGATAAGTCTGATGTGAA...
|||||||||||||||||||||||||||||||||||||||||||||||||||||||||||||||||||||||||||...
TACGTAGGTGGCAAGCGTTGTCCGGATTTATTGGGCGTAAAGCGAGCGCAGGCGGAATGATAAGTCTGATGTGAA...
Alignment sequence 158 hit 3
sequence gi|631252377|ref|NR_113575.1| Lactobacillus delbrueckii strain NBRC 3202 16S ribosomal RNA, partial sequence
length: 1489
score 265.0
e value: 1.62307e-138
TACGTAGGTGGCAAGCGTTGTCCGGATTTATTGGGCGTAAAGCGAGCGCAGGCGGAATGATAAGTCTGATGTGAA...
|||||||||||||||||||||||||||||||||||||||||||||||||||||||||||||||||||||||||||...
TACGTAGGTGGCAAGCGTTGTCCGGATTTATTGGGCGTAAAGCGAGCGCAGGCGGAATGATAAGTCTGATGTGAA...
Alignment sequence 158 hit 4
sequence gi|631252189|ref|NR_113387.1| Lactobacillus delbrueckii subsp. sunkii strain YIT 11221 16S ribosomal RNA, partial sequence
length: 1556
score 265.0
e value: 1.62307e-138
TACGTAGGTGGCAAGCGTTGTCCGGATTTATTGGGCGTAAAGCGAGCGCAGGCGGAATGATAAGTCTGATGTGAA...
|||||||||||||||||||||||||||||||||||||||||||||||||||||||||||||||||||||||||||...
TACGTAGGTGGCAAGCGTTGTCCGGATTTATTGGGCGTAAAGCGAGCGCAGGCGGAATGATAAGTCTGATGTGAA...
Alignment sequence 158 hit 5
sequence gi|645319718|ref|NR_117076.1| Lactobacillus delbrueckii subsp. lactis DSM 20072 16S ribosomal RNA, partial sequence
length: 1445
score 265.0
e value: 1.62307e-138
TACGTAGGTGGCAAGCGTTGTCCGGATTTATTGGGCGTAAAGCGAGCGCAGGCGGAATGATAAGTCTGATGTGAA...
|||||||||||||||||||||||||||||||||||||||||||||||||||||||||||||||||||||||||||...
TACGTAGGTGGCAAGCGTTGTCCGGATTTATTGGGCGTAAAGCGAGCGCAGGCGGAATGATAAGTCTGATGTGAA...


Alignment sequence 159 hit 1
sequence gi|566085657|ref|NR_109752.1| Rothia endophytica strain YIM 67072 16S ribosomal RNA, partial sequence
length: 1520
score 262.0
e value: 7.55141e-137
TACGTAGGGCGCGAGCGTTGTCCGGAATTATTGGGCGTAAAGAGCTTGTAGGCGGTTTGTCGCGTCTGCTGTGAA...
|||||||||||||||||||||||||||||||||||||||||||||||||||||||||||||||||||||||||||...
TACGTAGGGCGCGAGCGTTGTCCGGAATTATTGGGCGTAAAGAGCTTGTAGGCGGTTTGTCGCGTCTGCTGTGAA...
Alignment sequence 159 hit 2
sequence gi|219878171|ref|NR_025310.1| Rothia nasimurium strain CCUG 35957 16S ribosomal RNA, partial sequence
length: 1481
score 256.0
e value: 1.63459e-133
TACGTAGGGCGCGAGCGTTGTCCGGAATTATTGGGCGTAAAGAGCTTGTAGGCGGTTTGTCGCGTCTGCTGTGAA...
|||||||||||||||||||||||||||||||||||||||||||||||||||||||||||||||||||||||||||...
TACGTAGGGCGCGAGCGTTGTCCGGAATTATTGGGCGTAAAGAGCTTGTAGGCGGTTTGTCGCGTCTGCTGTGAA...
Alignment sequence 159 hit 3
sequence gi|343199028|ref|NR_044353.1| Nesterenkonia flava strain CAAS 251 16S ribosomal RNA, partial sequence
length: 1412
score 244.0
e value: 7.65902e-127
TACGTAGGGCGCGAGCGTTGTCCGGAATTATTGGGCGTAAAGAGCTTGTAGGCGGTTTGTCGCGTCTGCTGTGAA...
||||||||||||||||||| |||||||||||||||||||||||||||||||||||||||||||||||||||||||...
TACGTAGGGCGCGAGCGTTATCCGGAATTATTGGGCGTAAAGAGCTTGTAGGCGGTTTGTCGCGTCTGCTGTGAA...
Alignment sequence 159 hit 4
sequence gi|343198899|ref|NR_043968.1| Rothia terrae strain L-143 16S ribosomal RNA, partial sequence
length: 1436
score 244.0
e value: 7.65902e-127
TACGTAGGGCGCGAGCGTTGTCCGGAATTATTGGGCGTAAAGAGCTTGTAGGCGGTTTGTCGCGTCTGCTGTGAA...
|||||||||||||||||||||||||||||||||||||||||||||||||||||||||||||||||||||||||||...
TACGTAGGGCGCGAGCGTTGTCCGGAATTATTGGGCGTAAAGAGCTTGTAGGCGGTTTGTCGCGTCTGCTGTGAA...
Alignment sequence 159 hit 5
sequence gi|265678740|ref|NR_029045.1| Rothia amarae strain J18 16S ribosomal RNA, partial sequence
length: 1467
score 244.0
e value: 7.65902e-127
TACGTAGGGCGCGAGCGTTGTCCGGAATTATTGGGCGTAAAGAGCTTGTAGGCGGTTTGTCGCGTCTGCTGTGAA...
|||||||||||||||||||||||||||||||||||||||||||||||||||||||||||| ||||||||||||||...
TACGTAGGGCGCGAGCGTTGTCCGGAATTATTGGGCGTAAAGAGCTTGTAGGCGGTTTGTTGCGTCTGCTGTGAA...


Alignment sequence 160 hit 1
sequence gi|343202518|ref|NR_042867.1| Actinobacillus indolicus strain 46KC2 16S ribosomal RNA, partial sequence
length: 1362
score 264.0
e value: 5.8376e-138
TACGGAGGGTGCGAGCGTTAATCGGAATGACTGGGCGTAAAGGGCACGCAGGCGGTGACTTAAGTGAGATGTGAA...
|||||||||||||||||||||||||||||||||||||||||||||||||||||||||||||||||||||||||||...
TACGGAGGGTGCGAGCGTTAATCGGAATGACTGGGCGTAAAGGGCACGCAGGCGGTGACTTAAGTGAGATGTGAA...
Alignment sequence 160 hit 2
sequence gi|645321999|ref|NR_118848.1| Actinobacillus indolicus strain 46KC2 16S ribosomal RNA, partial sequence
length: 1464
score 264.0
e value: 5.8376e-138
TACGGAGGGTGCGAGCGTTAATCGGAATGACTGGGCGTAAAGGGCACGCAGGCGGTGACTTAAGTGAGATGTGAA...
|||||||||||||||||||||||||||||||||||||||||||||||||||||||||||||||||||||||||||...
TACGGAGGGTGCGAGCGTTAATCGGAATGACTGGGCGTAAAGGGCACGCAGGCGGTGACTTAAGTGAGATGTGAA...
Alignment sequence 160 hit 3
sequence gi|343202530|ref|NR_042879.1| Glaesserella parasuis strain CCUG 3712 16S ribosomal RNA, partial sequence
length: 1362
score 261.0
e value: 2.71597e-136
TACGGAGGGTGCGAGCGTTAATCGGAATGACTGGGCGTAAAGGGCACGCAGGCGGTGACTTAAGTGAGATGTGAA...
|||||||||||||||||||||||||||||||||||||||||||||||||||||||||||||||||||||||||||...
TACGGAGGGTGCGAGCGTTAATCGGAATGACTGGGCGTAAAGGGCACGCAGGCGGTGACTTAAGTGAGATGTGAA...
Alignment sequence 160 hit 4
sequence gi|645321890|ref|NR_118757.1| Glaesserella parasuis strain NCTC 4557 16S ribosomal RNA, partial sequence
length: 1477
score 257.0
e value: 4.54478e-134
TACGGAGGGTGCGAGCGTTAATCGGAATGACTGGGCGTAAAGGGCACGCAGGCGGTGACTTAAGTGAGATGTGAA...
|||||||||||||||||||||||||||||||||||||||||||||||||||||||||||||||||||||||||||...
TACGGAGGGTGCGAGCGTTAATCGGAATGACTGGGCGTAAAGGGCACGCAGGCGGTGACTTAAGTGAGATGTGAA...
Alignment sequence 160 hit 5
sequence gi|343202520|ref|NR_042869.1| Actinobacillus minor NM305 16S ribosomal RNA, partial sequence
length: 1362
score 255.0
e value: 5.87904e-133
TACGGAGGGTGCGAGCGTTAATCGGAATGACTGGGCGTAAAGGGCACGCAGGCGGTGACTTAAGTGAGATGTGAA...
|||||||||||||||||||||||||||||||||||||||||||||||||||||||||||||||||||||||||||...
TACGGAGGGTGCGAGCGTTAATCGGAATGACTGGGCGTAAAGGGCACGCAGGCGGTGACTTAAGTGAGATGTGAA...


Alignment sequence 161 hit 1
sequence gi|1341394026|ref|NR_153698.1| Niastella hibisci strain THG-YS3.2.1 16S ribosomal RNA, partial sequence
length: 1479
score 171.0
e value: 2.91507e-86
TACGGAGGGTGCGAGCATTATCCGGATTTACTGGGTTTAAAGGGTGCGTAGGTGGCTAGATAAGTCAGCGGTGAA...
|||||||||||| ||| ||||||||||| |||||||||||||||||||||||||| | | |||||||| ||||||...
TACGGAGGGTGCAAGCGTTATCCGGATTCACTGGGTTTAAAGGGTGCGTAGGTGGGTTGGTAAGTCAGTGGTGAA...
Alignment sequence 161 hit 2
sequence gi|636560426|ref|NR_116486.1| Niastella populi strain THYL-44 16S ribosomal RNA, partial sequence
length: 1445
score 171.0
e value: 2.91507e-86
TACGGAGGGTGCGAGCATTATCCGGATTTACTGGGTTTAAAGGGTGCGTAGGTGGCTAGATAAGTCAGCGGTGAA...
|||||||||||| ||| ||||||||||| |||||||||||||||||||||||||| | | |||||||| ||||||...
TACGGAGGGTGCAAGCGTTATCCGGATTCACTGGGTTTAAAGGGTGCGTAGGTGGGTTGGTAAGTCAGTGGTGAA...
Alignment sequence 161 hit 3
sequence gi|1397641856|ref|NR_156966.1| Flaviaesturariibacter luteus strain AW305 16S ribosomal RNA, partial sequence
length: 1493
score 168.0
e value: 1.35625e-84
TACGGAGGGTGCGAGCATTATCCGGATTTACTGGGTTTAAAGGGTGCGTAGGTGGCTAGATAAGTCAGCGGTGAA...
|||||||||||| ||| ||||||||||| ||||||||||||||||||||||| ||  || |||||||| ||||||...
TACGGAGGGTGCAAGCGTTATCCGGATTCACTGGGTTTAAAGGGTGCGTAGGAGGGCAGGTAAGTCAGTGGTGAA...
Alignment sequence 161 hit 4
sequence gi|926663104|ref|NR_132698.1| Niabella terrae strain ICM 1-15 16S ribosomal RNA, partial sequence
length: 1450
score 168.0
e value: 1.35625e-84
TACGGAGGGTGCGAGCATTATCCGGATTTACTGGGTTTAAAGGGTGCGTAGGTGG-CTAGATAAGTCAGCGGTGA...
|||||||||||| ||| ||||||||||| |||||||||||||||||||||||||| |||| |||||||| |||||...
TACGGAGGGTGCAAGCGTTATCCGGATTCACTGGGTTTAAAGGGTGCGTAGGTGGACTAG-TAAGTCAGTGGTGA...
Alignment sequence 161 hit 5
sequence gi|444304171|ref|NR_074595.1| Niastella koreensis GR20-10 16S ribosomal RNA, partial sequence
length: 1518
score 168.0
e value: 1.35625e-84
TACGGAGGGTGCGAGCATTATCCGGATTTACTGGGTTTAAAGGGTGCGTAGGTGG-CTAGATAAGTCAGCGGTGA...
|||||||||||| ||| ||||||||||| ||||||||||||||| |||||||||| || | |||||||| |||||...
TACGGAGGGTGCAAGCGTTATCCGGATTCACTGGGTTTAAAGGGAGCGTAGGTGGGCT-GGTAAGTCAGTGGTGA...


Alignment sequence 162 hit 1
sequence gi|219846439|ref|NR_026030.1| Actinobacillus porcinus strain NM319 16S ribosomal RNA, partial sequence
length: 1466
score 258.0
e value: 1.26362e-134
TACGGAGGGTGCGAGCGTTAATCGGAATGACTGGGCGTAAAGGGCACGCAGGCGGTGACTTAAGTGAGATGTGAA...
|||||||||||||||||||||||||||| ||||||||||||||||||||||||||||||||||||||||||||||...
TACGGAGGGTGCGAGCGTTAATCGGAATAACTGGGCGTAAAGGGCACGCAGGCGGTGACTTAAGTGAGATGTGAA...
Alignment sequence 162 hit 2
sequence gi|645321093|ref|NR_118143.1| Haemophilus sputorum CCUG 13788 16S ribosomal RNA, partial sequence
length: 1364
score 255.0
e value: 5.87904e-133
TACGGAGGGTGCGAGCGTTAATCGGAATGACTGGGCGTAAAGGGCACGCAGGCGGTGACTTAAGTGAGATGTGAA...
||||| |||||||||||||||||||||| ||||||||||||||||||||||||||||||||||||||||||||||...
TACGGGGGGTGCGAGCGTTAATCGGAATAACTGGGCGTAAAGGGCACGCAGGCGGTGACTTAAGTGAGATGTGAA...
Alignment sequence 162 hit 3
sequence gi|645321091|ref|NR_118142.1| Haemophilus paraphrohaemolyticus strain NCTC 10670 16S ribosomal RNA, partial sequence
length: 1362
score 255.0
e value: 5.87904e-133
TACGGAGGGTGCGAGCGTTAATCGGAATGACTGGGCGTAAAGGGCACGCAGGCGGTGACTTAAGTGAGATGTGAA...
||||| |||||||||||||||||||||| ||||||||||||||||||||||||||||||||||||||||||||||...
TACGGGGGGTGCGAGCGTTAATCGGAATAACTGGGCGTAAAGGGCACGCAGGCGGTGACTTAAGTGAGATGTGAA...
Alignment sequence 162 hit 4
sequence gi|636560108|ref|NR_116168.1| Haemophilus parainfluenzae ATCC 33392 strain CIP 102513 16S ribosomal RNA, partial sequence
length: 1505
score 255.0
e value: 5.87904e-133
TACGGAGGGTGCGAGCGTTAATCGGAATGACTGGGCGTAAAGGGCACGCAGGCGGTGACTTAAGTGAGATGTGAA...
|||||||||||||||||||||||||||| ||||||||||||||||||||||||||||||||||||||| ||||||...
TACGGAGGGTGCGAGCGTTAATCGGAATAACTGGGCGTAAAGGGCACGCAGGCGGTGACTTAAGTGAGGTGTGAA...
Alignment sequence 162 hit 5
sequence gi|343202529|ref|NR_042878.1| Haemophilus parainfluenzae ATCC 33392 strain CCUG 12836 16S ribosomal RNA, partial sequence
length: 1362
score 255.0
e value: 5.87904e-133
TACGGAGGGTGCGAGCGTTAATCGGAATGACTGGGCGTAAAGGGCACGCAGGCGGTGACTTAAGTGAGATGTGAA...
|||||||||||||||||||||||||||| ||||||||||||||||||||||||||||||||||||||| ||||||...
TACGGAGGGTGCGAGCGTTAATCGGAATAACTGGGCGTAAAGGGCACGCAGGCGGTGACTTAAGTGAGGTGTGAA...


Alignment sequence 163 hit 1
sequence gi|343201774|ref|NR_042500.1| Aerococcus suis strain 1821/02 16S ribosomal RNA, partial sequence
length: 1332
score 262.0
e value: 7.55141e-137
TACGTAGGTGGCAAGCGTTGTCCGGATTTATTGGGCGTAAAGGGAGCGCAGGTGGTTTCTTAAGTCTGATGTGAA...
|||||||||||||||||||||||||||||||||||||||||||||||||||||||||||||||||||||||||||...
TACGTAGGTGGCAAGCGTTGTCCGGATTTATTGGGCGTAAAGGGAGCGCAGGTGGTTTCTTAAGTCTGATGTGAA...
Alignment sequence 163 hit 2
sequence gi|559795122|ref|NR_104708.1| Aerococcus viridans strain NBRC 12219 16S ribosomal RNA, partial sequence
length: 1474
score 247.0
e value: 1.6462e-128
TACGTAGGTGGCAAGCGTTGTCCGGATTTATTGGGCGTAAAGGGAGCGCAGGTGGTTTCTTAAGTCTGATGTGAA...
|||||||||||||||||||||||||||||||||||||||||||||||||||||||||||||||||||||||||||...
TACGTAGGTGGCAAGCGTTGTCCGGATTTATTGGGCGTAAAGGGAGCGCAGGTGGTTTCTTAAGTCTGATGTGAA...
Alignment sequence 163 hit 3
sequence gi|265678617|ref|NR_028922.1| Aerococcus urinaehominis strain CCUG 42038b 16S ribosomal RNA, partial sequence
length: 1321
score 247.0
e value: 1.6462e-128
TACGTAGGTGGCAAGCGTTGTCCGGATTTATTGGGCGTAAAGGGAGCGCAGGTGGTTTCTTAAGTCTGATGTGAA...
|||||||||||||||||||||||||||||||||||||||||||||||||||||||||||||||||||||||||||...
TACGTAGGTGGCAAGCGTTGTCCGGATTTATTGGGCGTAAAGGGAGCGCAGGTGGTTTCTTAAGTCTGATGTGAA...
Alignment sequence 163 hit 4
sequence gi|343202949|ref|NR_043443.1| Aerococcus urinaeequi strain IFO12173 16S ribosomal RNA, partial sequence
length: 1419
score 247.0
e value: 1.6462e-128
TACGTAGGTGGCAAGCGTTGTCCGGATTTATTGGGCGTAAAGGGAGCGCAGGTGGTTTCTTAAGTCTGATGTGAA...
|||||||||||||||||||||||||||||||||||||||||||||||||||||||||||||||||||||||||||...
TACGTAGGTGGCAAGCGTTGTCCGGATTTATTGGGCGTAAAGGGAGCGCAGGTGGTTTCTTAAGTCTGATGTGAA...
Alignment sequence 163 hit 5
sequence gi|1270533033|ref|NR_118723.2| Aerococcus viridans ATCC 11563 = CCUG 4311 16S ribosomal RNA, partial sequence
length: 1497
score 245.0
e value: 2.12949e-127
TACGTAGGTGGCAAGCGTTGTCCGGATTTATTGGGCGTAAAGGGAGCGCAGGTGGTTTCTTAAGTCTGATGTGAA...
|||||||||||| ||||||||||||||||||||||||||||||||||||||||||||||||||||||||||||||...
TACGTAGGTGGCNAGCGTTGTCCGGATTTATTGGGCGTAAAGGGAGCGCAGGTGGTTTCTTAAGTCTGATGTGAA...


Alignment sequence 164 hit 1
sequence gi|343202518|ref|NR_042867.1| Actinobacillus indolicus strain 46KC2 16S ribosomal RNA, partial sequence
length: 1362
score 266.0
e value: 4.51274e-139
TACGGAGGGTGCGAGCGTTAATCGGAATGACTGGGCGTAAAGGGCACGCAGGCGGTGACTTAAGTGAGATGTGAA...
|||||||||||||||||||||||||||||||||||||||||||||||||||||||||||||||||||||||||||...
TACGGAGGGTGCGAGCGTTAATCGGAATGACTGGGCGTAAAGGGCACGCAGGCGGTGACTTAAGTGAGATGTGAA...
Alignment sequence 164 hit 2
sequence gi|645321999|ref|NR_118848.1| Actinobacillus indolicus strain 46KC2 16S ribosomal RNA, partial sequence
length: 1464
score 266.0
e value: 4.51274e-139
TACGGAGGGTGCGAGCGTTAATCGGAATGACTGGGCGTAAAGGGCACGCAGGCGGTGACTTAAGTGAGATGTGAA...
|||||||||||||||||||||||||||||||||||||||||||||||||||||||||||||||||||||||||||...
TACGGAGGGTGCGAGCGTTAATCGGAATGACTGGGCGTAAAGGGCACGCAGGCGGTGACTTAAGTGAGATGTGAA...
Alignment sequence 164 hit 3
sequence gi|343202530|ref|NR_042879.1| Glaesserella parasuis strain CCUG 3712 16S ribosomal RNA, partial sequence
length: 1362
score 263.0
e value: 2.09957e-137
TACGGAGGGTGCGAGCGTTAATCGGAATGACTGGGCGTAAAGGGCACGCAGGCGGTGACTTAAGTGAGATGTGAA...
|||||||||||||||||||||||||||||||||||||||||||||||||||||||||||||||||||||||||||...
TACGGAGGGTGCGAGCGTTAATCGGAATGACTGGGCGTAAAGGGCACGCAGGCGGTGACTTAAGTGAGATGTGAA...
Alignment sequence 164 hit 4
sequence gi|645321890|ref|NR_118757.1| Glaesserella parasuis strain NCTC 4557 16S ribosomal RNA, partial sequence
length: 1477
score 259.0
e value: 3.51333e-135
TACGGAGGGTGCGAGCGTTAATCGGAATGACTGGGCGTAAAGGGCACGCAGGCGGTGACTTAAGTGAGATGTGAA...
|||||||||||||||||||||||||||||||||||||||||||||||||||||||||||||||||||||||||||...
TACGGAGGGTGCGAGCGTTAATCGGAATGACTGGGCGTAAAGGGCACGCAGGCGGTGACTTAAGTGAGATGTGAA...
Alignment sequence 164 hit 5
sequence gi|343202520|ref|NR_042869.1| Actinobacillus minor NM305 16S ribosomal RNA, partial sequence
length: 1362
score 257.0
e value: 4.54478e-134
TACGGAGGGTGCGAGCGTTAATCGGAATGACTGGGCGTAAAGGGCACGCAGGCGGTGACTTAAGTGAGATGTGAA...
|||||||||||||||||||||||||||||||||||||||||||||||||||||||||||||||||||||||||||...
TACGGAGGGTGCGAGCGTTAATCGGAATGACTGGGCGTAAAGGGCACGCAGGCGGTGACTTAAGTGAGATGTGAA...


Alignment sequence 165 hit 1
sequence gi|343202530|ref|NR_042879.1| Glaesserella parasuis strain CCUG 3712 16S ribosomal RNA, partial sequence
length: 1362
score 259.0
e value: 3.51333e-135
TACGGAGGGTGCGAGCGTTAATCGGAATGACTGGGCGTAAAGGGCACGCAGGCGGTGACTTAAGTGAGATGTGAA...
|||||||||||||||||||||||||||||||||||||||||||||||||||||||||||||||||||||||||||...
TACGGAGGGTGCGAGCGTTAATCGGAATGACTGGGCGTAAAGGGCACGCAGGCGGTGACTTAAGTGAGATGTGAA...
Alignment sequence 165 hit 2
sequence gi|1040566995|ref|NR_137344.1| Ursidibacter arcticus strain Bamse61 16S ribosomal RNA, partial sequence
length: 1290
score 256.0
e value: 1.63459e-133
TACGGAGGGTGCGAGCGTTAATCGGAATGACTGGGCGTAAAGGGCACGCAGGCGGTGACTTAAGTGAGATGTGAA...
|||||||||||||||||||||||||||||||||||||||||||||||||||||||| ||||||||||||||||||...
TACGGAGGGTGCGAGCGTTAATCGGAATGACTGGGCGTAAAGGGCACGCAGGCGGTAACTTAAGTGAGATGTGAA...
Alignment sequence 165 hit 3
sequence gi|343202518|ref|NR_042867.1| Actinobacillus indolicus strain 46KC2 16S ribosomal RNA, partial sequence
length: 1362
score 256.0
e value: 1.63459e-133
TACGGAGGGTGCGAGCGTTAATCGGAATGACTGGGCGTAAAGGGCACGCAGGCGGTGACTTAAGTGAGATGTGAA...
|||||||||||||||||||||||||||||||||||||||||||||||||||||||||||||||||||||||||||...
TACGGAGGGTGCGAGCGTTAATCGGAATGACTGGGCGTAAAGGGCACGCAGGCGGTGACTTAAGTGAGATGTGAA...
Alignment sequence 165 hit 4
sequence gi|645321999|ref|NR_118848.1| Actinobacillus indolicus strain 46KC2 16S ribosomal RNA, partial sequence
length: 1464
score 256.0
e value: 1.63459e-133
TACGGAGGGTGCGAGCGTTAATCGGAATGACTGGGCGTAAAGGGCACGCAGGCGGTGACTTAAGTGAGATGTGAA...
|||||||||||||||||||||||||||||||||||||||||||||||||||||||||||||||||||||||||||...
TACGGAGGGTGCGAGCGTTAATCGGAATGACTGGGCGTAAAGGGCACGCAGGCGGTGACTTAAGTGAGATGTGAA...
Alignment sequence 165 hit 5
sequence gi|645321890|ref|NR_118757.1| Glaesserella parasuis strain NCTC 4557 16S ribosomal RNA, partial sequence
length: 1477
score 255.0
e value: 5.87904e-133
TACGGAGGGTGCGAGCGTTAATCGGAATGACTGGGCGTAAAGGGCACGCAGGCGGTGACTTAAGTGAGATGTGAA...
|||||||||||||||||||||||||||||||||||||||||||||||||||||||||||||||||||||||||||...
TACGGAGGGTGCGAGCGTTAATCGGAATGACTGGGCGTAAAGGGCACGCAGGCGGTGACTTAAGTGAGATGTGAA...


Alignment sequence 166 hit 1
sequence gi|343202518|ref|NR_042867.1| Actinobacillus indolicus strain 46KC2 16S ribosomal RNA, partial sequence
length: 1362
score 262.0
e value: 7.55141e-137
TACGGAGGGTGCGAGCGTTAATCGGAATGACTGGGCGTAAAGGGCACGCAGGCGGTGACTTAAGTGAGATGTGAA...
|||||||||||||||||||||||||||||||||||||||||||||||||||||||||||||||||||||||||||...
TACGGAGGGTGCGAGCGTTAATCGGAATGACTGGGCGTAAAGGGCACGCAGGCGGTGACTTAAGTGAGATGTGAA...
Alignment sequence 166 hit 2
sequence gi|645321999|ref|NR_118848.1| Actinobacillus indolicus strain 46KC2 16S ribosomal RNA, partial sequence
length: 1464
score 262.0
e value: 7.55141e-137
TACGGAGGGTGCGAGCGTTAATCGGAATGACTGGGCGTAAAGGGCACGCAGGCGGTGACTTAAGTGAGATGTGAA...
|||||||||||||||||||||||||||||||||||||||||||||||||||||||||||||||||||||||||||...
TACGGAGGGTGCGAGCGTTAATCGGAATGACTGGGCGTAAAGGGCACGCAGGCGGTGACTTAAGTGAGATGTGAA...
Alignment sequence 166 hit 3
sequence gi|343202530|ref|NR_042879.1| Glaesserella parasuis strain CCUG 3712 16S ribosomal RNA, partial sequence
length: 1362
score 259.0
e value: 3.51333e-135
TACGGAGGGTGCGAGCGTTAATCGGAATGACTGGGCGTAAAGGGCACGCAGGCGGTGACTTAAGTGAGATGTGAA...
|||||||||||||||||||||||||||||||||||||||||||||||||||||||||||||||||||||||||||...
TACGGAGGGTGCGAGCGTTAATCGGAATGACTGGGCGTAAAGGGCACGCAGGCGGTGACTTAAGTGAGATGTGAA...
Alignment sequence 166 hit 4
sequence gi|645321890|ref|NR_118757.1| Glaesserella parasuis strain NCTC 4557 16S ribosomal RNA, partial sequence
length: 1477
score 255.0
e value: 5.87904e-133
TACGGAGGGTGCGAGCGTTAATCGGAATGACTGGGCGTAAAGGGCACGCAGGCGGTGACTTAAGTGAGATGTGAA...
|||||||||||||||||||||||||||||||||||||||||||||||||||||||||||||||||||||||||||...
TACGGAGGGTGCGAGCGTTAATCGGAATGACTGGGCGTAAAGGGCACGCAGGCGGTGACTTAAGTGAGATGTGAA...
Alignment sequence 166 hit 5
sequence gi|343202520|ref|NR_042869.1| Actinobacillus minor NM305 16S ribosomal RNA, partial sequence
length: 1362
score 253.0
e value: 7.60502e-132
TACGGAGGGTGCGAGCGTTAATCGGAATGACTGGGCGTAAAGGGCACGCAGGCGGTGACTTAAGTGAGATGTGAA...
|||||||||||||||||||||||||||||||||||||||||||||||||||||||||||||||||||||||||||...
TACGGAGGGTGCGAGCGTTAATCGGAATGACTGGGCGTAAAGGGCACGCAGGCGGTGACTTAAGTGAGATGTGAA...


Alignment sequence 167 hit 1
sequence gi|631251962|ref|NR_113160.1| Leptotrichia goodfellowii strain JCM 16774 16S ribosomal RNA, partial sequence
length: 1473
score 205.0
e value: 3.66567e-105
TACGTATGTCGCGAGCGTTATCCGGAATTATTGGGCATAAAGGGCATCTAGGCGGCTAATTAAGTCAGGGGTGAA...
|||||||||||||||||||||||||||||||||||||||||||||||||||||||   || ||||||||||||||...
TACGTATGTCGCGAGCGTTATCCGGAATTATTGGGCATAAAGGGCATCTAGGCGGACGATCAAGTCAGGGGTGAA...
Alignment sequence 167 hit 2
sequence gi|219846059|ref|NR_025649.1| Leptotrichia goodfellowii DSM 19756 strain LB57 16S ribosomal RNA, partial sequence
length: 1485
score 205.0
e value: 3.66567e-105
TACGTATGTCGCGAGCGTTATCCGGAATTATTGGGCATAAAGGGCATCTAGGCGGCTAATTAAGTCAGGGGTGAA...
|||||||||||||||||||||||||||||||||||||||||||||||||||||||   || ||||||||||||||...
TACGTATGTCGCGAGCGTTATCCGGAATTATTGGGCATAAAGGGCATCTAGGCGGACGATCAAGTCAGGGGTGAA...
Alignment sequence 167 hit 3
sequence gi|699005370|ref|NR_126239.1| Streptobacillus hongkongensis strain HKU33 16S ribosomal RNA, partial sequence
length: 1505
score 196.0
e value: 3.6917e-100
TACGTATGTCGCGAGCGTTATCCGGAATTATTGGGCATAAAGGGCATCTAGGCGGCTAATTAAGTCAGGGGTGAA...
|||||||||||| ||||||||||||||||||||||| |||||||||||||||||| |||  ||||||||||||||...
TACGTATGTCGCAAGCGTTATCCGGAATTATTGGGCTTAAAGGGCATCTAGGCGGTTAAACAAGTCAGGGGTGAA...
Alignment sequence 167 hit 4
sequence gi|631252031|ref|NR_113229.1| Leptotrichia wadei strain JCM 16777 16S ribosomal RNA, partial sequence
length: 1473
score 178.0
e value: 3.7443e-90
TACGTATGTCGCGAGCGTTATCCGGAATTATTGGGCATAAAGGGCATCTAGGCGGCTAATTAAGTCAGGGGTGAA...
||||||||||||||||||||||||||||||||||||||||||||||||||||||||    |||||| ||||||||...
TACGTATGTCGCGAGCGTTATCCGGAATTATTGGGCATAAAGGGCATCTAGGCGGCCGGATAAGTCTGGGGTGAA...
Alignment sequence 167 hit 5
sequence gi|219846057|ref|NR_025647.1| Leptotrichia hofstadii strain LB23 16S ribosomal RNA, partial sequence
length: 1486
score 176.0
e value: 4.84356e-89
TACGTATGTCGCGAGCGTTATCCGGAATTATTGGGCATAAAGGGCATCTAGGCGGCTAATTAAGTCAGGGGTGAA...
|||||||||||| ||||||||||||||||||||||||||||||||||||||||||| |   ||||| ||||||||...
TACGTATGTCGCAAGCGTTATCCGGAATTATTGGGCATAAAGGGCATCTAGGCGGCCAGGCAAGTCTGGGGTGAA...


Alignment sequence 168 hit 1
sequence gi|631251962|ref|NR_113160.1| Leptotrichia goodfellowii strain JCM 16774 16S ribosomal RNA, partial sequence
length: 1473
score 207.0
e value: 2.83374e-106
TACGTATGTCGCGAGCGTTATCCGGAATTATTGGGCATAAAGGGCATCTAGGCGGCTAATTAAGTCAGGGGTGAA...
|||||||||||||||||||||||||||||||||||||||||||||||||||||||   || ||||||||||||||...
TACGTATGTCGCGAGCGTTATCCGGAATTATTGGGCATAAAGGGCATCTAGGCGGACGATCAAGTCAGGGGTGAA...
Alignment sequence 168 hit 2
sequence gi|219846059|ref|NR_025649.1| Leptotrichia goodfellowii DSM 19756 strain LB57 16S ribosomal RNA, partial sequence
length: 1485
score 207.0
e value: 2.83374e-106
TACGTATGTCGCGAGCGTTATCCGGAATTATTGGGCATAAAGGGCATCTAGGCGGCTAATTAAGTCAGGGGTGAA...
|||||||||||||||||||||||||||||||||||||||||||||||||||||||   || ||||||||||||||...
TACGTATGTCGCGAGCGTTATCCGGAATTATTGGGCATAAAGGGCATCTAGGCGGACGATCAAGTCAGGGGTGAA...
Alignment sequence 168 hit 3
sequence gi|699005370|ref|NR_126239.1| Streptobacillus hongkongensis strain HKU33 16S ribosomal RNA, partial sequence
length: 1505
score 198.0
e value: 2.85386e-101
TACGTATGTCGCGAGCGTTATCCGGAATTATTGGGCATAAAGGGCATCTAGGCGGCTAATTAAGTCAGGGGTGAA...
|||||||||||| ||||||||||||||||||||||| |||||||||||||||||| |||  ||||||||||||||...
TACGTATGTCGCAAGCGTTATCCGGAATTATTGGGCTTAAAGGGCATCTAGGCGGTTAAACAAGTCAGGGGTGAA...
Alignment sequence 168 hit 4
sequence gi|631252031|ref|NR_113229.1| Leptotrichia wadei strain JCM 16777 16S ribosomal RNA, partial sequence
length: 1473
score 180.0
e value: 2.89452e-91
TACGTATGTCGCGAGCGTTATCCGGAATTATTGGGCATAAAGGGCATCTAGGCGGCTAATTAAGTCAGGGGTGAA...
||||||||||||||||||||||||||||||||||||||||||||||||||||||||    |||||| ||||||||...
TACGTATGTCGCGAGCGTTATCCGGAATTATTGGGCATAAAGGGCATCTAGGCGGCCGGATAAGTCTGGGGTGAA...
Alignment sequence 168 hit 5
sequence gi|219846057|ref|NR_025647.1| Leptotrichia hofstadii strain LB23 16S ribosomal RNA, partial sequence
length: 1486
score 178.0
e value: 3.7443e-90
TACGTATGTCGCGAGCGTTATCCGGAATTATTGGGCATAAAGGGCATCTAGGCGGCTAATTAAGTCAGGGGTGAA...
|||||||||||| ||||||||||||||||||||||||||||||||||||||||||| |   ||||| ||||||||...
TACGTATGTCGCAAGCGTTATCCGGAATTATTGGGCATAAAGGGCATCTAGGCGGCCAGGCAAGTCTGGGGTGAA...


Alignment sequence 169 hit 1
sequence gi|219846439|ref|NR_026030.1| Actinobacillus porcinus strain NM319 16S ribosomal RNA, partial sequence
length: 1466
score 258.0
e value: 1.26362e-134
TACGGAGGGTGCGAGCGTTAATCGGAATGACTGGGCGTAAAGGGCACGCAGGCGGTGACTTAAGTGAGATGTGAA...
|||||||||||||||||||||||||||| ||||||||||||||||||||||||||||||||||||||||||||||...
TACGGAGGGTGCGAGCGTTAATCGGAATAACTGGGCGTAAAGGGCACGCAGGCGGTGACTTAAGTGAGATGTGAA...
Alignment sequence 169 hit 2
sequence gi|645321093|ref|NR_118143.1| Haemophilus sputorum CCUG 13788 16S ribosomal RNA, partial sequence
length: 1364
score 255.0
e value: 5.87904e-133
TACGGAGGGTGCGAGCGTTAATCGGAATGACTGGGCGTAAAGGGCACGCAGGCGGTGACTTAAGTGAGATGTGAA...
||||| |||||||||||||||||||||| ||||||||||||||||||||||||||||||||||||||||||||||...
TACGGGGGGTGCGAGCGTTAATCGGAATAACTGGGCGTAAAGGGCACGCAGGCGGTGACTTAAGTGAGATGTGAA...
Alignment sequence 169 hit 3
sequence gi|645321091|ref|NR_118142.1| Haemophilus paraphrohaemolyticus strain NCTC 10670 16S ribosomal RNA, partial sequence
length: 1362
score 255.0
e value: 5.87904e-133
TACGGAGGGTGCGAGCGTTAATCGGAATGACTGGGCGTAAAGGGCACGCAGGCGGTGACTTAAGTGAGATGTGAA...
||||| |||||||||||||||||||||| ||||||||||||||||||||||||||||||||||||||||||||||...
TACGGGGGGTGCGAGCGTTAATCGGAATAACTGGGCGTAAAGGGCACGCAGGCGGTGACTTAAGTGAGATGTGAA...
Alignment sequence 169 hit 4
sequence gi|636560108|ref|NR_116168.1| Haemophilus parainfluenzae ATCC 33392 strain CIP 102513 16S ribosomal RNA, partial sequence
length: 1505
score 255.0
e value: 5.87904e-133
TACGGAGGGTGCGAGCGTTAATCGGAATGACTGGGCGTAAAGGGCACGCAGGCGGTGACTTAAGTGAGATGTGAA...
|||||||||||||||||||||||||||| ||||||||||||||||||||||||||||||||||||||| ||||||...
TACGGAGGGTGCGAGCGTTAATCGGAATAACTGGGCGTAAAGGGCACGCAGGCGGTGACTTAAGTGAGGTGTGAA...
Alignment sequence 169 hit 5
sequence gi|343202529|ref|NR_042878.1| Haemophilus parainfluenzae ATCC 33392 strain CCUG 12836 16S ribosomal RNA, partial sequence
length: 1362
score 255.0
e value: 5.87904e-133
TACGGAGGGTGCGAGCGTTAATCGGAATGACTGGGCGTAAAGGGCACGCAGGCGGTGACTTAAGTGAGATGTGAA...
|||||||||||||||||||||||||||| ||||||||||||||||||||||||||||||||||||||| ||||||...
TACGGAGGGTGCGAGCGTTAATCGGAATAACTGGGCGTAAAGGGCACGCAGGCGGTGACTTAAGTGAGGTGTGAA...


Alignment sequence 170 hit 1
sequence gi|631251740|ref|NR_112938.1| Bacteroides massiliensis strain B84634 16S ribosomal RNA, partial sequence
length: 1478
score 236.0
e value: 2.14461e-122
TACGGAGGATGCGAGCGTTATCCGGATTTATTGGGTTTAAAGGGAGCGTAGATGGGCGATTAAGTCAGTTGTGAA...
|||||||||| |||||||||||||||||||||||||||||||||||||||||||||   ||||||||||||||||...
TACGGAGGATCCGAGCGTTATCCGGATTTATTGGGTTTAAAGGGAGCGTAGATGGGTTGTTAAGTCAGTTGTGAA...
Alignment sequence 170 hit 2
sequence gi|343198509|ref|NR_042745.1| Bacteroides massiliensis strain B84634 16S ribosomal RNA, partial sequence
length: 1493
score 236.0
e value: 2.14461e-122
TACGGAGGATGCGAGCGTTATCCGGATTTATTGGGTTTAAAGGGAGCGTAGATGGGCGATTAAGTCAGTTGTGAA...
|||||||||| |||||||||||||||||||||||||||||||||||||||||||||   ||||||||||||||||...
TACGGAGGATCCGAGCGTTATCCGGATTTATTGGGTTTAAAGGGAGCGTAGATGGGTTGTTAAGTCAGTTGTGAA...
Alignment sequence 170 hit 3
sequence gi|631251866|ref|NR_113064.1| Bacteroides sartorii JCM 16497 16S ribosomal RNA, partial sequence
length: 1490
score 230.0
e value: 4.64227e-119
TACGGAGGATGCGAGCGTTATCCGGATTTATTGGGTTTAAAGGGAGCGTAGATGGGCGATTAAGTCAGTTGTGAA...
|||||||||| |||||||||||||||||||||||||||||||||||||||||||||   ||||||||||||||||...
TACGGAGGATCCGAGCGTTATCCGGATTTATTGGGTTTAAAGGGAGCGTAGATGGGTTGTTAAGTCAGTTGTGAA...
Alignment sequence 170 hit 4
sequence gi|631251817|ref|NR_113015.1| Bacteroides sartorii JCM 16497 16S ribosomal RNA, partial sequence
length: 1490
score 230.0
e value: 4.64227e-119
TACGGAGGATGCGAGCGTTATCCGGATTTATTGGGTTTAAAGGGAGCGTAGATGGGCGATTAAGTCAGTTGTGAA...
|||||||||| |||||||||||||||||||||||||||||||||||||||||||||   ||||||||||||||||...
TACGGAGGATCCGAGCGTTATCCGGATTTATTGGGTTTAAAGGGAGCGTAGATGGGTTGTTAAGTCAGTTGTGAA...
Alignment sequence 170 hit 5
sequence gi|645320081|ref|NR_117373.1| Bacteroides sartorii JCM 17136 = DSM 21941 strain A-C2-0 16S ribosomal RNA, partial sequence
length: 1327
score 230.0
e value: 4.64227e-119
TACGGAGGATGCGAGCGTTATCCGGATTTATTGGGTTTAAAGGGAGCGTAGATGGGCGATTAAGTCAGTTGTGAA...
|||||||||| |||||||||||||||||||||||||||||||||||||||||||||   ||||||||||||||||...
TACGGAGGATCCGAGCGTTATCCGGATTTATTGGGTTTAAAGGGAGCGTAGATGGGTTGTTAAGTCAGTTGTGAA...


Alignment sequence 171 hit 1
sequence gi|343202518|ref|NR_042867.1| Actinobacillus indolicus strain 46KC2 16S ribosomal RNA, partial sequence
length: 1362
score 263.0
e value: 2.09957e-137
TACGGAGGGTGCGAGCGTTAATCGGAATGACTGGGCGTAAAGGGCACGCAGGCGGTGACTTAAGTGAGATGTGAA...
|||||||||||||||||||||||||||||||||||||||||||||||||||||||||||||||||||||||||||...
TACGGAGGGTGCGAGCGTTAATCGGAATGACTGGGCGTAAAGGGCACGCAGGCGGTGACTTAAGTGAGATGTGAA...
Alignment sequence 171 hit 2
sequence gi|645321999|ref|NR_118848.1| Actinobacillus indolicus strain 46KC2 16S ribosomal RNA, partial sequence
length: 1464
score 263.0
e value: 2.09957e-137
TACGGAGGGTGCGAGCGTTAATCGGAATGACTGGGCGTAAAGGGCACGCAGGCGGTGACTTAAGTGAGATGTGAA...
|||||||||||||||||||||||||||||||||||||||||||||||||||||||||||||||||||||||||||...
TACGGAGGGTGCGAGCGTTAATCGGAATGACTGGGCGTAAAGGGCACGCAGGCGGTGACTTAAGTGAGATGTGAA...
Alignment sequence 171 hit 3
sequence gi|343202530|ref|NR_042879.1| Glaesserella parasuis strain CCUG 3712 16S ribosomal RNA, partial sequence
length: 1362
score 260.0
e value: 9.76837e-136
TACGGAGGGTGCGAGCGTTAATCGGAATGACTGGGCGTAAAGGGCACGCAGGCGGTGACTTAAGTGAGATGTGAA...
|||||||||||||||||||||||||||||||||||||||||||||||||||||||||||||||||||||||||||...
TACGGAGGGTGCGAGCGTTAATCGGAATGACTGGGCGTAAAGGGCACGCAGGCGGTGACTTAAGTGAGATGTGAA...
Alignment sequence 171 hit 4
sequence gi|645321890|ref|NR_118757.1| Glaesserella parasuis strain NCTC 4557 16S ribosomal RNA, partial sequence
length: 1477
score 256.0
e value: 1.63459e-133
TACGGAGGGTGCGAGCGTTAATCGGAATGACTGGGCGTAAAGGGCACGCAGGCGGTGACTTAAGTGAGATGTGAA...
|||||||||||||||||||||||||||||||||||||||||||||||||||||||||||||||||||||||||||...
TACGGAGGGTGCGAGCGTTAATCGGAATGACTGGGCGTAAAGGGCACGCAGGCGGTGACTTAAGTGAGATGTGAA...
Alignment sequence 171 hit 5
sequence gi|343202520|ref|NR_042869.1| Actinobacillus minor NM305 16S ribosomal RNA, partial sequence
length: 1362
score 254.0
e value: 2.11448e-132
TACGGAGGGTGCGAGCGTTAATCGGAATGACTGGGCGTAAAGGGCACGCAGGCGGTGACTTAAGTGAGATGTGAA...
|||||||||||||||||||||||||||||||||||||||||||||||||||||||||||||||||||||||||||...
TACGGAGGGTGCGAGCGTTAATCGGAATGACTGGGCGTAAAGGGCACGCAGGCGGTGACTTAAGTGAGATGTGAA...


Alignment sequence 172 hit 1
sequence gi|1491516029|ref|NR_159227.1| Monoglobus pectinilyticus strain 14 16S ribosomal RNA, partial sequence
length: 1493
score 199.0
e value: 7.93479e-102
TACGTAGGTTGCAAGCGTTGTCCGGATTTACTGGGTGTAAAGGGCGTGTAGGCGGAGATGCAAGTTGGGAGTGAA...
||||||||| |||||||||||||||||||||||||||||||||||||||||||||  |  |||||  |  |||||...
TACGTAGGTGGCAAGCGTTGTCCGGATTTACTGGGTGTAAAGGGCGTGTAGGCGGGTAGACAAGTCAGATGTGAA...
Alignment sequence 172 hit 2
sequence gi|343206380|ref|NR_044972.1| Sporobacter termitidis strain SYR 16S ribosomal RNA, partial sequence
length: 1506
score 193.0
e value: 1.71758e-98
TACGTAGGTTGCAAGCGTTGTCCGGATTTACTGGGTGTAAAGGGCGTGTAGGCGG-AGATGCAAGTTGGGAGTGA...
||||||||| |||||||||||||||||||||||||||||||||||| |||||||| || | |||||  |  ||||...
TACGTAGGTGGCAAGCGTTGTCCGGATTTACTGGGTGTAAAGGGCGCGTAGGCGGGAG-TACAAGTCAGATGTGA...
Alignment sequence 172 hit 3
sequence gi|219857201|ref|NR_024829.1| Hungateiclostridium straminisolvens strain CSK1 16S ribosomal RNA, partial sequence
length: 1447
score 193.0
e value: 1.71758e-98
TACGTAGGTTGCAAGCGTTGTCCGGATTTACTGGGTGTAAAGGGCGTGTAGGCGGAGATGCAAGTTGGGAGTGAA...
||||||||| |||||||||||||||| |||||||||||||||||||||||||||| |||||||||  |  |||||...
TACGTAGGTGGCAAGCGTTGTCCGGAATTACTGGGTGTAAAGGGCGTGTAGGCGGGGATGCAAGTCAGATGTGAA...
Alignment sequence 172 hit 4
sequence gi|219846327|ref|NR_025917.1| Hungateiclostridium cellulolyticum strain CD2 16S ribosomal RNA, partial sequence
length: 1464
score 192.0
e value: 6.17751e-98
TACGTAGGTTGCAAGCGTTGTCCGGATTTACTGGGTGTAAAGGGCGTGTAGGCGGAGATGCAAGTTGGGAGTGAA...
||||||||| ||||||||||||||||||||||||||||||||||||||||||||| |||||||||  |  |||||...
TACGTAGGTGGCAAGCGTTGTCCGGATTTACTGGGTGTAAAGGGCGTGTAGGCGGGGATGCAAGTCAGATGTGAA...
Alignment sequence 172 hit 5
sequence gi|1397641798|ref|NR_156907.1| Faecalimonas umbilicata strain EGH7 16S ribosomal RNA, partial sequence
length: 1492
score 190.0
e value: 7.99112e-97
TACGTAGGTTGCAAGCGTTGTCCGGATTTACTGGGTGTAAAGGGCGTGTAGGCGG-AGATGCAAGTTGGGAGTGA...
||||||||  ||||||||| |||||||||||||||||||||||| | |||| ||| || |||||||  | |||||...
TACGTAGGGGGCAAGCGTTATCCGGATTTACTGGGTGTAAAGGGAGCGTAGACGGCAG-TGCAAGTCTGAAGTGA...


Alignment sequence 173 hit 1
sequence gi|343202518|ref|NR_042867.1| Actinobacillus indolicus strain 46KC2 16S ribosomal RNA, partial sequence
length: 1362
score 265.0
e value: 1.62307e-138
TACGGAGGGTGCGAGCGTTAATCGGAATGACTGGGCGTAAAGGGCACGCAGGCGGTGACTTAAGTGAGATGTGAA...
|||||||||||||||||||||||||||||||||||||||||||||||||||||||||||||||||||||||||||...
TACGGAGGGTGCGAGCGTTAATCGGAATGACTGGGCGTAAAGGGCACGCAGGCGGTGACTTAAGTGAGATGTGAA...
Alignment sequence 173 hit 2
sequence gi|645321999|ref|NR_118848.1| Actinobacillus indolicus strain 46KC2 16S ribosomal RNA, partial sequence
length: 1464
score 265.0
e value: 1.62307e-138
TACGGAGGGTGCGAGCGTTAATCGGAATGACTGGGCGTAAAGGGCACGCAGGCGGTGACTTAAGTGAGATGTGAA...
|||||||||||||||||||||||||||||||||||||||||||||||||||||||||||||||||||||||||||...
TACGGAGGGTGCGAGCGTTAATCGGAATGACTGGGCGTAAAGGGCACGCAGGCGGTGACTTAAGTGAGATGTGAA...
Alignment sequence 173 hit 3
sequence gi|343202530|ref|NR_042879.1| Glaesserella parasuis strain CCUG 3712 16S ribosomal RNA, partial sequence
length: 1362
score 262.0
e value: 7.55141e-137
TACGGAGGGTGCGAGCGTTAATCGGAATGACTGGGCGTAAAGGGCACGCAGGCGGTGACTTAAGTGAGATGTGAA...
|||||||||||||||||||||||||||||||||||||||||||||||||||||||||||||||||||||||||||...
TACGGAGGGTGCGAGCGTTAATCGGAATGACTGGGCGTAAAGGGCACGCAGGCGGTGACTTAAGTGAGATGTGAA...
Alignment sequence 173 hit 4
sequence gi|645321890|ref|NR_118757.1| Glaesserella parasuis strain NCTC 4557 16S ribosomal RNA, partial sequence
length: 1477
score 258.0
e value: 1.26362e-134
TACGGAGGGTGCGAGCGTTAATCGGAATGACTGGGCGTAAAGGGCACGCAGGCGGTGACTTAAGTGAGATGTGAA...
|||||||||||||||||||||||||||||||||||||||||||||||||||||||||||||||||||||||||||...
TACGGAGGGTGCGAGCGTTAATCGGAATGACTGGGCGTAAAGGGCACGCAGGCGGTGACTTAAGTGAGATGTGAA...
Alignment sequence 173 hit 5
sequence gi|343202520|ref|NR_042869.1| Actinobacillus minor NM305 16S ribosomal RNA, partial sequence
length: 1362
score 256.0
e value: 1.63459e-133
TACGGAGGGTGCGAGCGTTAATCGGAATGACTGGGCGTAAAGGGCACGCAGGCGGTGACTTAAGTGAGATGTGAA...
|||||||||||||||||||||||||||||||||||||||||||||||||||||||||||||||||||||||||||...
TACGGAGGGTGCGAGCGTTAATCGGAATGACTGGGCGTAAAGGGCACGCAGGCGGTGACTTAAGTGAGATGTGAA...


Alignment sequence 174 hit 1
sequence gi|1109168025|ref|NR_144611.1| Flintibacter butyricus strain BLS21 16S ribosomal RNA, partial sequence
length: 808
score 211.0
e value: 1.69345e-108
TACGTAGGTGGCAAGCGTTGTCCGGATTTACTGGGTGTAAAGGGCGTGCAGCCGGGAATGCAAGTCAGATGTGAA...
||||||||||||||||||| |||||||||||||||||||||||||||| || |||||| ||||||||||||||||...
TACGTAGGTGGCAAGCGTTATCCGGATTTACTGGGTGTAAAGGGCGTGTAGGCGGGAAAGCAAGTCAGATGTGAA...
Alignment sequence 174 hit 2
sequence gi|1193829127|ref|NR_147370.1| Pseudoflavonifractor phocaeensis strain Marseille-P3064 16S ribosomal RNA, partial sequence
length: 1495
score 199.0
e value: 7.93479e-102
TACGTAGGTGGCAAGCGTTGTCCGGATTTACTGGGTGTAAAGGGCGTGCAGCCGGGAATGCAAGTCAGATGTGAA...
||||||||||||||||||| |||||||||||||||||||||||||||| || ||||| ||||||||||  |||||...
TACGTAGGTGGCAAGCGTTATCCGGATTTACTGGGTGTAAAGGGCGTGTAGGCGGGATTGCAAGTCAGGCGTGAA...
Alignment sequence 174 hit 3
sequence gi|219846080|ref|NR_025670.1| Pseudoflavonifractor capillosus ATCC 29799 16S ribosomal RNA, partial sequence
length: 1483
score 199.0
e value: 7.93479e-102
TACGTAGGTGGCAAGCGTTGTCCGGATTTACTGGGTGTAAAGGGCGTGCAGCCGGGAATGCAAGTCAGATGTGAA...
||||||||||||||||||| |||||||||||||||||||||||||||| || ||||| |||||||||| ||||||...
TACGTAGGTGGCAAGCGTTATCCGGATTTACTGGGTGTAAAGGGCGTGTAGGCGGGACTGCAAGTCAGGTGTGAA...
Alignment sequence 174 hit 4
sequence gi|219857201|ref|NR_024829.1| Hungateiclostridium straminisolvens strain CSK1 16S ribosomal RNA, partial sequence
length: 1447
score 199.0
e value: 7.93479e-102
TACGTAGGTGGCAAGCGTTGTCCGGATTTACTGGGTGTAAAGGGCGTGCAGCCGGGAATGCAAGTCAGATGTGAA...
|||||||||||||||||||||||||| ||||||||||||||||||||| || |||| ||||||||||||||||||...
TACGTAGGTGGCAAGCGTTGTCCGGAATTACTGGGTGTAAAGGGCGTGTAGGCGGGGATGCAAGTCAGATGTGAA...
Alignment sequence 174 hit 5
sequence gi|785794309|ref|NG_041947.1| Ruminiclostridium cellulolyticum H10 16S ribosomal RNA gene, complete sequence
length: 1641
score 196.0
e value: 3.6917e-100
TACGTAGGTGGCAAGCGTTGTCCGGATTTACTGGGTGTAAAGGGCGTGCAGCCGGGAATGCAAGTCAGATGTGAA...
|||||||||||||||||||||||||| ||||||||||||||||||||| || |||||||| ||||||||||||||...
TACGTAGGTGGCAAGCGTTGTCCGGAATTACTGGGTGTAAAGGGCGTGTAGGCGGGAATGTAAGTCAGATGTGAA...


Alignment sequence 175 hit 1
sequence gi|1193829160|ref|NR_147403.1| Enorma phocaeensis strain Marseille-P3242 16S ribosomal RNA, partial sequence
length: 1467
score 185.0
e value: 4.80942e-94
TACGTAGGGGGCGAGCGTTGTCCGGATTCATTGGGCGTAAAGCGCGCGTAGGCGGCCCGGCAGGTCGGGGGTGAA...
||||||||||||||||||| |||||||||||||||||||||||||||||||||||||  |||||  |||||| ||...
TACGTAGGGGGCGAGCGTTATCCGGATTCATTGGGCGTAAAGCGCGCGTAGGCGGCCGCGCAGGCGGGGGGTCAA...
Alignment sequence 175 hit 2
sequence gi|672239017|ref|NR_125606.1| Enorma massiliensis phI 16S ribosomal RNA, partial sequence
length: 1464
score 185.0
e value: 4.80942e-94
TACGTAGGGGGCGAGCGTTGTCCGGATTCATTGGGCGTAAAGCGCGCGTAGGCGGCCCGGCAGGTCGGGGGTGAA...
||||||||||||||||||| |||||||||||||||||||||||||||||||||||||  |||||  |||||| ||...
TACGTAGGGGGCGAGCGTTATCCGGATTCATTGGGCGTAAAGCGCGCGTAGGCGGCCGCGCAGGCGGGGGGTCAA...
Alignment sequence 175 hit 3
sequence gi|631251967|ref|NR_113165.1| Collinsella intestinalis strain JCM 10643 16S ribosomal RNA, partial sequence
length: 1466
score 182.0
e value: 2.2376e-92
TACGTAGGGGGCGAGCGTTGTCCGGATTCATTGGGCGTAAAGCGCGCGTAGGCGGCCCGGCAGGTCGGGGGTGAA...
||||||||||||||||||| ||||||||||||||||||||||||||||||||||||||||||||  |||||| ||...
TACGTAGGGGGCGAGCGTTATCCGGATTCATTGGGCGTAAAGCGCGCGTAGGCGGCCCGGCAGGCAGGGGGTCAA...
Alignment sequence 175 hit 4
sequence gi|631251966|ref|NR_113164.1| Collinsella stercoris strain JCM 10641 16S ribosomal RNA, partial sequence
length: 1466
score 182.0
e value: 2.2376e-92
TACGTAGGGGGCGAGCGTTGTCCGGATTCATTGGGCGTAAAGCGCGCGTAGGCGGCCCGGCAGGTCGGGGGTGAA...
||||||||||||||||||| ||||||||||||||||||||||||||||||||||||||||||||  |||||| ||...
TACGTAGGGGGCGAGCGTTATCCGGATTCATTGGGCGTAAAGCGCGCGTAGGCGGCCCGGCAGGCAGGGGGTCAA...
Alignment sequence 175 hit 5
sequence gi|1193829156|ref|NR_147399.1| Collinsella phocaeensis strain Marseille-P3245 16S ribosomal RNA, partial sequence
length: 1472
score 179.0
e value: 1.04106e-90
TACGTAGGGGGCGAGCGTTGTCCGGATTCATTGGGCGTAAAGCGCGCGTAGGCGGCCCGGCAGGTCGGGGGTGAA...
||||||||||||||||||| ||||||||||||||||||||||||||||||||||||||||||||  |||||| ||...
TACGTAGGGGGCGAGCGTTATCCGGATTCATTGGGCGTAAAGCGCGCGTAGGCGGCCCGGCAGGCAGGGGGTCAA...


Alignment sequence 176 hit 1
sequence gi|631252162|ref|NR_113360.1| Ruminiclostridium cellobioparum DSM 1351 = ATCC 15832 strain JCM 1422 16S ribosomal RNA, partial sequence
length: 1484
score 211.0
e value: 1.69345e-108
TACGTAGGTGGCGAGCGTTATCCGGATTTACTGGGTGTAAAGGGCGCGTAGGCGGGAATGCAAGTCAGATGTGAA...
||||||||||||||||||| |||||| ||||||||||||||||||| ||||||||||||| ||||||||||||||...
TACGTAGGTGGCGAGCGTTGTCCGGAATTACTGGGTGTAAAGGGCGTGTAGGCGGGAATGTAAGTCAGATGTGAA...
Alignment sequence 176 hit 2
sequence gi|645319736|ref|NR_117111.1| Ruminiclostridium cellobioparum subsp. termitidis strain DSM 5398 16S ribosomal RNA, partial sequence
length: 1512
score 211.0
e value: 1.69345e-108
TACGTAGGTGGCGAGCGTTATCCGGATTTACTGGGTGTAAAGGGCGCGTAGGCGGGAATGCAAGTCAGATGTGAA...
||||||||||||||||||| |||||| ||||||||||||||||||| ||||||||||||| ||||||||||||||...
TACGTAGGTGGCGAGCGTTGTCCGGAATTACTGGGTGTAAAGGGCGTGTAGGCGGGAATGTAAGTCAGATGTGAA...
Alignment sequence 176 hit 3
sequence gi|219846512|ref|NR_026104.1| Ruminiclostridium cellobioparum DSM 1351 = ATCC 15832 16S ribosomal RNA, partial sequence
length: 1487
score 208.0
e value: 7.87885e-107
TACGTAGGTGGCGAGCGTTATCCGGATTTACTGGGTGTAAAGGGCGCGTAGGCGGGAATGCAAGTCAGATGTGAA...
||||||||||||||||||| |||||| ||||||||||||||||||| ||||||||||||| ||||||||||||||...
TACGTAGGTGGCGAGCGTTGTCCGGAATTACTGGGTGTAAAGGGCGTGTAGGCGGGAATGTAAGTCAGATGTGAA...
Alignment sequence 176 hit 4
sequence gi|1109168025|ref|NR_144611.1| Flintibacter butyricus strain BLS21 16S ribosomal RNA, partial sequence
length: 808
score 205.0
e value: 3.66567e-105
TACGTAGGTGGCGAGCGTTATCCGGATTTACTGGGTGTAAAGGGCGCGTAGGCGGGAATGCAAGTCAGATGTGAA...
|||||||||||| ||||||||||||||||||||||||||||||||| ||||||||||| ||||||||||||||||...
TACGTAGGTGGCAAGCGTTATCCGGATTTACTGGGTGTAAAGGGCGTGTAGGCGGGAAAGCAAGTCAGATGTGAA...
Alignment sequence 176 hit 5
sequence gi|343206380|ref|NR_044972.1| Sporobacter termitidis strain SYR 16S ribosomal RNA, partial sequence
length: 1506
score 205.0
e value: 3.66567e-105
TACGTAGGTGGCGAGCGTTATCCGGATTTACTGGGTGTAAAGGGCGCGTAGGCGGGAATGCAAGTCAGATGTGAA...
|||||||||||| |||||| ||||||||||||||||||||||||||||||||||||| | |||||||||||||||...
TACGTAGGTGGCAAGCGTTGTCCGGATTTACTGGGTGTAAAGGGCGCGTAGGCGGGAGTACAAGTCAGATGTGAA...


Alignment sequence 177 hit 1
sequence gi|545589113|ref|NR_044713.2| Acetitomaculum ruminis strain 139B 16S ribosomal RNA, partial sequence
length: 1478
score 189.0
e value: 2.87412e-96
TACGTATGGTGCAAGCGTTATCCGGATTTACTGGGTGTAAAGGGAGCGCAGGCGGCCGTGCAAGCCAGAGGTGAA...
|||||| || |  ||||||||||||||||||||||||||||||||||||||||||| | ||||| |||| |||||...
TACGTAGGGGGNNAGCGTTATCCGGATTTACTGGGTGTAAAGGGAGCGCAGGCGGCAGGGCAAGTCAGATGTGAA...
Alignment sequence 177 hit 2
sequence gi|645320782|ref|NR_117905.1| Acetatifactor muris strain CT-m2 16S ribosomal RNA, partial sequence
length: 1376
score 187.0
e value: 3.71791e-95
TACGTATGGTGCAAGCGTTATCCGGATTTACTGGGTGTAAAGGGAGCGCAGGCGGCCGTGCAAGCCAGAGGTGAA...
|||||| || |||||||||||||||||||||||||||||||||||||| || |||| | ||||| | || |||||...
TACGTAGGGGGCAAGCGTTATCCGGATTTACTGGGTGTAAAGGGAGCGTAGACGGCAGCGCAAGTCCGAAGTGAA...
Alignment sequence 177 hit 3
sequence gi|265678482|ref|NR_028785.1| [Clostridium] scindens strain ATCC 35704 16S ribosomal RNA, partial sequence
length: 1529
score 187.0
e value: 3.71791e-95
TACGTATGGTGCAAGCGTTATCCGGATTTACTGGGTGTAAAGGGAGCGCAGGCGGCCGTGCAAGCCAGAGGTGAA...
|||||| || |||||||||||||||||||||||||||||||||||||| || ||||  ||||||||||| |||||...
TACGTAGGGGGCAAGCGTTATCCGGATTTACTGGGTGTAAAGGGAGCGTAGACGGCGATGCAAGCCAGATGTGAA...
Alignment sequence 177 hit 4
sequence gi|659364459|ref|NR_121686.1| [Bacteroides] pectinophilus strain N3 16S ribosomal RNA, partial sequence
length: 1521
score 184.0
e value: 1.72977e-93
TACGTATGGTGCAAGCGTTATCCGGATTTACTGGGTGTAAAGGGAGCGCAGGCGGCCGTGCAAGCCAGAGGTGAA...
|||||| || |||||||||||||||||||||||||||||||||||| | ||| ||| ||||||| |||  |||||...
TACGTAGGGGGCAAGCGTTATCCGGATTTACTGGGTGTAAAGGGAGTGTAGGTGGCTGTGCAAGTCAGGAGTGAA...
Alignment sequence 177 hit 5
sequence gi|645322565|ref|NR_119285.1| [Clostridium] scindens strain DSM 5676 16S ribosomal RNA, partial sequence
length: 1490
score 184.0
e value: 1.72977e-93
TACGTATGGTGCAAGCGTTATCCGGATTTACTGGGTGTAAAGGGAGCGCAGGCGGCCGTGCAAGCCAGAGGTGAA...
|||||| || |||||||||||||||||||||||||||||||||||||| || ||||  ||||||||||| |||||...
TACGTAGGGGGCAAGCGTTATCCGGATTTACTGGGTGTAAAGGGAGCGTAGACGGCGATGCAAGCCAGATGTGAA...


Alignment sequence 178 hit 1
sequence gi|1397641802|ref|NR_156911.1| Fournierella massiliensis strain AT2 16S ribosomal RNA, partial sequence
length: 1491
score 233.0
e value: 9.9779e-121
AACGTAGGTGGCAAGCGTTGTCCGGAATTACTGGGTGTAAAGGGAGCGCAGGCGGAAGGACAAGTTGGAAGTGAA...
|||||||||||||||||||||||||||||||||||||||||||||||||||||||     |||||||||||||||...
AACGTAGGTGGCAAGCGTTGTCCGGAATTACTGGGTGTAAAGGGAGCGCAGGCGGGTCTGCAAGTTGGAAGTGAA...
Alignment sequence 178 hit 2
sequence gi|265678656|ref|NR_028961.1| Faecalibacterium prausnitzii strain ATCC 27768 16S ribosomal RNA, partial sequence
length: 1462
score 230.0
e value: 4.64227e-119
AACGTAGGTGGCAAGCGTTGTCCGGAATTACTGGGTGTAAAGGGAGCGCAGGCGG-AAGGACAAGTTGGAAGTGA...
|||||||||  |||||||||||||||||||||||||||||||||||||||||||| |||| ||||||||||||||...
AACGTAGGTCACAAGCGTTGTCCGGAATTACTGGGTGTAAAGGGAGCGCAGGCGGGAAGG-CAAGTTGGAAGTGA...
Alignment sequence 178 hit 3
sequence gi|1277396189|ref|NR_151900.1| Ruthenibacterium lactatiformans strain 585-1 16S ribosomal RNA, partial sequence
length: 1519
score 221.0
e value: 4.67523e-114
AACGTAGGTGGCAAGCGTTGTCCGGAATTACTGGGTGTAAAGGGAGCGCAGGCGGAAGGACAAGTTGGAAGTGAA...
||||||||  ||||||||||||||||||||||||||||||||||||||||||||||  | |||||||| ||||||...
AACGTAGGGTGCAAGCGTTGTCCGGAATTACTGGGTGTAAAGGGAGCGCAGGCGGATTGGCAAGTTGGGAGTGAA...
Alignment sequence 178 hit 4
sequence gi|559795255|ref|NR_104846.1| Gemmiger formicilis strain X2-56 16S ribosomal RNA, partial sequence
length: 1426
score 206.0
e value: 1.01919e-105
AACGTAGGTGGCAAGCGTTGTCCGGAATTACTGGGTGTAAAGGGAGCGCAGGCGGAAGGACAAGTTGGAAGTGAA...
||||||||  ||||||||||||||||||||||||||||||||||||||||||||||  | |||||||||||||||...
AACGTAGGGTGCAAGCGTTGTCCGGAATTACTGGGTGTAAAGGGAGCGCAGGCGGACCGGCAAGTTGGAAGTGAA...
Alignment sequence 178 hit 5
sequence gi|265678692|ref|NR_028997.1| Subdoligranulum variabile strain BI 114 16S ribosomal RNA, partial sequence
length: 1428
score 206.0
e value: 1.01919e-105
AACGTAGGTGGCAAGCGTTGTCCGGAATTACTGGGTGTAAAGGGAGCGCAGGCGGAAGGACAAGTTGGAAGTGAA...
||||||||  ||||||||||||||||||||||||||||||||||||||||||||||  | |||||||||||||||...
AACGTAGGGTGCAAGCGTTGTCCGGAATTACTGGGTGTAAAGGGAGCGCAGGCGGACCGGCAAGTTGGAAGTGAA...


Alignment sequence 179 hit 1
sequence gi|343200677|ref|NR_041364.1| Prevotella stercorea DSM 18206 strain CB35 16S ribosomal RNA, partial sequence
length: 1488
score 247.0
e value: 1.6462e-128
TACGGAAGGTCCGGGCGTTATCCGGATTTATTGGGTTTAAAGGGAGCGTAGGCCGTCTTATAAGCGTGTTGTGAA...
|||||||||||||||||||||||||||||||||||||||||||||||||||||||| |  |||||||||||||||...
TACGGAAGGTCCGGGCGTTATCCGGATTTATTGGGTTTAAAGGGAGCGTAGGCCGTTTGGTAAGCGTGTTGTGAA...
Alignment sequence 179 hit 2
sequence gi|219857187|ref|NR_024815.1| Prevotella shahii strain EHS11 16S ribosomal RNA, partial sequence
length: 1490
score 199.0
e value: 7.93479e-102
TACGGAAGGTCCGGGCGTTATCCGGATTTATTGGGTTTAAAGGGAGCGTAGGCCGTCTTATAAGCGTGTTGTGAA...
|||||||||||| |||||||||||||||||||||||||||||||||||||||||| ||  |||||||||||||||...
TACGGAAGGTCCAGGCGTTATCCGGATTTATTGGGTTTAAAGGGAGCGTAGGCCGCCTCTTAAGCGTGTTGTGAA...
Alignment sequence 179 hit 3
sequence gi|265678562|ref|NR_028866.1| Prevotella bryantii B14 16S ribosomal RNA, partial sequence
length: 1486
score 199.0
e value: 7.93479e-102
TACGGAAGGTCCGGGCGTTATCCGGATTTATTGGGTTTAAAGGGAGCGTAGGCCGTCTTATAAGCGTGTTGTGAA...
|||||||||||||||||||||||||||||||||||||||||||||||| ||||||| |  |||||||||||||||...
TACGGAAGGTCCGGGCGTTATCCGGATTTATTGGGTTTAAAGGGAGCGCAGGCCGTTTGGTAAGCGTGTTGTGAA...
Alignment sequence 179 hit 4
sequence gi|631251911|ref|NR_113109.1| Prevotella loescheii strain JCM 8530 16S ribosomal RNA, partial sequence
length: 1476
score 193.0
e value: 1.71758e-98
TACGGAAGGTCCGGGCGTTATCCGGATTTATTGGGTTTAAAGGGAGCGTAGGCCGT-CTTATAAGCGTGTTGTGA...
|||||||||||||||||||||||||||||||||||||||||||||||||||||||  | | ||||||||||||||...
TACGGAAGGTCCGGGCGTTATCCGGATTTATTGGGTTTAAAGGGAGCGTAGGCCGCGCCT-TAAGCGTGTTGTGA...
Alignment sequence 179 hit 5
sequence gi|631251910|ref|NR_113108.1| Prevotella loescheii strain JCM 12249 16S ribosomal RNA, partial sequence
length: 1490
score 193.0
e value: 1.71758e-98
TACGGAAGGTCCGGGCGTTATCCGGATTTATTGGGTTTAAAGGGAGCGTAGGCCGT-CTTATAAGCGTGTTGTGA...
|||||||||||||||||||||||||||||||||||||||||||||||||||||||  | | ||||||||||||||...
TACGGAAGGTCCGGGCGTTATCCGGATTTATTGGGTTTAAAGGGAGCGTAGGCCGCGCCT-TAAGCGTGTTGTGA...


Alignment sequence 180 hit 1
sequence gi|1024974747|ref|NR_136788.1| Porphyromonas pasteri strain KUFDS01 16S ribosomal RNA, partial sequence
length: 1491
score 204.0
e value: 1.31841e-104
TACGGAGGATGCAAGCGTTATCCGGATTTATTGGGTTTAAAGGGTGCGTAGGCGGTCTGTTAAGTCAGCGGTGAA...
|||||||||||| |||||||||||||||||||||||||||||||||||||||||| |||||||||||||||||||...
TACGGAGGATGCGAGCGTTATCCGGATTTATTGGGTTTAAAGGGTGCGTAGGCGGCCTGTTAAGTCAGCGGTGAA...
Alignment sequence 180 hit 2
sequence gi|631251884|ref|NR_113082.1| Porphyromonas catoniae ATCC 51270 strain JCM 13863 16S ribosomal RNA, partial sequence
length: 1451
score 201.0
e value: 6.13397e-103
TACGGAGGATGCAAGCGTTATCCGGATTTATTGGGTTTAAAGGGTGCGTAGGCGGTCTGTTAAGTCAGCGGTGAA...
|||||||||||| |||||||||||||||||||||||||||||||||||||||||| |||||||||||||||||||...
TACGGAGGATGCGAGCGTTATCCGGATTTATTGGGTTTAAAGGGTGCGTAGGCGGCCTGTTAAGTCAGCGGTGAA...
Alignment sequence 180 hit 3
sequence gi|219846638|ref|NR_026230.1| Porphyromonas catoniae ATCC 51270 16S ribosomal RNA, partial sequence
length: 1470
score 199.0
e value: 7.93479e-102
TACGGAGGATGCAAGCGTTATCCGGATTTATTGGGTTTAAAGGGTGCGTAGGCGGTCTGTTAAGTCAGCGGTGAA...
|||||||||||| |||||||||||||||||||||||||||||||||||||||||| |||||||||||||||||||...
TACGGAGGATGCGAGCGTTATCCGGATTTATTGGGTTTAAAGGGTGCGTAGGCGGCCTGTTAAGTCAGCGGTGAA...
Alignment sequence 180 hit 4
sequence gi|1018196564|ref|NR_136443.1| Porphyromonas pogonae strain MI 10-1288 16S ribosomal RNA, partial sequence
length: 1429
score 198.0
e value: 2.85386e-101
TACGGAGGATGCAAGCGTTATCCGGATTTATTGGGTTTAAAGGGTGCGTAGGCGGTCTGTTAAGTCAGCGGTGAA...
|||||||||||| ||||||||||||||||||||||||||||||||||||||||||  | ||||||||||||||||...
TACGGAGGATGCGAGCGTTATCCGGATTTATTGGGTTTAAAGGGTGCGTAGGCGGCTTTTTAAGTCAGCGGTGAA...
Alignment sequence 180 hit 5
sequence gi|1040567039|ref|NR_137388.1| Dysgonomonas alginatilytica strain HUA-2 16S ribosomal RNA, partial sequence
length: 1450
score 180.0
e value: 2.89452e-91
TACGGAGGATGCAAGCGTTATCCGGATTTATTGGGTTTAAAGGGTGCGTAGGCGGTCTGTTAAGTCAGCGGTGAA...
|||||||||||||||||||||||||||||||||||||||||||||||||||||||  |  |||||||||||||||...
TACGGAGGATGCAAGCGTTATCCGGATTTATTGGGTTTAAAGGGTGCGTAGGCGGGATTATAAGTCAGCGGTGAA...


Alignment sequence 181 hit 1
sequence gi|219846309|ref|NR_025899.1| Caloramator fervidus strain RT4. B1 16S ribosomal RNA, partial sequence
length: 1519
score 172.0
e value: 8.10499e-87
TACGTAGGGGGCGAGCGTTGTCCGGAATGATTGGGCGTAAAGGGCGCGTAGGCGGCCCGTTAAGTCTGGAGTGAA...
|||||||| ||||||||||||||||||| | ||||||||||||| ||||||||||||| ||||||  || |||||...
TACGTAGGTGGCGAGCGTTGTCCGGAATTACTGGGCGTAAAGGGTGCGTAGGCGGCCCCTTAAGTGAGGTGTGAA...
Alignment sequence 181 hit 2
sequence gi|1179766720|ref|NR_146670.1| Kroppenstedtia pulmonis strain W9323 16S ribosomal RNA, partial sequence
length: 1473
score 169.0
e value: 3.77088e-85
TACGTAGGGGGCGAGCGTTGTCCGGAATGATTGGGCGTAAAGGGCGCGTAGGCGGCCCGTTAAGTCTGGAGTGAA...
|||||||||||| ||||||||||||||| ||||||||||||| ||||| |||||||| |||||||| || |||||...
TACGTAGGGGGCAAGCGTTGTCCGGAATTATTGGGCGTAAAGCGCGCGCAGGCGGCCTGTTAAGTCGGGTGTGAA...
Alignment sequence 181 hit 3
sequence gi|961555202|ref|NR_134171.1| Salinithrix halophila strain R4S8 16S ribosomal RNA, partial sequence
length: 1509
score 169.0
e value: 3.77088e-85
TACGTAGGGGGCGAGCGTTGTCCGGAATGATTGGGCGTAAAGGGCGCGTAGGCGGCCCGTTAAGTCTGGAGTGAA...
|||||||||||| ||||||||||||||| ||||||||||||| ||||| |||||||| |||||||| || |||||...
TACGTAGGGGGCAAGCGTTGTCCGGAATTATTGGGCGTAAAGCGCGCGCAGGCGGCCTGTTAAGTCGGGTGTGAA...
Alignment sequence 181 hit 4
sequence gi|1024974768|ref|NR_136797.1| Novibacillus thermophilus strain SG-1 16S ribosomal RNA, partial sequence
length: 1481
score 168.0
e value: 1.35625e-84
ACGTAGGGGGCGAGCGTTGTCCGGAATGATTGGGCGTAAAGGGCGCGTAGGCGGCCCGTTAAGTCTGGAGTGAAA...
||||||||||||||||||||||||||| ||||||||||||||||||| |||||| |  |||||||||  ||||||...
ACGTAGGGGGCGAGCGTTGTCCGGAATTATTGGGCGTAAAGGGCGCGCAGGCGGTCTCTTAAGTCTGATGTGAAA...
Alignment sequence 181 hit 5
sequence gi|1341394040|ref|NR_153712.1| Paludifilum halophilum strain SMBg3 16S ribosomal RNA, partial sequence
length: 1362
score 163.0
e value: 8.16253e-82
TACGTAGGGGGCGAGCGTTGTCC-GGAATGATTGGGCGTAAAGGGCGCGTAGGCGGCCCGTTAAGTCTGGAGTGA...
||||||||||||||||||||||| ||||| ||||||||||||| ||||| |||||||| ||||||||||| ||||...
TACGTAGGGGGCGAGCGTTGTCCGGGAATTATTGGGCGTAAAGCGCGCGCAGGCGGCCTGTTAAGTCTGGTGTGA...


Alignment sequence 182 hit 1
sequence gi|343202518|ref|NR_042867.1| Actinobacillus indolicus strain 46KC2 16S ribosomal RNA, partial sequence
length: 1362
score 264.0
e value: 5.8376e-138
TACGGAGGGTGCGAGCGTTAATCGGAATGACTGGGCGTAAAGGGCACGCAGGCGGTGACTTAAGTGAGATGTGAA...
|||||||||||||||||||||||||||||||||||||||||||||||||||||||||||||||||||||||||||...
TACGGAGGGTGCGAGCGTTAATCGGAATGACTGGGCGTAAAGGGCACGCAGGCGGTGACTTAAGTGAGATGTGAA...
Alignment sequence 182 hit 2
sequence gi|645321999|ref|NR_118848.1| Actinobacillus indolicus strain 46KC2 16S ribosomal RNA, partial sequence
length: 1464
score 264.0
e value: 5.8376e-138
TACGGAGGGTGCGAGCGTTAATCGGAATGACTGGGCGTAAAGGGCACGCAGGCGGTGACTTAAGTGAGATGTGAA...
|||||||||||||||||||||||||||||||||||||||||||||||||||||||||||||||||||||||||||...
TACGGAGGGTGCGAGCGTTAATCGGAATGACTGGGCGTAAAGGGCACGCAGGCGGTGACTTAAGTGAGATGTGAA...
Alignment sequence 182 hit 3
sequence gi|343202530|ref|NR_042879.1| Glaesserella parasuis strain CCUG 3712 16S ribosomal RNA, partial sequence
length: 1362
score 261.0
e value: 2.71597e-136
TACGGAGGGTGCGAGCGTTAATCGGAATGACTGGGCGTAAAGGGCACGCAGGCGGTGACTTAAGTGAGATGTGAA...
|||||||||||||||||||||||||||||||||||||||||||||||||||||||||||||||||||||||||||...
TACGGAGGGTGCGAGCGTTAATCGGAATGACTGGGCGTAAAGGGCACGCAGGCGGTGACTTAAGTGAGATGTGAA...
Alignment sequence 182 hit 4
sequence gi|645321890|ref|NR_118757.1| Glaesserella parasuis strain NCTC 4557 16S ribosomal RNA, partial sequence
length: 1477
score 257.0
e value: 4.54478e-134
TACGGAGGGTGCGAGCGTTAATCGGAATGACTGGGCGTAAAGGGCACGCAGGCGGTGACTTAAGTGAGATGTGAA...
|||||||||||||||||||||||||||||||||||||||||||||||||||||||||||||||||||||||||||...
TACGGAGGGTGCGAGCGTTAATCGGAATGACTGGGCGTAAAGGGCACGCAGGCGGTGACTTAAGTGAGATGTGAA...
Alignment sequence 182 hit 5
sequence gi|343202520|ref|NR_042869.1| Actinobacillus minor NM305 16S ribosomal RNA, partial sequence
length: 1362
score 255.0
e value: 5.87904e-133
TACGGAGGGTGCGAGCGTTAATCGGAATGACTGGGCGTAAAGGGCACGCAGGCGGTGACTTAAGTGAGATGTGAA...
|||||||||||||||||||||||||||||||||||||||||||||||||||||||||||||||||||||||||||...
TACGGAGGGTGCGAGCGTTAATCGGAATGACTGGGCGTAAAGGGCACGCAGGCGGTGACTTAAGTGAGATGTGAA...


Alignment sequence 183 hit 1
sequence gi|559795255|ref|NR_104846.1| Gemmiger formicilis strain X2-56 16S ribosomal RNA, partial sequence
length: 1426
score 231.0
e value: 1.29072e-119
AACGTAGGGTGCAAGCGTTGTCCGGAATTACTGGGTGTAAAGGGAGCGCAGGCGGGCATGCAAGTTGGAAGTGAA...
||||||||||||||||||||||||||||||||||||||||||||||||||||||| |  ||||||||||||||||...
AACGTAGGGTGCAAGCGTTGTCCGGAATTACTGGGTGTAAAGGGAGCGCAGGCGGACCGGCAAGTTGGAAGTGAA...
Alignment sequence 183 hit 2
sequence gi|265678692|ref|NR_028997.1| Subdoligranulum variabile strain BI 114 16S ribosomal RNA, partial sequence
length: 1428
score 228.0
e value: 6.00515e-118
AACGTAGGGTGCAAGCGTTGTCCGGAATTACTGGGTGTAAAGGGAGCGCAGGCGGGCATGCAAGTTGGAAGTGAA...
||||||||||||||||||||||||||||||||||||||||||||||||||||||| |  ||||||||||||||||...
AACGTAGGGTGCAAGCGTTGTCCGGAATTACTGGGTGTAAAGGGAGCGCAGGCGGACCGGCAAGTTGGAAGTGAA...
Alignment sequence 183 hit 3
sequence gi|1397641802|ref|NR_156911.1| Fournierella massiliensis strain AT2 16S ribosomal RNA, partial sequence
length: 1491
score 222.0
e value: 1.29989e-114
AACGTAGGGTGCAAGCGTTGTCCGGAATTACTGGGTGTAAAGGGAGCGCAGGCGGGCATGCAAGTTGGAAGTGAA...
||||||||  ||||||||||||||||||||||||||||||||||||||||||||||  |||||||||||||||||...
AACGTAGGTGGCAAGCGTTGTCCGGAATTACTGGGTGTAAAGGGAGCGCAGGCGGGTCTGCAAGTTGGAAGTGAA...
Alignment sequence 183 hit 4
sequence gi|1277396189|ref|NR_151900.1| Ruthenibacterium lactatiformans strain 585-1 16S ribosomal RNA, partial sequence
length: 1519
score 219.0
e value: 6.04779e-113
AACGTAGGGTGCAAGCGTTGTCCGGAATTACTGGGTGTAAAGGGAGCGCAGGCGGGCAT-GCAAGTTGGAAGTGA...
|||||||||||||||||||||||||||||||||||||||||||||||||||||||   | ||||||||| |||||...
AACGTAGGGTGCAAGCGTTGTCCGGAATTACTGGGTGTAAAGGGAGCGCAGGCGG-ATTGGCAAGTTGGGAGTGA...
Alignment sequence 183 hit 5
sequence gi|265678656|ref|NR_028961.1| Faecalibacterium prausnitzii strain ATCC 27768 16S ribosomal RNA, partial sequence
length: 1462
score 219.0
e value: 6.04779e-113
AACGTAGGGTGCAAGCGTTGTCCGGAATTACTGGGTGTAAAGGGAGCGCAGGCGGGCATGCAAGTTGGAAGTGAA...
||||||||   ||||||||||||||||||||||||||||||||||||||||||||| | ||||||||||||||||...
AACGTAGGTCACAAGCGTTGTCCGGAATTACTGGGTGTAAAGGGAGCGCAGGCGGGAAGGCAAGTTGGAAGTGAA...


Alignment sequence 184 hit 1
sequence gi|228715354|ref|NR_027526.1| Catenibacterium mitsuokai strain DSM 15897 16S ribosomal RNA, partial sequence
length: 1485
score 233.0
e value: 9.9779e-121
CGTAGGTGGCGAGCGTTATCCGGAATCATTGGGCGTAAAGAGGGAGCAGGCGGCCGCAAGGGTCTGTGGTGAAAG...
|||||||| ||| ||||||||||||||||||| ||||||||||||||||||||||||||||||||||||||||||...
CGTAGGTGCCGACCGTTATCCGGAATCATTGGCCGTAAAGAGGGAGCAGGCGGCCGCAAGGGTCTGTGGTGAAAG...
Alignment sequence 184 hit 2
sequence gi|343200617|ref|NR_041304.1| Sharpea azabuensis strain ST18 16S ribosomal RNA, partial sequence
length: 1460
score 230.0
e value: 4.64227e-119
TACGTAGGTGGCGAGCGTTATCCGGAATCATTGGGCGTAAAGAGGGAGCAGGCGGCCGCAAGGGTCTGTGGTGAA...
||||||||||||||||||||||||||||||||||||||||||||||||||||||||||  |||||||||||| ||...
TACGTAGGTGGCGAGCGTTATCCGGAATCATTGGGCGTAAAGAGGGAGCAGGCGGCCGTGAGGGTCTGTGGTAAA...
Alignment sequence 184 hit 3
sequence gi|343200618|ref|NR_041305.1| Kandleria vitulina DSM 20405 strain JCM 1143 16S ribosomal RNA, partial sequence
length: 1450
score 221.0
e value: 4.67523e-114
TACGTAGGTGGCGAGCGTTATCCGGAATCATTGGGCGTAAAGAGGGAGCAGGCGGCCGCAA-GGGTCTGTGGTGA...
|||||||||||||||||||||||||||||||||||||||||||||||||||||||| |  |  ||||||||||||...
TACGTAGGTGGCGAGCGTTATCCGGAATCATTGGGCGTAAAGAGGGAGCAGGCGGC-GATACAGGTCTGTGGTGA...
Alignment sequence 184 hit 4
sequence gi|1109168034|ref|NR_144615.1| Longibaculum muris strain MT10-315-CC-1.2-2 16S ribosomal RNA, partial sequence
length: 1465
score 218.0
e value: 2.17517e-112
TACGTAGGTGGCGAGCGTTATCCGGAATCATTGGGCGTAAAGAGGGAGCAGGCGGCCGCAAGGGTCTGTGGTGAA...
||||||||||||||||||||||||||||||||||||||||||||||||||||||||  | |||||||| ||| ||...
TACGTAGGTGGCGAGCGTTATCCGGAATCATTGGGCGTAAAGAGGGAGCAGGCGGCAACTAGGGTCTGCGGTAAA...
Alignment sequence 184 hit 5
sequence gi|631253195|ref|NR_114393.1| [Clostridium] spiroforme strain JCM 1432 16S ribosomal RNA, partial sequence
length: 1486
score 218.0
e value: 2.17517e-112
TACGTAGGTGGCGAGCGTTATCCGGAATCATTGGGCGTAAAGAGGGAGCAGGCGGCCGCAAGGGTCTGTGGTGAA...
|||||||||||||||||||||||||||| ||||||||||||||||||||||||||| |||  |||||||||||||...
TACGTAGGTGGCGAGCGTTATCCGGAATTATTGGGCGTAAAGAGGGAGCAGGCGGCGGCAGAGGTCTGTGGTGAA...


Alignment sequence 185 hit 1
sequence gi|1116030292|ref|NR_144750.1| Prevotellamassilia timonensis strain Marseille-P2831 16S ribosomal RNA, partial sequence
length: 1493
score 185.0
e value: 4.80942e-94
TACGGAAGGTCCAGGCGTTATCCGGATTTATTGGGTTTAAAGGGAGCGTAGGCGGAGAGATAAGTCAGCGGTAAA...
|||||||||||| ||||||||||||||||||||||||||||||||||| |||||||    ||||||||| || ||...
TACGGAAGGTCCGGGCGTTATCCGGATTTATTGGGTTTAAAGGGAGCGCAGGCGGACCTTTAAGTCAGCTGTGAA...
Alignment sequence 185 hit 2
sequence gi|645321347|ref|NR_118334.1| Alloprevotella rava strain 81/4-12 16S ribosomal RNA, partial sequence
length: 1455
score 185.0
e value: 4.80942e-94
TACGGAAGGTCCAGGCGTTATCCGGATTTATTGGGTTTAAAGGGAGCGTAGGCGGAGAGA-TAAGTCAGCGGTAA...
||||||||||||||||||||||||||||||||||||||||||||||||||||||||  || ||||||||| || |...
TACGGAAGGTCCAGGCGTTATCCGGATTTATTGGGTTTAAAGGGAGCGTAGGCGGAC-GATTAAGTCAGCTGTGA...
Alignment sequence 185 hit 3
sequence gi|672238875|ref|NR_125463.1| Bacteroides luti strain UasXn-3 16S ribosomal RNA, partial sequence
length: 1442
score 155.0
e value: 2.2856e-77
TACGGAAGGTCCAGGCGTTATCCGGATTTATTGGGTTTAAAGGGAGCGTAGGCGGAGAGATAAGTCAGCGGTAAA...
|||||| | |||  |||||||||||||||||||||||||||||| |||||||||||   |||||||||  || ||...
TACGGAGGATCCGAGCGTTATCCGGATTTATTGGGTTTAAAGGGTGCGTAGGCGGAATAATAAGTCAGTTGTGAA...
Alignment sequence 185 hit 4
sequence gi|631251879|ref|NR_113077.1| Paraprevotella clara strain JCM 14859 16S ribosomal RNA, partial sequence
length: 1480
score 152.0
e value: 1.06339e-75
TACGGAAGGTCCAGGCGTTATCCGGATTTATTGGGTTTAAAGGGAGCGTAGGCGGAGAGATAAGTCAGCGGTAAA...
|||||||| | |  |||||||||||||||||||||||||||||||||||||||||     |||||||||||| ||...
TACGGAAGATGCGAGCGTTATCCGGATTTATTGGGTTTAAAGGGAGCGTAGGCGGGCTTTTAAGTCAGCGGTCAA...
Alignment sequence 185 hit 5
sequence gi|343200939|ref|NR_041626.1| Paraprevotella clara YIT 11840 16S ribosomal RNA, partial sequence
length: 1483
score 152.0
e value: 1.06339e-75
TACGGAAGGTCCAGGCGTTATCCGGATTTATTGGGTTTAAAGGGAGCGTAGGCGGAGAGATAAGTCAGCGGTAAA...
|||||||| | |  |||||||||||||||||||||||||||||||||||||||||     |||||||||||| ||...
TACGGAAGATGCGAGCGTTATCCGGATTTATTGGGTTTAAAGGGAGCGTAGGCGGGCTTTTAAGTCAGCGGTCAA...


Alignment sequence 186 hit 1
sequence gi|1109168021|ref|NR_144609.1| Enterorhabdus muris strain WCA-131-CoC-2 16S ribosomal RNA, partial sequence
length: 1399
score 222.0
e value: 1.29989e-114
TACGTAGGGGGCGAGCGTTATCCGGAATGATTGGGCGTAAAGCGCGCGCAGGCGGCCGCTCAAGCGGGACCTCTA...
|||||||||||||||||||||||||| | ||||||||||||||||||| ||||||||||  ||||||||||||||...
TACGTAGGGGGCGAGCGTTATCCGGATTCATTGGGCGTAAAGCGCGCGTAGGCGGCCGCCTAAGCGGGACCTCTA...
Alignment sequence 186 hit 2
sequence gi|343202351|ref|NR_042637.1| Enterorhabdus mucosicola strain Mt1B8 16S ribosomal RNA, partial sequence
length: 1338
score 213.0
e value: 1.30912e-109
TACGTAGGGGGCGAGCGTTATCCGGAATGATTGGGCGTAAAGCGCGCGCAGGCGGCCGCTCAAGCGGGACCTCTA...
|||||||||||||||||||||||||| | ||||||||||||||||||| ||||||||||  |||||| |||||||...
TACGTAGGGGGCGAGCGTTATCCGGATTCATTGGGCGTAAAGCGCGCGTAGGCGGCCGCCTAAGCGGAACCTCTA...
Alignment sequence 186 hit 3
sequence gi|636559808|ref|NR_115868.1| Enterorhabdus caecimuris B7 16S ribosomal RNA, partial sequence
length: 1474
score 213.0
e value: 1.30912e-109
TACGTAGGGGGCGAGCGTTATCCGGAATGATTGGGCGTAAAGCGCGCGCAGGCGGCCGCTCAAGCGGGACCTCTA...
|||||||||||||||||||||||||| | ||||||||||||||||||| ||||||||||  |||||| |||||||...
TACGTAGGGGGCGAGCGTTATCCGGATTCATTGGGCGTAAAGCGCGCGTAGGCGGCCGCCTAAGCGGAACCTCTA...
Alignment sequence 186 hit 4
sequence gi|645320082|ref|NR_117374.1| Parvibacter caecicola strain NR06 16S ribosomal RNA, partial sequence
length: 1442
score 195.0
e value: 1.32777e-99
TACGTAGGGGGCGAGCGTTATCCGGAATGATTGGGCGTAAAGCGCGCGCAGGCGGCCGCTCAAGCGGGACCTCTA...
||||||||| |||||||||||||||| | ||||||||||||||||||| ||||||| ||  |||||| |||||||...
TACGTAGGGAGCGAGCGTTATCCGGATTCATTGGGCGTAAAGCGCGCGTAGGCGGCTGCCTAAGCGGAACCTCTA...
Alignment sequence 186 hit 5
sequence gi|672239006|ref|NR_125595.1| Senegalimassilia anaerobia JC110 16S ribosomal RNA, partial sequence
length: 1341
score 195.0
e value: 1.32777e-99
TACGTAGGGGGCGAGCGTTATCCGGAATGATTGGGCGTAAAGCGCGCGCAGGCGG-CCGCTCAAGCGGGACCTCT...
|||||| ||||||||||||||||||| | ||||||||||||||||||| ||||||  |||| |||||||||||||...
TACGTATGGGGCGAGCGTTATCCGGATTCATTGGGCGTAAAGCGCGCGTAGGCGGAGCGCT-AAGCGGGACCTCT...


Alignment sequence 187 hit 1
sequence gi|631252162|ref|NR_113360.1| Ruminiclostridium cellobioparum DSM 1351 = ATCC 15832 strain JCM 1422 16S ribosomal RNA, partial sequence
length: 1484
score 210.0
e value: 6.09072e-108
TACGTAGGTGGCGAGCGTTATCCGGATTTACTGGGTGTAAAGGGCGCGTAGGCGGGAATGCAAGTCAGATGTGAA...
||||||||||||||||||| |||||| ||||||||||||||||||| ||||||||||||| ||||||||||||||...
TACGTAGGTGGCGAGCGTTGTCCGGAATTACTGGGTGTAAAGGGCGTGTAGGCGGGAATGTAAGTCAGATGTGAA...
Alignment sequence 187 hit 2
sequence gi|645319736|ref|NR_117111.1| Ruminiclostridium cellobioparum subsp. termitidis strain DSM 5398 16S ribosomal RNA, partial sequence
length: 1512
score 210.0
e value: 6.09072e-108
TACGTAGGTGGCGAGCGTTATCCGGATTTACTGGGTGTAAAGGGCGCGTAGGCGGGAATGCAAGTCAGATGTGAA...
||||||||||||||||||| |||||| ||||||||||||||||||| ||||||||||||| ||||||||||||||...
TACGTAGGTGGCGAGCGTTGTCCGGAATTACTGGGTGTAAAGGGCGTGTAGGCGGGAATGTAAGTCAGATGTGAA...
[truncated: 39,782 more chars]
