# Supplementary material for: Relationships among Fecal, Air, Oral, and Tracheal Microbial Communities in Pigs in a Respiratory Infection Disease Model
Source: Microorganisms. 2021 Jan 27;9(2):252. doi: 10.3390/microorganisms9020252 (PMC7912642; doi:10.3390/microorganisms9020252)
Supplement: Supplementary file 1 [file microorganisms-09-00252-s001.zip › File 2.txt]

Alignment sequence 1 hit 1
sequence gi|1116030238|ref|NR_144696.1| Clostridium saudiense strain JCC 16S ribosomal RNA, partial sequence
length: 1478
score 240.0
e value: 1.28162e-124
TACGTAGGTGGCGAGCGTTGTCCGGATTTACTGGGCGTAAAGGGAGCGTAGGCGGATTTTTAAGTGAGATGTGAA...
|||||||||||||||||||||||||||||||||||||||||||||||||||||||| ||||||||||||||||||...
TACGTAGGTGGCGAGCGTTGTCCGGATTTACTGGGCGTAAAGGGAGCGTAGGCGGACTTTTAAGTGAGATGTGAA...
Alignment sequence 1 hit 2
sequence gi|219846899|ref|NR_026491.1| Clostridium disporicum strain DS1 16S ribosomal RNA, partial sequence
length: 1472
score 240.0
e value: 1.28162e-124
TACGTAGGTGGCGAGCGTTGTCCGGATTTACTGGGCGTAAAGGGAGCGTAGGCGGATTTTTAAGTGAGATGTGAA...
|||||||||||||||||||||||||||||||||||||||||||||||||||||||| ||||||||||||||||||...
TACGTAGGTGGCGAGCGTTGTCCGGATTTACTGGGCGTAAAGGGAGCGTAGGCGGACTTTTAAGTGAGATGTGAA...
Alignment sequence 1 hit 3
sequence gi|631252127|ref|NR_113325.1| Clostridium tertium strain JCM 6289 16S ribosomal RNA, partial sequence
length: 1477
score 237.0
e value: 5.96282e-123
TACGTAGGTGGCGAGCGTTGTCCGGATTTACTGGGCGTAAAGGGAGCGTAGGCGGATTTTTAAGTGAGATGTGAA...
|||||||||||||||||||||||||||||||||||||||||||||||||||||||||||||||||||||||||||...
TACGTAGGTGGCGAGCGTTGTCCGGATTTACTGGGCGTAAAGGGAGCGTAGGCGGATTTTTAAGTGAGATGTGAA...
Alignment sequence 1 hit 4
sequence gi|310975222|ref|NR_037086.1| Clostridium tertium strain 795 16S ribosomal RNA, partial sequence
length: 1479
score 237.0
e value: 5.96282e-123
TACGTAGGTGGCGAGCGTTGTCCGGATTTACTGGGCGTAAAGGGAGCGTAGGCGGATTTTTAAGTGAGATGTGAA...
|||||||||||||||||||||||||||||||||||||||||||||||||||||||||||||||||||||||||||...
TACGTAGGTGGCGAGCGTTGTCCGGATTTACTGGGCGTAAAGGGAGCGTAGGCGGATTTTTAAGTGAGATGTGAA...
Alignment sequence 1 hit 5
sequence gi|636558671|ref|NR_114728.1| Clostridium tertium strain ATCC 14573 16S ribosomal RNA, partial sequence
length: 1415
score 237.0
e value: 5.96282e-123
TACGTAGGTGGCGAGCGTTGTCCGGATTTACTGGGCGTAAAGGGAGCGTAGGCGGATTTTTAAGTGAGATGTGAA...
|||||||||||||||||||||||||||||||||||||||||||||||||||||||||||||||||||||||||||...
TACGTAGGTGGCGAGCGTTGTCCGGATTTACTGGGCGTAAAGGGAGCGTAGGCGGATTTTTAAGTGAGATGTGAA...


Alignment sequence 2 hit 1
sequence gi|444303953|ref|NR_074376.1| Parabacteroides distasonis ATCC 8503 16S ribosomal RNA, partial sequence
length: 1497
score 149.0
e value: 4.94746e-74
TACGGAGGATCCGAGCGTTATCCGGATTTATTGGGTTTAAAGGGTGCGCAGGCGGCCTTGCAAGTCAGCGGTCAA...
|||||||||||||||||||||||||||||||||||||||||||||||| ||||||||||  ||||||||||| ||...
TACGGAGGATCCGAGCGTTATCCGGATTTATTGGGTTTAAAGGGTGCGTAGGCGGCCTTTTAAGTCAGCGGTGAA...
Alignment sequence 2 hit 2
sequence gi|343200655|ref|NR_041342.1| Parabacteroides distasonis strain JCM 5825 16S ribosomal RNA, partial sequence
length: 1488
score 149.0
e value: 4.94746e-74
TACGGAGGATCCGAGCGTTATCCGGATTTATTGGGTTTAAAGGGTGCGCAGGCGGCCTTGCAAGTCAGCGGTCAA...
|||||||||||||||||||||||||||||||||||||||||||||||| ||||||||||  ||||||||||| ||...
TACGGAGGATCCGAGCGTTATCCGGATTTATTGGGTTTAAAGGGTGCGTAGGCGGCCTTTTAAGTCAGCGGTGAA...
Alignment sequence 2 hit 3
sequence gi|1445136045|ref|NR_158085.1| Parapedobacter lycopersici strain T16R-256 16S ribosomal RNA, partial sequence
length: 1476
score 146.0
e value: 2.30183e-72
TACGGAGGATCCGAGCGTTATCCGGATTTATTGGGTTTAAAGGGTGCGCAGGCGGCCTTGC-AAGTCAGCGGTCA...
|||||||||||||||||||||||||||||||||||||||||||||||| ||||||| | || ||||||| ||| |...
TACGGAGGATCCGAGCGTTATCCGGATTTATTGGGTTTAAAGGGTGCGTAGGCGGCAT-GCTAAGTCAGTGGTGA...
Alignment sequence 2 hit 4
sequence gi|558508608|ref|NR_104534.1| Parapedobacter luteus strain 4M29 16S ribosomal RNA, partial sequence
length: 1463
score 146.0
e value: 2.30183e-72
TACGGAGGATCCGAGCGTTATCCGGATTTATTGGGTTTAAAGGGTGCGCAGGCGGCCTTGC-AAGTCAGCGGTCA...
|||||||||||||||||||||||||||||||||||||||||||||||| |||||||   || ||||||| ||| |...
TACGGAGGATCCGAGCGTTATCCGGATTTATTGGGTTTAAAGGGTGCGTAGGCGGCGC-GCTAAGTCAGTGGTGA...
Alignment sequence 2 hit 5
sequence gi|1315204002|ref|NR_152671.1| Marinifilum albidiflavum strain FB208 16S ribosomal RNA, partial sequence
length: 1451
score 143.0
e value: 1.07094e-70
TACGGAGGATCCGAGCGTTATCCGGATTTATTGGGTTTAAAGGGTGCGCAGGCGGCCTTGCAAGTCAGCGGTCAA...
|||||||||| |||||||||||||||||||||||||||||||||| || |||||| |||| ||||||| ||| ||...
TACGGAGGATTCGAGCGTTATCCGGATTTATTGGGTTTAAAGGGTCCGTAGGCGGGCTTGTAAGTCAGTGGTGAA...


Alignment sequence 3 hit 1
sequence gi|636559079|ref|NR_115136.1| Pasteurella multocida subsp. gallicida strain NCTC 10204 16S ribosomal RNA, partial sequence >gi|636559080|ref|NR_115137.1| Pasteurella multocida strain NCTC 10322 16S ribosomal RNA, partial sequence
length: 1468
score 264.0
e value: 5.8376e-138
TACGGAGGGTGCGAGCGTTAATCGGAATAACTGGGCGTAAAGGGCACGCAGGCGGACTTTTAAGTGAGATGTGAA...
|||||||||||||||||||||||||||||||||||||||||||||||||||||||||||||||||||||||||||...
TACGGAGGGTGCGAGCGTTAATCGGAATAACTGGGCGTAAAGGGCACGCAGGCGGACTTTTAAGTGAGATGTGAA...
Alignment sequence 3 hit 2
sequence gi|343202539|ref|NR_042888.1| Pasteurella stomatis strain CCUG 17979 16S ribosomal RNA, partial sequence
length: 1364
score 264.0
e value: 5.8376e-138
TACGGAGGGTGCGAGCGTTAATCGGAATAACTGGGCGTAAAGGGCACGCAGGCGGACTTTTAAGTGAGATGTGAA...
|||||||||||||||||||||||||||||||||||||||||||||||||||||||||||||||||||||||||||...
TACGGAGGGTGCGAGCGTTAATCGGAATAACTGGGCGTAAAGGGCACGCAGGCGGACTTTTAAGTGAGATGTGAA...
Alignment sequence 3 hit 3
sequence gi|343202534|ref|NR_042883.1| Pasteurella dagmatis ATCC 43325 strain CCUG 12397 16S ribosomal RNA, partial sequence
length: 1364
score 264.0
e value: 5.8376e-138
TACGGAGGGTGCGAGCGTTAATCGGAATAACTGGGCGTAAAGGGCACGCAGGCGGACTTTTAAGTGAGATGTGAA...
|||||||||||||||||||||||||||||||||||||||||||||||||||||||||||||||||||||||||||...
TACGGAGGGTGCGAGCGTTAATCGGAATAACTGGGCGTAAAGGGCACGCAGGCGGACTTTTAAGTGAGATGTGAA...
Alignment sequence 3 hit 4
sequence gi|343202533|ref|NR_042882.1| Pasteurella canis strain CCUG 12400 16S ribosomal RNA, partial sequence
length: 1364
score 264.0
e value: 5.8376e-138
TACGGAGGGTGCGAGCGTTAATCGGAATAACTGGGCGTAAAGGGCACGCAGGCGGACTTTTAAGTGAGATGTGAA...
|||||||||||||||||||||||||||||||||||||||||||||||||||||||||||||||||||||||||||...
TACGGAGGGTGCGAGCGTTAATCGGAATAACTGGGCGTAAAGGGCACGCAGGCGGACTTTTAAGTGAGATGTGAA...
Alignment sequence 3 hit 5
sequence gi|343201111|ref|NR_041811.1| Pasteurella multocida subsp. gallicida strain CCUG 17978 16S ribosomal RNA, partial sequence
length: 1363
score 264.0
e value: 5.8376e-138
TACGGAGGGTGCGAGCGTTAATCGGAATAACTGGGCGTAAAGGGCACGCAGGCGGACTTTTAAGTGAGATGTGAA...
|||||||||||||||||||||||||||||||||||||||||||||||||||||||||||||||||||||||||||...
TACGGAGGGTGCGAGCGTTAATCGGAATAACTGGGCGTAAAGGGCACGCAGGCGGACTTTTAAGTGAGATGTGAA...


Alignment sequence 4 hit 1
sequence gi|636559079|ref|NR_115136.1| Pasteurella multocida subsp. gallicida strain NCTC 10204 16S ribosomal RNA, partial sequence >gi|636559080|ref|NR_115137.1| Pasteurella multocida strain NCTC 10322 16S ribosomal RNA, partial sequence
length: 1468
score 265.0
e value: 1.62307e-138
TACGGAGGGTGCGAGCGTTAATCGGAATAACTGGGCGTAAAGGGCACGCAGGCGGACTTTTAAGTGAGATGTGAA...
|||||||||||||||||||||||||||||||||||||||||||||||||||||||||||||||||||||||||||...
TACGGAGGGTGCGAGCGTTAATCGGAATAACTGGGCGTAAAGGGCACGCAGGCGGACTTTTAAGTGAGATGTGAA...
Alignment sequence 4 hit 2
sequence gi|343202539|ref|NR_042888.1| Pasteurella stomatis strain CCUG 17979 16S ribosomal RNA, partial sequence
length: 1364
score 265.0
e value: 1.62307e-138
TACGGAGGGTGCGAGCGTTAATCGGAATAACTGGGCGTAAAGGGCACGCAGGCGGACTTTTAAGTGAGATGTGAA...
|||||||||||||||||||||||||||||||||||||||||||||||||||||||||||||||||||||||||||...
TACGGAGGGTGCGAGCGTTAATCGGAATAACTGGGCGTAAAGGGCACGCAGGCGGACTTTTAAGTGAGATGTGAA...
Alignment sequence 4 hit 3
sequence gi|343202534|ref|NR_042883.1| Pasteurella dagmatis ATCC 43325 strain CCUG 12397 16S ribosomal RNA, partial sequence
length: 1364
score 265.0
e value: 1.62307e-138
TACGGAGGGTGCGAGCGTTAATCGGAATAACTGGGCGTAAAGGGCACGCAGGCGGACTTTTAAGTGAGATGTGAA...
|||||||||||||||||||||||||||||||||||||||||||||||||||||||||||||||||||||||||||...
TACGGAGGGTGCGAGCGTTAATCGGAATAACTGGGCGTAAAGGGCACGCAGGCGGACTTTTAAGTGAGATGTGAA...
Alignment sequence 4 hit 4
sequence gi|343202533|ref|NR_042882.1| Pasteurella canis strain CCUG 12400 16S ribosomal RNA, partial sequence
length: 1364
score 265.0
e value: 1.62307e-138
TACGGAGGGTGCGAGCGTTAATCGGAATAACTGGGCGTAAAGGGCACGCAGGCGGACTTTTAAGTGAGATGTGAA...
|||||||||||||||||||||||||||||||||||||||||||||||||||||||||||||||||||||||||||...
TACGGAGGGTGCGAGCGTTAATCGGAATAACTGGGCGTAAAGGGCACGCAGGCGGACTTTTAAGTGAGATGTGAA...
Alignment sequence 4 hit 5
sequence gi|343201111|ref|NR_041811.1| Pasteurella multocida subsp. gallicida strain CCUG 17978 16S ribosomal RNA, partial sequence
length: 1363
score 265.0
e value: 1.62307e-138
TACGGAGGGTGCGAGCGTTAATCGGAATAACTGGGCGTAAAGGGCACGCAGGCGGACTTTTAAGTGAGATGTGAA...
|||||||||||||||||||||||||||||||||||||||||||||||||||||||||||||||||||||||||||...
TACGGAGGGTGCGAGCGTTAATCGGAATAACTGGGCGTAAAGGGCACGCAGGCGGACTTTTAAGTGAGATGTGAA...
