# Supplementary material for: Relationships among Fecal, Air, Oral, and Tracheal Microbial Communities in Pigs in a Respiratory Infection Disease Model
Source: Microorganisms. 2021 Jan 27;9(2):252. doi: 10.3390/microorganisms9020252 (PMC7912642; doi:10.3390/microorganisms9020252)
Supplement: Supplementary file 1 [file microorganisms-09-00252-s001.zip › File 3.txt]

Alignment sequence 1 hit 1
sequence gi|631251875|ref|NR_113073.1| Barnesiella intestinihominis strain JCM 15079 16S ribosomal RNA, partial sequence
length: 1481
score 182.0
e value: 2.2376e-92
TACGGAGGATGCGAGCGTTATCCGGATTTATTGGGTTTAAAGGGTGCGCAGGCGGCGCGCCAAGTCAGCGGTCAA...
|||||||||||||||||||||||||||||||||||||||||||||||| ||||||| ||||||||||||||| ||...
TACGGAGGATGCGAGCGTTATCCGGATTTATTGGGTTTAAAGGGTGCGTAGGCGGCACGCCAAGTCAGCGGTGAA...
Alignment sequence 1 hit 2
sequence gi|343200981|ref|NR_041668.1| Barnesiella intestinihominis YIT 11860 16S ribosomal RNA, partial sequence
length: 1484
score 182.0
e value: 2.2376e-92
TACGGAGGATGCGAGCGTTATCCGGATTTATTGGGTTTAAAGGGTGCGCAGGCGGCGCGCCAAGTCAGCGGTCAA...
|||||||||||||||||||||||||||||||||||||||||||||||| ||||||| ||||||||||||||| ||...
TACGGAGGATGCGAGCGTTATCCGGATTTATTGGGTTTAAAGGGTGCGTAGGCGGCACGCCAAGTCAGCGGTGAA...
Alignment sequence 1 hit 3
sequence gi|1270532346|ref|NR_121773.2| Barnesiella viscericola strain C46 16S ribosomal RNA, complete sequence
length: 1532
score 176.0
e value: 4.84356e-89
TACGGAGGATGCGAGCGTTATCCGGATTTATTGGGTTTAAAGGGTGCGCAGGCGGCGCGCCAAGTCAGCGGTCAA...
|||||||||||||||||||||||||||||||||||||||||||||||| ||||||| ||||||||||||||| ||...
TACGGAGGATGCGAGCGTTATCCGGATTTATTGGGTTTAAAGGGTGCGTAGGCGGCACGCCAAGTCAGCGGTGAA...
Alignment sequence 1 hit 4
sequence gi|343200821|ref|NR_041508.1| Barnesiella viscericola strain C46 16S ribosomal RNA, partial sequence
length: 1461
score 173.0
e value: 2.25349e-87
TACGGAGGATGCGAGCGTTATCCGGATTTATTGGGTTTAAAGGGTGCGCAGGCGGCGCGCCAAGTCAGCGGTCAA...
|||||||||||||||||||||||||||||||||||||||||||||||| ||||||| ||||||||||||||| ||...
TACGGAGGATGCGAGCGTTATCCGGATTTATTGGGTTTAAAGGGTGCGTAGGCGGCACGCCAAGTCAGCGGTGAA...
Alignment sequence 1 hit 5
sequence gi|1109168036|ref|NR_144616.1| Muribaculum intestinale strain YL27 16S ribosomal RNA, partial sequence
length: 1460
score 170.0
e value: 1.04845e-85
TACGGAGGATGCGAGCGTTATCCGGATTTATTGGGTTTAAAGGGTGCGCAGGCGGCGCGCCAAGTCAGCGGTCAA...
|||||||||||||||||||||||||||||||||||||||||||||||| ||||||     |||||||||||| ||...
TACGGAGGATGCGAGCGTTATCCGGATTTATTGGGTTTAAAGGGTGCGTAGGCGGAATATCAAGTCAGCGGTAAA...


Alignment sequence 2 hit 1
sequence gi|1441204332|ref|NR_157747.1| Lactobacillus caviae strain MOZM2 16S ribosomal RNA, partial sequence
length: 1487
score 266.0
e value: 4.51274e-139
TACGTAGGTGGCAAGCGTTATCCGGATTTATTGGGCGTAAAGCGAGCGCAGGCGGTTGCTTAGGTCTGATGTGAA...
|||||||||||||||||||||||||||||||||||||||||||||||||||||||||||||||||||||||||||...
TACGTAGGTGGCAAGCGTTATCCGGATTTATTGGGCGTAAAGCGAGCGCAGGCGGTTGCTTAGGTCTGATGTGAA...
Alignment sequence 2 hit 2
sequence gi|444439721|ref|NR_075036.1| Lactobacillus reuteri DSM 20016 16S ribosomal RNA, partial sequence
length: 1569
score 266.0
e value: 4.51274e-139
TACGTAGGTGGCAAGCGTTATCCGGATTTATTGGGCGTAAAGCGAGCGCAGGCGGTTGCTTAGGTCTGATGTGAA...
|||||||||||||||||||||||||||||||||||||||||||||||||||||||||||||||||||||||||||...
TACGTAGGTGGCAAGCGTTATCCGGATTTATTGGGCGTAAAGCGAGCGCAGGCGGTTGCTTAGGTCTGATGTGAA...
Alignment sequence 2 hit 3
sequence gi|631252622|ref|NR_113820.1| Lactobacillus reuteri strain NBRC 15892 16S ribosomal RNA, partial sequence
length: 1501
score 266.0
e value: 4.51274e-139
TACGTAGGTGGCAAGCGTTATCCGGATTTATTGGGCGTAAAGCGAGCGCAGGCGGTTGCTTAGGTCTGATGTGAA...
|||||||||||||||||||||||||||||||||||||||||||||||||||||||||||||||||||||||||||...
TACGTAGGTGGCAAGCGTTATCCGGATTTATTGGGCGTAAAGCGAGCGCAGGCGGTTGCTTAGGTCTGATGTGAA...
Alignment sequence 2 hit 4
sequence gi|224581425|ref|NR_027206.1| Lactobacillus antri strain Kx146A4 16S ribosomal RNA, partial sequence
length: 1520
score 266.0
e value: 4.51274e-139
TACGTAGGTGGCAAGCGTTATCCGGATTTATTGGGCGTAAAGCGAGCGCAGGCGGTTGCTTAGGTCTGATGTGAA...
|||||||||||||||||||||||||||||||||||||||||||||||||||||||||||||||||||||||||||...
TACGTAGGTGGCAAGCGTTATCCGGATTTATTGGGCGTAAAGCGAGCGCAGGCGGTTGCTTAGGTCTGATGTGAA...
Alignment sequence 2 hit 5
sequence gi|219878232|ref|NR_025371.1| Lactobacillus frumenti strain TMW 1.666 16S ribosomal RNA, partial sequence
length: 1561
score 266.0
e value: 4.51274e-139
TACGTAGGTGGCAAGCGTTATCCGGATTTATTGGGCGTAAAGCGAGCGCAGGCGGTTGCTTAGGTCTGATGTGAA...
|||||||||||||||||||||||||||||||||||||||||||||||||||||||||||||||||||||||||||...
TACGTAGGTGGCAAGCGTTATCCGGATTTATTGGGCGTAAAGCGAGCGCAGGCGGTTGCTTAGGTCTGATGTGAA...
